# Supplementary material for: IL-1R signaling drives enteric glia-macrophage interactions in colorectal cancer
Source: Nat Commun. 2024 Jul 19;15:6079. doi: 10.1038/s41467-024-50438-2 (PMC11271635; doi:10.1038/s41467-024-50438-2)
Supplement: Supplementary file 4 — Supplementary Data 1 [file 41467_2024_50438_MOESM4_ESM.xlsx]

## Sheet: Module 1
	Module 1
1	1110008P14Rik
2	1110038B12Rik
3	1810011O10Rik
4	2810417H13Rik
5	Abhd12
6	Abhd13
7	Abl1
8	Adam12
9	Adam17
10	Adam9
11	Adamts2
12	Adamts7
13	Adcy1
14	Aebp1
15	Aggf1
16	Aip
17	Ak2
18	Akap11
19	Alas1
20	Amdhd2
21	Ano10
22	Ap2m1
23	Ap3m2
24	Apba3
25	Api5
26	Aqr
27	Arhgap42
28	Asah1
29	Asna1
30	Atf6
31	Atf6b
32	Atm
33	Atp9a
34	B4galnt1
35	Bach1
36	Bag1
37	Bckdk
38	Bcorl1
39	Bicd2
40	Birc6
41	Bms1
42	Boc
43	Bptf
44	Braf
45	Bsg
46	C1qc
47	Capg
48	Cars
49	Casp8ap2
50	Ccm2
51	Ccni
52	Cd320
53	Cd3eap
54	Cdc16
55	Cdh19
56	Cdk5
57	Chfr
58	Chpf2
59	Chsy1
60	Cnot3
61	Cnpy2
62	Cnpy3
63	Cnpy4
64	Col14a1
65	Col16a1
66	Col4a2
67	Col5a3
68	Col8a2
69	Copz2
70	Cpd
71	Csrp2
72	Ctla2a
73	Ctxn1
74	Cul3
75	Cyp20a1
76	Cystm1
77	D17Wsu104e
78	D5Ertd579e
79	Daam1
80	Dact3
81	Dclk1
82	Ddah1
83	Ddx47
84	Dgkd
85	Dlg1
86	Dmpk
87	Dnajc5
88	Dnmt1
89	Dock7
90	Dot1l
91	Eapp
92	Ebna1bp2
93	Ecm1
94	Eda2r
95	Efnb2
96	Egr1
97	Eno3
98	Epn1
99	Eps8
100	Fam126b
101	Fam134a
102	Fam13b
103	Fam168a
104	Fam188a
105	Fam210b
106	Fam222b
107	Fam63b
108	Fam92a
109	Fgf1
110	Fhl3
111	Fkbp7
112	Flii
113	Flrt3
114	Flywch1
115	Fndc3b
116	Foxf1
117	Fstl1
118	Fzd7
119	Gadd45g
120	Galk1
121	Gatad2b
122	Gbe1
123	Gfpt1
124	Gga1
125	Git1
126	Gm17060
127	Gm6142
128	Gnb2
129	Golgb1
130	Gpatch11
131	Gpr123
132	Gramd1a
133	Gtf3a
134	Gys1
135	H1fx
136	Hadha
137	Hbegf
138	Hells
139	Hgs
140	Hipk2
141	Hmgn5
142	Hn1l
143	Homer1
144	Hoxc6
145	Hsd17b4
146	Htatsf1
147	Htra1
148	Hyou1
149	Ifrd1
150	Igfbp5
151	Iglon5
152	Il13ra1
153	Ildr2
154	Ilkap
155	Inf2
156	Iqcb1
157	Iqsec1
158	Itga7
159	Itgb5
160	Itsn1
161	Kctd12
162	Kdm7a
163	Kidins220
164	Kit
165	Klf4
166	Klf5
167	Larp7
168	Lars
169	Lats2
170	Lipa
171	Lmbrd2
172	Lpp
173	Lrrc41
174	Lsm10
175	Lyz2
176	Mafg
177	Manf
178	Map1s
179	Map7d1
180	Mast2
181	Mboat7
182	Mdp1
183	Med14
184	Mff
185	Mfhas1
186	Mgst3
187	Mphosph8
188	Mrpl37
189	Mvd
190	Nav1
191	Ncdn
192	Ncor2
193	Ndufa4
194	Nelfcd
195	Nelfe
196	Neo1
197	Nfatc3
198	Nsmce1
199	Ntn1
200	Nup93
201	Osbpl1a
202	Otud4
203	Paf1
204	Palm
205	Pam
206	Pcmtd1
207	Pcsk2
208	Pde4b
209	Pdgfra
210	Pdhb
211	Pdia5
212	Pds5b
213	Pes1
214	Pfn1
215	Pgap2
216	Pgm5
217	Phf12
218	Phf21a
219	Phf3
220	Phip
221	Pik3r3
222	Pip5k1c
223	Pkp4
224	Pla2g4a
225	Plaa
226	Plat
227	Polr1a
228	Ppfibp2
229	Ppil1
230	Ppp4c
231	Prkar1b
232	Prkcdbp
233	Procr
234	Prom1
235	Psmd14
236	Ptov1
237	Ptplad2
238	Ptplb
239	Ptprm
240	Ptprn
241	Rab21
242	Rai14
243	Rcbtb1
244	Rcn2
245	Renbp
246	Rnf11
247	Rpl28-ps1
248	Rras
249	Rrp9
250	Rusc2
251	S100a11
252	Safb2
253	Scarf2
254	Scmh1
255	Scyl1
256	Sdc3
257	Sdf2
258	Sdhd
259	Sec61b
260	Sec61g
261	Sepn1
262	Sepp1
263	Sept9
264	Serp1
265	Setd1a
266	Sf3a2
267	Sfxn1
268	Sh3bgrl2
269	Shc1
270	Sigmar1
271	Sik3
272	Sin3a
273	Sipa1l2
274	Slc12a4
275	Slc27a4
276	Slc38a10
277	Slc43a2
278	Slc7a11
279	Slmap
280	Smarca5
281	Smarcb1
282	Smc3
283	Smc6
284	Smchd1
285	Smtn
286	Smyd2
287	Snhg6
288	Snrk
289	Snx17
290	Snx18
291	Sobp
292	Socs2
293	Sp1
294	Spcs2
295	Specc1l
296	Spen
297	Spryd3
298	Sptan1
299	Srek1
300	Ssbp4
301	Ssx2ip
302	Steap3
303	Stx4a
304	Sucla2
305	Supt5
306	Surf1
307	Svil
308	Syf2
309	Sympk
310	Synpo
311	Tada3
312	Taf2
313	Taok1
314	Tcf19
315	Tcf3
316	Tgfb1
317	Timm10
318	Tiparp
319	Tmed5
320	Tmem131
321	Tmem167b
322	Tmem214
323	Tmem55b
324	Tmem63b
325	Tmsb10
326	Tnfrsf23
327	Tnfsf15
328	Tnpo2
329	Top2b
330	Tpi1
331	Trabd
332	Trappc2l
333	Trim37
334	Trim47
335	Trps1
336	Trrap
337	Tspan2
338	Tsta3
339	Uaca
340	Ubap2
341	Ubn2
342	Ubr1
343	Uckl1
344	Ufc1
345	Ufl1
346	Uhrf1bp1l
347	Ulk2
348	Unc5b
349	Upf3a
350	Usp10
351	Usp14
352	Usp19
353	Usp22
354	Usp36
355	Vangl2
356	Vasn
357	Vip
358	Vps53
359	Wasl
360	Whsc1
361	Wscd2
362	Zdhhc8
363	Zfhx3
364	Zfhx4
365	Zfp462

## Sheet: Module 1_GO
	ID	Description	GeneRatio	BgRatio	pvalue	p.adjust	qvalue	geneID	Count
GO:0032535	GO:0032535	regulation of cellular component size	22/333	417/23355	1.68486e-07	0.000405965	0.000339199	Abl1/Ap2m1/Capg/Cdk5/Dlg1/Eps8/Flii/Ifrd1/Inf2/Lars/Mphosph8/Ntn1/Pfn1/Rab21/Sin3a/Slc12a4/Specc1l/Sptan1/Svil/Tmsb10/Ulk2/Wasl	22
GO:0044770	GO:0044770	cell cycle phase transition	22/333	424/23355	2.24166e-07	0.000405965	0.000339199	Adam17/Atm/Bach1/Ccni/Cdc16/Cdk5/Chfr/Cul3/Dlg1/Eps8/Klf4/Larp7/Lats2/Lsm10/Paf1/Sin3a/Syf2/Taf2/Taok1/Tcf19/Tcf3/Tgfb1	22
GO:0090130	GO:0090130	tissue migration	18/333	308/23355	5.24453e-07	0.000633189	0.000529053	Abl1/Adam17/Adam9/Bsg/Efnb2/Fgf1/Foxf1/Fstl1/Hbegf/Iqsec1/Kit/Klf4/Pfn1/Pik3r3/Ptprm/Rras/Sp1/Tgfb1	18
GO:0044772	GO:0044772	mitotic cell cycle phase transition	20/333	383/23355	7.2681e-07	0.000658126	0.000549889	Adam17/Atm/Bach1/Ccni/Cdc16/Cdk5/Cul3/Dlg1/Eps8/Klf4/Larp7/Lats2/Lsm10/Sin3a/Syf2/Taf2/Taok1/Tcf19/Tcf3/Tgfb1	20
GO:0048872	GO:0048872	homeostasis of number of cells	19/333	355/23355	9.57535e-07	0.000693638	0.000579561	Abl1/Adam17/Alas1/Col14a1/Fam210b/Fstl1/Ildr2/Kit/Lipa/Mfhas1/Pde4b/Setd1a/Sfxn1/Slc7a11/Sp1/Tcf3/Tgfb1/Tnfrsf23/Ufl1	19
GO:0007409	GO:0007409	axonogenesis	22/333	483/23355	1.97299e-06	0.00087397	0.000730235	Abl1/Adcy1/Boc/Braf/Bsg/Cdk5/Dclk1/Dock7/Efnb2/Flrt3/Ifrd1/Map1s/Neo1/Ntn1/Pip5k1c/Ptprm/Rab21/Sin3a/Top2b/Ulk2/Unc5b/Vangl2	22
GO:0010631	GO:0010631	epithelial cell migration	17/333	304/23355	1.98705e-06	0.00087397	0.000730235	Abl1/Adam17/Adam9/Bsg/Efnb2/Fgf1/Fstl1/Hbegf/Iqsec1/Kit/Klf4/Pfn1/Pik3r3/Ptprm/Rras/Sp1/Tgfb1	17
GO:0042692	GO:0042692	muscle cell differentiation	20/333	410/23355	2.07421e-06	0.00087397	0.000730235	Col14a1/Csrp2/Dmpk/Dnmt1/Efnb2/Flii/Foxf1/Fzd7/Homer1/Ifrd1/Igfbp5/Kit/Klf5/Neo1/Nfatc3/Pdgfra/Pgm5/Tgfb1/Tnpo2/Vangl2	20
GO:0090132	GO:0090132	epithelium migration	17/333	306/23355	2.17165e-06	0.00087397	0.000730235	Abl1/Adam17/Adam9/Bsg/Efnb2/Fgf1/Fstl1/Hbegf/Iqsec1/Kit/Klf4/Pfn1/Pik3r3/Ptprm/Rras/Sp1/Tgfb1	17
GO:0030835	GO:0030835	negative regulation of actin filament depolymerization	7/333	47/23355	4.3352e-06	0.00157021	0.00131197	Capg/Eps8/Flii/Mphosph8/Specc1l/Sptan1/Svil	7
GO:0030837	GO:0030837	negative regulation of actin filament polymerization	8/333	68/23355	5.5178e-06	0.00168743	0.00140991	Capg/Eps8/Flii/Mphosph8/Pfn1/Sptan1/Svil/Tmsb10	8
GO:0032956	GO:0032956	regulation of actin cytoskeleton organization	18/333	364/23355	5.59061e-06	0.00168743	0.00140991	Abl1/Braf/Capg/Dlg1/Eps8/Flii/Mphosph8/Pam/Pfn1/Specc1l/Sptan1/Svil/Synpo/Taok1/Tgfb1/Tmsb10/Vangl2/Wasl	18
GO:0032970	GO:0032970	regulation of actin filament-based process	19/333	411/23355	8.06286e-06	0.00224644	0.00187698	Abl1/Braf/Capg/Dlg1/Eps8/Flii/Mphosph8/Pam/Pde4b/Pfn1/Specc1l/Sptan1/Svil/Synpo/Taok1/Tgfb1/Tmsb10/Vangl2/Wasl	19
GO:1901879	GO:1901879	regulation of protein depolymerization	9/333	95/23355	8.75838e-06	0.00226592	0.00189326	Capg/Eps8/Flii/Map1s/Mphosph8/Specc1l/Sptan1/Svil/Taok1	9
GO:0016569	GO:0016569	covalent chromatin modification	20/333	464/23355	1.2999e-05	0.00311947	0.00260644	Atm/Cdk5/Dnmt1/Dot1l/Hells/Kdm7a/Mphosph8/Paf1/Setd1a/Sin3a/Smarcb1/Smyd2/Tada3/Tcf3/Tgfb1/Trim37/Trrap/Ufl1/Usp22/Usp36	20
GO:0030834	GO:0030834	regulation of actin filament depolymerization	7/333	56/23355	1.43239e-05	0.00311947	0.00260644	Capg/Eps8/Flii/Mphosph8/Specc1l/Sptan1/Svil	7
GO:0010634	GO:0010634	positive regulation of epithelial cell migration	11/333	155/23355	1.46414e-05	0.00311947	0.00260644	Abl1/Adam17/Adam9/Bsg/Fgf1/Hbegf/Iqsec1/Pfn1/Rras/Sp1/Tgfb1	11
GO:0060537	GO:0060537	muscle tissue development	20/333	477/23355	1.93321e-05	0.003689	0.00308229	Boc/Cdk5/Col14a1/Csrp2/Dlg1/Efnb2/Egr1/Fgf1/Fzd7/Homer1/Ifrd1/Igfbp5/Klf5/Nfatc3/Pdgfra/Pgm5/Svil/Tgfb1/Tiparp/Usp19	20
GO:1901880	GO:1901880	negative regulation of protein depolymerization	8/333	81/23355	2.04497e-05	0.003689	0.00308229	Capg/Eps8/Flii/Mphosph8/Specc1l/Sptan1/Svil/Taok1	8
GO:0099003	GO:0099003	vesicle-mediated transport in synapse	14/333	257/23355	2.13714e-05	0.003689	0.00308229	Adcy1/Ap2m1/Braf/Cdk5/Dnajc5/Efnb2/Git1/Iqsec1/Itsn1/Mff/Pip5k1c/Plaa/Prkar1b/Stx4a	14
GO:0002262	GO:0002262	myeloid cell homeostasis	12/333	192/23355	2.16411e-05	0.003689	0.00308229	Adam17/Alas1/Fam210b/Kit/Mfhas1/Pde4b/Setd1a/Sfxn1/Slc7a11/Sp1/Tcf3/Ufl1	12
GO:0030042	GO:0030042	actin filament depolymerization	7/333	60/23355	2.27184e-05	0.003689	0.00308229	Capg/Eps8/Flii/Mphosph8/Specc1l/Sptan1/Svil	7
GO:0051693	GO:0051693	actin filament capping	6/333	41/23355	2.37129e-05	0.003689	0.00308229	Capg/Eps8/Flii/Mphosph8/Sptan1/Svil	6
GO:0032272	GO:0032272	negative regulation of protein polymerization	8/333	83/23355	2.44668e-05	0.003689	0.00308229	Capg/Eps8/Flii/Mphosph8/Pfn1/Sptan1/Svil/Tmsb10	8
GO:0060541	GO:0060541	respiratory system development	14/333	262/23355	2.64461e-05	0.003689	0.00308229	Adamts2/Asah1/Fgf1/Fndc3b/Foxf1/Igfbp5/Lipa/Ncor2/Pdgfra/Slc7a11/Smchd1/Sp1/Tgfb1/Vangl2	14
GO:0030324	GO:0030324	lung development	13/333	229/23355	2.73444e-05	0.003689	0.00308229	Adamts2/Asah1/Fgf1/Fndc3b/Foxf1/Igfbp5/Lipa/Ncor2/Pdgfra/Slc7a11/Sp1/Tgfb1/Vangl2	13
GO:0045765	GO:0045765	regulation of angiogenesis	15/333	298/23355	2.74994e-05	0.003689	0.00308229	Abl1/Adam12/Aggf1/Col4a2/Ddah1/Ecm1/Epn1/Fgf1/Hgs/Hipk2/Klf4/Ptprm/Rras/Shc1/Sp1	15
GO:0030323	GO:0030323	respiratory tube development	13/333	232/23355	3.13177e-05	0.00400542	0.00334668	Adamts2/Asah1/Fgf1/Fndc3b/Foxf1/Igfbp5/Lipa/Ncor2/Pdgfra/Slc7a11/Sp1/Tgfb1/Vangl2	13
GO:1901342	GO:1901342	regulation of vasculature development	15/333	302/23355	3.20699e-05	0.00400542	0.00334668	Abl1/Adam12/Aggf1/Col4a2/Ddah1/Ecm1/Epn1/Fgf1/Hgs/Hipk2/Klf4/Ptprm/Rras/Shc1/Sp1	15
GO:1901987	GO:1901987	regulation of cell cycle phase transition	15/333	305/23355	3.59246e-05	0.00426684	0.0035651	Adam17/Atm/Cdc16/Chfr/Cul3/Dlg1/Klf4/Larp7/Lsm10/Paf1/Sin3a/Syf2/Taok1/Tcf3/Tgfb1	15
GO:1902903	GO:1902903	regulation of supramolecular fiber organization	17/333	380/23355	3.65191e-05	0.00426684	0.0035651	Abl1/Aebp1/Braf/Capg/Dlg1/Eps8/Flii/Map1s/Mphosph8/Pfn1/Specc1l/Sptan1/Svil/Synpo/Taok1/Tmsb10/Wasl	17
GO:0051494	GO:0051494	negative regulation of cytoskeleton organization	11/333	172/23355	3.85157e-05	0.0043595	0.00364252	Capg/Eps8/Flii/Mphosph8/Pfn1/Specc1l/Sptan1/Svil/Taok1/Tmsb10/Trim37	11
GO:0051016	GO:0051016	barbed-end actin filament capping	5/333	28/23355	4.29195e-05	0.00454466	0.00379723	Capg/Eps8/Flii/Mphosph8/Svil	5
GO:0010632	GO:0010632	regulation of epithelial cell migration	13/333	240/23355	4.44763e-05	0.00454466	0.00379723	Abl1/Adam17/Adam9/Bsg/Fgf1/Hbegf/Iqsec1/Klf4/Pfn1/Ptprm/Rras/Sp1/Tgfb1	13
GO:0060323	GO:0060323	head morphogenesis	6/333	46/23355	4.65276e-05	0.00454466	0.00379723	Braf/Pdgfra/Rras/Specc1l/Tgfb1/Tiparp	6
GO:0110053	GO:0110053	regulation of actin filament organization	14/333	276/23355	4.67047e-05	0.00454466	0.00379723	Abl1/Braf/Capg/Dlg1/Eps8/Flii/Mphosph8/Pfn1/Specc1l/Sptan1/Svil/Synpo/Tmsb10/Wasl	14
GO:0043242	GO:0043242	negative regulation of protein-containing complex disassembly	8/333	91/23355	4.77693e-05	0.00454466	0.00379723	Capg/Eps8/Flii/Mphosph8/Specc1l/Sptan1/Svil/Taok1	8
GO:0032785	GO:0032785	negative regulation of DNA-templated transcription, elongation	4/333	15/23355	4.89348e-05	0.00454466	0.00379723	Eapp/Nelfcd/Nelfe/Supt5	4
GO:1905063	GO:1905063	regulation of vascular associated smooth muscle cell differentiation	4/333	15/23355	4.89348e-05	0.00454466	0.00379723	Dnmt1/Kit/Klf5/Nfatc3	4
GO:0001666	GO:0001666	response to hypoxia	12/333	210/23355	5.20845e-05	0.00471625	0.0039406	Adam17/Alas1/Atm/Bach1/Ddah1/Egr1/Hyou1/Nfatc3/Plat/Sdhd/Usp19/Vasn	12
GO:0001667	GO:0001667	ameboidal-type cell migration	18/333	439/23355	6.69945e-05	0.0059184	0.00494504	Abl1/Adam17/Adam9/Braf/Bsg/Efnb2/Fgf1/Fstl1/Hbegf/Iqsec1/Kit/Klf4/Pfn1/Pik3r3/Ptprm/Rras/Sp1/Tgfb1	18
GO:0045931	GO:0045931	positive regulation of mitotic cell cycle	9/333	123/23355	6.92408e-05	0.00597119	0.00498915	Abl1/Adam17/Cdc16/Cul3/Larp7/Lsm10/Sin3a/Tgfb1/Usp22	9
GO:0051261	GO:0051261	protein depolymerization	9/333	124/23355	7.37383e-05	0.00607282	0.00507406	Capg/Eps8/Flii/Map1s/Mphosph8/Specc1l/Sptan1/Svil/Taok1	9
GO:0043542	GO:0043542	endothelial cell migration	12/333	218/23355	7.4617e-05	0.00607282	0.00507406	Abl1/Adam17/Bsg/Efnb2/Fgf1/Fstl1/Klf4/Pik3r3/Ptprm/Rras/Sp1/Tgfb1	12
GO:0099072	GO:0099072	regulation of postsynaptic membrane neurotransmitter receptor levels	8/333	97/23355	7.54491e-05	0.00607282	0.00507406	Ap2m1/Dlg1/Efnb2/Eps8/Git1/Iqsec1/Pip5k1c/Stx4a	8
GO:0016570	GO:0016570	histone modification	18/333	450/23355	9.16315e-05	0.00721499	0.00602839	Atm/Cdk5/Dnmt1/Dot1l/Kdm7a/Paf1/Setd1a/Sin3a/Smarcb1/Smyd2/Tada3/Tcf3/Tgfb1/Trim37/Trrap/Ufl1/Usp22/Usp36	18
GO:0008064	GO:0008064	regulation of actin polymerization or depolymerization	11/333	190/23355	9.47216e-05	0.00725016	0.00605778	Capg/Dlg1/Eps8/Flii/Mphosph8/Pfn1/Specc1l/Sptan1/Svil/Tmsb10/Wasl	11
GO:0051150	GO:0051150	regulation of smooth muscle cell differentiation	5/333	33/23355	9.77654e-05	0.00725016	0.00605778	Dnmt1/Kit/Klf5/Nfatc3/Tgfb1	5
GO:0007346	GO:0007346	regulation of mitotic cell cycle	18/333	453/23355	9.96065e-05	0.00725016	0.00605778	Abl1/Adam17/Atm/Cdc16/Chfr/Cul3/Dlg1/Klf4/Larp7/Lsm10/Phip/Sin3a/Syf2/Taok1/Tcf3/Tgfb1/Trrap/Usp22	18
GO:0043244	GO:0043244	regulation of protein-containing complex disassembly	9/333	129/23355	0.000100085	0.00725016	0.00605778	Capg/Eps8/Flii/Map1s/Mphosph8/Specc1l/Sptan1/Svil/Taok1	9
GO:1901989	GO:1901989	positive regulation of cell cycle phase transition	8/333	102/23355	0.000107659	0.00758378	0.00633653	Adam17/Cdc16/Cul3/Larp7/Lsm10/Paf1/Sin3a/Tgfb1	8
GO:0030832	GO:0030832	regulation of actin filament length	11/333	193/23355	0.000108878	0.00758378	0.00633653	Capg/Dlg1/Eps8/Flii/Mphosph8/Pfn1/Specc1l/Sptan1/Svil/Tmsb10/Wasl	11
GO:0099504	GO:0099504	synaptic vesicle cycle	12/333	228/23355	0.000114208	0.00780493	0.00652131	Adcy1/Ap2m1/Braf/Cdk5/Dnajc5/Git1/Itsn1/Mff/Pip5k1c/Plaa/Prkar1b/Stx4a	12
GO:1905897	GO:1905897	regulation of response to endoplasmic reticulum stress	7/333	78/23355	0.000124856	0.00822268	0.00687036	Atf6/Atf6b/Hyou1/Manf/Ufl1/Usp14/Usp19	7
GO:1901214	GO:1901214	regulation of neuron death	16/333	380/23355	0.000124861	0.00822268	0.00687036	Abl1/Atm/Bag1/Braf/Cdk5/Dnajc5/Efnb2/Egr1/Gbe1/Hipk2/Hyou1/Itsn1/Neo1/Sigmar1/Slc7a11/Unc5b	16
GO:0070997	GO:0070997	neuron death	17/333	422/23355	0.000131476	0.00850371	0.00710516	Abl1/Atm/Bag1/Braf/Cdk5/Dnajc5/Efnb2/Egr1/Gbe1/Hipk2/Hyou1/Itsn1/Neo1/Sigmar1/Slc7a11/Tnfrsf23/Unc5b	17
GO:0051145	GO:0051145	smooth muscle cell differentiation	7/333	79/23355	0.000135341	0.00860011	0.00718572	Dnmt1/Foxf1/Kit/Klf5/Nfatc3/Tgfb1/Vangl2	7
GO:1901990	GO:1901990	regulation of mitotic cell cycle phase transition	13/333	271/23355	0.000151341	0.00945101	0.00789667	Adam17/Atm/Cdc16/Cul3/Dlg1/Klf4/Larp7/Lsm10/Sin3a/Syf2/Taok1/Tcf3/Tgfb1	13
GO:0036293	GO:0036293	response to decreased oxygen levels	12/333	237/23355	0.000164082	0.010073	0.00841634	Adam17/Alas1/Atm/Bach1/Ddah1/Egr1/Hyou1/Nfatc3/Plat/Sdhd/Usp19/Vasn	12
GO:0044843	GO:0044843	cell cycle G1/S phase transition	11/333	203/23355	0.000169835	0.0102524	0.00856625	Adam17/Bach1/Cdk5/Dlg1/Klf4/Larp7/Lats2/Lsm10/Paf1/Tcf19/Tcf3	11
GO:0060560	GO:0060560	developmental growth involved in morphogenesis	13/333	277/23355	0.000187665	0.0107125	0.00895066	Abl1/Cdk5/Dclk1/Fgf1/Flrt3/Ifrd1/Ntn1/Plaa/Rab21/Sin3a/Tgfb1/Ulk2/Vangl2	13
GO:0019827	GO:0019827	stem cell population maintenance	10/333	172/23355	0.000189287	0.0107125	0.00895066	Braf/Cnot3/Fzd7/Kit/Klf4/Med14/Paf1/Setd1a/Smc3/Vangl2	10
GO:0030833	GO:0030833	regulation of actin filament polymerization	10/333	172/23355	0.000189287	0.0107125	0.00895066	Capg/Dlg1/Eps8/Flii/Mphosph8/Pfn1/Sptan1/Svil/Tmsb10/Wasl	10
GO:1902904	GO:1902904	negative regulation of supramolecular fiber organization	10/333	172/23355	0.000189287	0.0107125	0.00895066	Capg/Eps8/Flii/Mphosph8/Pfn1/Specc1l/Sptan1/Svil/Taok1/Tmsb10	10
GO:0030218	GO:0030218	erythrocyte differentiation	9/333	141/23355	0.000196872	0.0109703	0.00916613	Alas1/Fam210b/Kit/Mfhas1/Setd1a/Sfxn1/Sp1/Tcf3/Ufl1	9
GO:0060324	GO:0060324	face development	6/333	60/23355	0.000210381	0.0115454	0.00964664	Braf/Pdgfra/Rras/Specc1l/Tgfb1/Tiparp	6
GO:0045766	GO:0045766	positive regulation of angiogenesis	10/333	175/23355	0.000217761	0.011599	0.00969136	Abl1/Adam12/Aggf1/Ddah1/Ecm1/Fgf1/Hipk2/Klf4/Rras/Sp1	10
GO:1904018	GO:1904018	positive regulation of vasculature development	10/333	175/23355	0.000217761	0.011599	0.00969136	Abl1/Adam12/Aggf1/Ddah1/Ecm1/Fgf1/Hipk2/Klf4/Rras/Sp1	10
GO:0098727	GO:0098727	maintenance of cell number	10/333	176/23355	0.000228016	0.0118653	0.00991389	Braf/Cnot3/Fzd7/Kit/Klf4/Med14/Paf1/Setd1a/Smc3/Vangl2	10
GO:0051147	GO:0051147	regulation of muscle cell differentiation	9/333	144/23355	0.000230538	0.0118653	0.00991389	Dmpk/Dnmt1/Efnb2/Fzd7/Kit/Klf5/Nfatc3/Tgfb1/Tnpo2	9
GO:0050673	GO:0050673	epithelial cell proliferation	17/333	443/23355	0.0002331	0.0118653	0.00991389	Adam17/Aggf1/Col8a2/Dlg1/Ecm1/Efnb2/Fgf1/Fzd7/Htra1/Igfbp5/Kit/Ptprm/Ptprn/Sp1/Tcf19/Tgfb1/Vip	17
GO:0051146	GO:0051146	striated muscle cell differentiation	14/333	322/23355	0.000236429	0.0118653	0.00991389	Col14a1/Csrp2/Dmpk/Efnb2/Flii/Fzd7/Homer1/Igfbp5/Klf5/Neo1/Nfatc3/Pdgfra/Pgm5/Tgfb1	14
GO:0043624	GO:0043624	cellular protein complex disassembly	9/333	145/23355	0.000242769	0.0118653	0.00991389	Capg/Eps8/Flii/Map1s/Mphosph8/Specc1l/Sptan1/Svil/Taok1	9
GO:0016579	GO:0016579	protein deubiquitination	8/333	115/23355	0.000247535	0.0118653	0.00991389	Otud4/Psmd14/Trrap/Usp10/Usp14/Usp19/Usp22/Usp36	8
GO:0035886	GO:0035886	vascular associated smooth muscle cell differentiation	5/333	40/23355	0.000249809	0.0118653	0.00991389	Dnmt1/Kit/Klf5/Nfatc3/Vangl2	5
GO:0060325	GO:0060325	face morphogenesis	5/333	40/23355	0.000249809	0.0118653	0.00991389	Pdgfra/Rras/Specc1l/Tgfb1/Tiparp	5
GO:0010171	GO:0010171	body morphogenesis	6/333	62/23355	0.000252244	0.0118653	0.00991389	Braf/Pdgfra/Rras/Specc1l/Tgfb1/Tiparp	6
GO:1901992	GO:1901992	positive regulation of mitotic cell cycle phase transition	7/333	88/23355	0.000265754	0.0123405	0.010311	Adam17/Cdc16/Cul3/Larp7/Lsm10/Sin3a/Tgfb1	7
GO:0008154	GO:0008154	actin polymerization or depolymerization	11/333	215/23355	0.000279115	0.0127969	0.0106923	Capg/Dlg1/Eps8/Flii/Mphosph8/Pfn1/Specc1l/Sptan1/Svil/Tmsb10/Wasl	11
GO:0000082	GO:0000082	G1/S transition of mitotic cell cycle	10/333	184/23355	0.000325608	0.0147419	0.0123174	Adam17/Bach1/Cdk5/Dlg1/Klf4/Larp7/Lats2/Lsm10/Tcf19/Tcf3	10
GO:0034101	GO:0034101	erythrocyte homeostasis	9/333	153/23355	0.000361382	0.0161596	0.0135019	Alas1/Fam210b/Kit/Mfhas1/Setd1a/Sfxn1/Sp1/Tcf3/Ufl1	9
GO:0071559	GO:0071559	response to transforming growth factor beta	11/333	222/23355	0.000366727	0.0161986	0.0135345	Adam17/Adam9/Col4a2/Dnmt1/Hipk2/Htra1/Itgb5/Lats2/Tgfb1/Vasn/Zfhx3	11
GO:0030041	GO:0030041	actin filament polymerization	10/333	188/23355	0.000386177	0.0168522	0.0140807	Capg/Dlg1/Eps8/Flii/Mphosph8/Pfn1/Sptan1/Svil/Tmsb10/Wasl	10
GO:0031507	GO:0031507	heterochromatin assembly	5/333	44/23355	0.000393544	0.0169692	0.0141784	Dnmt1/Hells/Mphosph8/Smarca5/Smchd1	5
GO:0051402	GO:0051402	neuron apoptotic process	13/333	303/23355	0.00044447	0.0189397	0.0158248	Atm/Bag1/Braf/Cdk5/Dnajc5/Egr1/Gbe1/Hipk2/Hyou1/Itsn1/Sigmar1/Tnfrsf23/Unc5b	13
GO:0032271	GO:0032271	regulation of protein polymerization	11/333	228/23355	0.000459211	0.0191195	0.015975	Abl1/Capg/Dlg1/Eps8/Flii/Mphosph8/Pfn1/Sptan1/Svil/Tmsb10/Wasl	11
GO:0022411	GO:0022411	cellular component disassembly	15/333	385/23355	0.000459248	0.0191195	0.015975	C1qc/Capg/Cdk5/Eps8/Flii/Iqsec1/Map1s/Mphosph8/Smarcb1/Specc1l/Sptan1/Svil/Taok1/Ufc1/Ufl1	15
GO:0043618	GO:0043618	regulation of transcription from RNA polymerase II promoter in response to stress	5/333	46/23355	0.000485312	0.019975	0.0166899	Atf6/Atf6b/Bach1/Egr1/Sin3a	5
GO:0072594	GO:0072594	establishment of protein localization to organelle	16/333	433/23355	0.000533608	0.021716	0.0181446	Aip/Ap2m1/Efnb2/Hgs/Iqsec1/Mff/Nup93/Phip/Pip5k1c/Sec61b/Sec61g/Spcs2/Tgfb1/Timm10/Tnpo2/Uaca	16
GO:0043523	GO:0043523	regulation of neuron apoptotic process	12/333	272/23355	0.00057205	0.0230218	0.0192356	Atm/Bag1/Braf/Cdk5/Dnajc5/Egr1/Gbe1/Hipk2/Hyou1/Itsn1/Sigmar1/Unc5b	12
GO:0045860	GO:0045860	positive regulation of protein kinase activity	16/333	439/23355	0.000618483	0.024617	0.0205684	Abl1/Adam17/Adam9/Braf/Cdk5/Dlg1/Egr1/Fgf1/Gadd45g/Hbegf/Kit/Shc1/Taok1/Tgfb1/Tnfsf15/Vangl2	16
GO:1990138	GO:1990138	neuron projection extension	10/333	200/23355	0.000626716	0.0246735	0.0206157	Abl1/Cdk5/Dclk1/Flrt3/Ifrd1/Ntn1/Plaa/Rab21/Sin3a/Ulk2	10
GO:0007173	GO:0007173	epidermal growth factor receptor signaling pathway	7/333	103/23355	0.000691791	0.026656	0.0222721	Abl1/Adam17/Braf/Dgkd/Hbegf/Shc1/Tgfb1	7
GO:0071456	GO:0071456	cellular response to hypoxia	7/333	103/23355	0.000691791	0.026656	0.0222721	Bach1/Ddah1/Egr1/Hyou1/Sdhd/Usp19/Vasn	7
GO:0007015	GO:0007015	actin filament organization	16/333	445/23355	0.000714658	0.0269908	0.0225518	Abl1/Braf/Capg/Cul3/Dlg1/Eps8/Flii/Itgb5/Mphosph8/Pfn1/Specc1l/Sptan1/Svil/Synpo/Tmsb10/Wasl	16
GO:0006281	GO:0006281	DNA repair	17/333	489/23355	0.000715383	0.0269908	0.0225518	Abl1/Atm/Bach1/Dot1l/Fam168a/Nsmce1/Pds5b/Ppp4c/Psmd14/Smc3/Smc6/Smchd1/Taok1/Top2b/Trrap/Ufl1/Usp10	17
GO:0034244	GO:0034244	negative regulation of transcription elongation from RNA polymerase II promoter	3/333	13/23355	0.000738858	0.0270317	0.022586	Eapp/Nelfcd/Nelfe	3
GO:0039692	GO:0039692	single stranded viral RNA replication via double stranded DNA intermediate	3/333	13/23355	0.000738858	0.0270317	0.022586	Mphosph8/Smarcb1/Top2b	3
GO:0051549	GO:0051549	positive regulation of keratinocyte migration	3/333	13/23355	0.000738858	0.0270317	0.022586	Adam9/Hbegf/Iqsec1	3
GO:0070646	GO:0070646	protein modification by small protein removal	8/333	136/23355	0.000761543	0.0275831	0.0230467	Otud4/Psmd14/Trrap/Usp10/Usp14/Usp19/Usp22/Usp36	8
GO:0006368	GO:0006368	transcription elongation from RNA polymerase II promoter	5/333	51/23355	0.000784768	0.0276748	0.0231233	Eapp/Nelfcd/Nelfe/Paf1/Supt5	5
GO:0043620	GO:0043620	regulation of DNA-templated transcription in response to stress	5/333	51/23355	0.000784768	0.0276748	0.0231233	Atf6/Atf6b/Bach1/Egr1/Sin3a	5
GO:0043491	GO:0043491	protein kinase B signaling	10/333	206/23355	0.000786996	0.0276748	0.0231233	Dlg1/Hbegf/Igfbp5/Itsn1/Klf4/Mfhas1/Pik3r3/Rras/Specc1l/Tgfb1	10
GO:0010594	GO:0010594	regulation of endothelial cell migration	9/333	171/23355	0.00080776	0.0280956	0.0234749	Abl1/Adam17/Bsg/Fgf1/Klf4/Ptprm/Rras/Sp1/Tgfb1	9
GO:0045787	GO:0045787	positive regulation of cell cycle	14/333	365/23355	0.000820028	0.0280956	0.0234749	Abl1/Adam17/Cdc16/Cul3/Larp7/Lsm10/Paf1/Phip/Pkp4/Sin3a/Tcf3/Tgfb1/Usp19/Usp22	14
GO:1903421	GO:1903421	regulation of synaptic vesicle recycling	4/333	30/23355	0.00082999	0.0280956	0.0234749	Ap2m1/Mff/Pip5k1c/Plaa	4
GO:1905207	GO:1905207	regulation of cardiocyte differentiation	4/333	30/23355	0.00082999	0.0280956	0.0234749	Efnb2/Fzd7/Klf5/Tgfb1	4
GO:0031032	GO:0031032	actomyosin structure organization	10/333	208/23355	0.000847378	0.0284185	0.0237448	Abl1/Braf/Csrp2/Cul3/Flii/Itgb5/Pdgfra/Pfn1/Pgm5/Synpo	10
GO:0014706	GO:0014706	striated muscle tissue development	16/333	453/23355	0.000862541	0.0286617	0.0239479	Boc/Cdk5/Col14a1/Efnb2/Egr1/Fgf1/Fzd7/Homer1/Ifrd1/Klf5/Nfatc3/Pdgfra/Pgm5/Svil/Tgfb1/Usp19	16
GO:0048675	GO:0048675	axon extension	8/333	139/23355	0.000878178	0.0286812	0.0239642	Abl1/Cdk5/Dclk1/Ifrd1/Ntn1/Rab21/Sin3a/Ulk2	8
GO:1902275	GO:1902275	regulation of chromatin organization	10/333	209/23355	0.000878967	0.0286812	0.0239642	Atm/Dnmt1/Map1s/Mphosph8/Paf1/Setd1a/Sin3a/Smarcb1/Tada3/Tgfb1	10
GO:0010595	GO:0010595	positive regulation of endothelial cell migration	7/333	108/23355	0.000916522	0.0294918	0.0246415	Abl1/Adam17/Bsg/Fgf1/Rras/Sp1/Tgfb1	7
GO:0034401	GO:0034401	chromatin organization involved in regulation of transcription	8/333	140/23355	0.000920091	0.0294918	0.0246415	Dnmt1/Dot1l/Hells/Mphosph8/Setd1a/Sin3a/Smarca5/Smchd1	8
GO:0051896	GO:0051896	regulation of protein kinase B signaling	9/333	175/23355	0.000951466	0.0302299	0.0252582	Dlg1/Hbegf/Igfbp5/Itsn1/Klf4/Mfhas1/Rras/Specc1l/Tgfb1	9
GO:0050679	GO:0050679	positive regulation of epithelial cell proliferation	10/333	212/23355	0.000979587	0.0308527	0.0257786	Adam17/Aggf1/Ecm1/Fgf1/Fzd7/Htra1/Ptprn/Sp1/Tgfb1/Vip	10
GO:0036465	GO:0036465	synaptic vesicle recycling	6/333	80/23355	0.000995429	0.0310814	0.0259697	Ap2m1/Cdk5/Itsn1/Mff/Pip5k1c/Plaa	6
GO:0070482	GO:0070482	response to oxygen levels	12/333	291/23355	0.00102958	0.0318731	0.0266312	Adam17/Alas1/Atm/Bach1/Ddah1/Egr1/Hyou1/Nfatc3/Plat/Sdhd/Usp19/Vasn	12
GO:0035966	GO:0035966	response to topologically incorrect protein	8/333	143/23355	0.00105554	0.0323996	0.0270711	Atf6/Atf6b/Cul3/Manf/Sdf2/Serp1/Ufl1/Upf3a	8
GO:0032984	GO:0032984	protein-containing complex disassembly	10/333	215/23355	0.00108946	0.0330823	0.0276415	Capg/Eps8/Flii/Map1s/Mphosph8/Smarcb1/Specc1l/Sptan1/Svil/Taok1	10
GO:0070828	GO:0070828	heterochromatin organization	5/333	55/23355	0.00110951	0.0330823	0.0276415	Dnmt1/Hells/Mphosph8/Smarca5/Smchd1	5
GO:0034976	GO:0034976	response to endoplasmic reticulum stress	11/333	254/23355	0.00111602	0.0330823	0.0276415	Atf6/Atf6b/Hyou1/Manf/Sdf2/Sec61b/Serp1/Ufc1/Ufl1/Usp14/Usp19	11
GO:1901215	GO:1901215	negative regulation of neuron death	11/333	254/23355	0.00111602	0.0330823	0.0276415	Bag1/Braf/Cdk5/Dnajc5/Gbe1/Hipk2/Hyou1/Itsn1/Neo1/Slc7a11/Unc5b	11
GO:0038127	GO:0038127	ERBB signaling pathway	7/333	112/23355	0.00113473	0.0330823	0.0276415	Abl1/Adam17/Braf/Dgkd/Hbegf/Shc1/Tgfb1	7
GO:0048103	GO:0048103	somatic stem cell division	3/333	15/23355	0.00115085	0.0330823	0.0276415	Fzd7/Kit/Vangl2	3
GO:0051547	GO:0051547	regulation of keratinocyte migration	3/333	15/23355	0.00115085	0.0330823	0.0276415	Adam9/Hbegf/Iqsec1	3
GO:1903423	GO:1903423	positive regulation of synaptic vesicle recycling	3/333	15/23355	0.00115085	0.0330823	0.0276415	Ap2m1/Mff/Plaa	3
GO:0072659	GO:0072659	protein localization to plasma membrane	12/333	296/23355	0.00119093	0.0331801	0.0277232	Ap2m1/Bsg/Cdk5/Cnpy4/Dlg1/Fam126b/Gga1/Palm/Pgap2/Slmap/Stx4a/Tgfb1	12
GO:0098884	GO:0098884	postsynaptic neurotransmitter receptor internalization	4/333	33/23355	0.00119838	0.0331801	0.0277232	Ap2m1/Efnb2/Iqsec1/Pip5k1c	4
GO:0140239	GO:0140239	postsynaptic endocytosis	4/333	33/23355	0.00119838	0.0331801	0.0277232	Ap2m1/Efnb2/Iqsec1/Pip5k1c	4
GO:1900181	GO:1900181	negative regulation of protein localization to nucleus	4/333	33/23355	0.00119838	0.0331801	0.0277232	Lats2/Mfhas1/Polr1a/Sin3a	4
GO:1902893	GO:1902893	regulation of pri-miRNA transcription by RNA polymerase II	5/333	56/23355	0.00120426	0.0331801	0.0277232	Egr1/Klf4/Klf5/Nfatc3/Tgfb1	5
GO:0071560	GO:0071560	cellular response to transforming growth factor beta stimulus	10/333	218/23355	0.00120921	0.0331801	0.0277232	Adam17/Adam9/Col4a2/Dnmt1/Hipk2/Htra1/Itgb5/Lats2/Tgfb1/Vasn	10
GO:0007178	GO:0007178	transmembrane receptor protein serine/threonine kinase signaling pathway	14/333	381/23355	0.00123418	0.0336104	0.0280828	Abl1/Adam17/Adam9/Egr1/Fstl1/Hipk2/Htra1/Itgb5/Lats2/Neo1/Nup93/Tgfb1/Trps1/Vasn	14
GO:0031333	GO:0031333	negative regulation of protein-containing complex assembly	8/333	147/23355	0.00126043	0.0340692	0.0284661	Capg/Eps8/Flii/Mphosph8/Pfn1/Sptan1/Svil/Tmsb10	8
GO:0099563	GO:0099563	modification of synaptic structure	4/333	34/23355	0.00134305	0.0360336	0.0301074	Abl1/Itsn1/Pfn1/Synpo	4
GO:0034504	GO:0034504	protein localization to nucleus	12/333	301/23355	0.0013727	0.036259	0.0302958	Cdk5/Larp7/Lats2/Mfhas1/Nup93/Paf1/Phip/Polr1a/Sin3a/Tgfb1/Tnpo2/Uaca	12
GO:0090068	GO:0090068	positive regulation of cell cycle process	11/333	261/23355	0.0013873	0.036259	0.0302958	Adam17/Cdc16/Cul3/Larp7/Lsm10/Paf1/Phip/Pkp4/Sin3a/Tgfb1/Usp19	11
GO:0042159	GO:0042159	lipoprotein catabolic process	3/333	16/23355	0.00140154	0.036259	0.0302958	Abhd12/Abhd13/Atm	3
GO:0051151	GO:0051151	negative regulation of smooth muscle cell differentiation	3/333	16/23355	0.00140154	0.036259	0.0302958	Dnmt1/Klf5/Nfatc3	3
GO:1900037	GO:1900037	regulation of cellular response to hypoxia	3/333	16/23355	0.00140154	0.036259	0.0302958	Ddah1/Hyou1/Usp19	3
GO:0061614	GO:0061614	pri-miRNA transcription by RNA polymerase II	5/333	58/23355	0.00141152	0.036259	0.0302958	Egr1/Klf4/Klf5/Nfatc3/Tgfb1	5
GO:1903828	GO:1903828	negative regulation of cellular protein localization	7/333	117/23355	0.00146259	0.0370454	0.0309528	Ap2m1/Cdk5/Lats2/Mfhas1/Polr1a/Sin3a/Tgfb1	7
GO:1905269	GO:1905269	positive regulation of chromatin organization	7/333	117/23355	0.00146259	0.0370454	0.0309528	Atm/Dnmt1/Mphosph8/Paf1/Sin3a/Smarcb1/Tgfb1	7
GO:0030198	GO:0030198	extracellular matrix organization	12/333	306/23355	0.00157684	0.03959	0.0330789	Abl1/Adamts2/Adamts7/Aebp1/Col14a1/Col16a1/Col4a2/Col5a3/Col8a2/Foxf1/Pdgfra/Tgfb1	12
GO:0043534	GO:0043534	blood vessel endothelial cell migration	7/333	119/23355	0.0016127	0.03959	0.0330789	Abl1/Adam17/Efnb2/Klf4/Pik3r3/Sp1/Tgfb1	7
GO:0043062	GO:0043062	extracellular structure organization	12/333	307/23355	0.00162053	0.03959	0.0330789	Abl1/Adamts2/Adamts7/Aebp1/Col14a1/Col16a1/Col4a2/Col5a3/Col8a2/Foxf1/Pdgfra/Tgfb1	12
GO:0045229	GO:0045229	external encapsulating structure organization	12/333	307/23355	0.00162053	0.03959	0.0330789	Abl1/Adamts2/Adamts7/Aebp1/Col14a1/Col16a1/Col4a2/Col5a3/Col8a2/Foxf1/Pdgfra/Tgfb1	12
GO:0060562	GO:0060562	epithelial tube morphogenesis	14/333	393/23355	0.00164914	0.03959	0.0330789	Abl1/Bsg/Ccm2/Dlg1/Efnb2/Fgf1/Foxf1/Nfatc3/Ntn1/Pdgfra/Pfn1/Specc1l/Tgfb1/Vangl2	14
GO:0048679	GO:0048679	regulation of axon regeneration	4/333	36/23355	0.00166819	0.03959	0.0330789	Adam17/Braf/Klf4/Neo1	4
GO:0002327	GO:0002327	immature B cell differentiation	3/333	17/23355	0.001684	0.03959	0.0330789	Abl1/Atm/Kit	3
GO:0003159	GO:0003159	morphogenesis of an endothelium	3/333	17/23355	0.001684	0.03959	0.0330789	Bsg/Ccm2/Fgf1	3
GO:0051014	GO:0051014	actin filament severing	3/333	17/23355	0.001684	0.03959	0.0330789	Capg/Flii/Svil	3
GO:0061154	GO:0061154	endothelial tube morphogenesis	3/333	17/23355	0.001684	0.03959	0.0330789	Bsg/Ccm2/Fgf1	3
GO:0048259	GO:0048259	regulation of receptor-mediated endocytosis	7/333	120/23355	0.00169211	0.03959	0.0330789	Ap2m1/Dgkd/Efnb2/Iqsec1/Pip5k1c/Rab21/Wasl	7
GO:0031099	GO:0031099	regeneration	8/333	154/23355	0.00169422	0.03959	0.0330789	Adam17/Braf/Fzd7/Ifrd1/Klf4/Klf5/Neo1/Tgfb1	8
GO:0001558	GO:0001558	regulation of cell growth	15/333	439/23355	0.0017148	0.0398141	0.0332662	Abl1/Adam17/Cdk5/Col14a1/Dact3/Hbegf/Ifrd1/Igfbp5/Ntn1/Plaa/Rab21/Sin3a/Socs2/Tgfb1/Ulk2	15
GO:0048588	GO:0048588	developmental cell growth	11/333	269/23355	0.00176131	0.0406335	0.0339508	Abl1/Cdk5/Col14a1/Dclk1/Flrt3/Ifrd1/Ntn1/Plaa/Rab21/Sin3a/Ulk2	11
GO:0051148	GO:0051148	negative regulation of muscle cell differentiation	5/333	62/23355	0.00190328	0.0436308	0.0364552	Dnmt1/Fzd7/Klf5/Nfatc3/Tnpo2	5
GO:0060841	GO:0060841	venous blood vessel development	3/333	18/23355	0.00199959	0.0455503	0.038059	Ccm2/Efnb2/Foxf1	3
GO:0048008	GO:0048008	platelet-derived growth factor receptor signaling pathway	5/333	64/23355	0.00219133	0.0496063	0.0414479	Abl1/Hgs/Pdgfra/Plat/Tiparp	5

## Sheet: Module 2
	Module 2
1	0610030E20Rik
2	1200014J11Rik
3	1700052N19Rik
4	2700094K13Rik
5	2810474O19Rik
6	9930021J03Rik
7	A230046K03Rik
8	Abcc1
9	Acads
10	Acd
11	Acta1
12	Actr2
13	Actr5
14	Adam8
15	Adrbk1
16	Aff4
17	Agfg1
18	Agpat5
19	Akap13
20	Alg3
21	Ankhd1
22	Ankib1
23	Ankrd13a
24	Ankrd27
25	Anp32e
26	Antxr1
27	Ap1g1
28	Apc
29	Apoe
30	Arf1
31	Arhgap10
32	Arhgdib
33	Arid4a
34	Arid4b
35	Arl8b
36	Atad2b
37	Atg3
38	Atl3
39	Atp11b
40	Atp2b4
41	Atxn2
42	B230219D22Rik
43	BC005561
44	Bbx
45	Bcs1l
46	Brd2
47	Brd3
48	Brd4
49	Brpf1
50	Bzw2
51	C330006A16Rik
52	Cad
53	Camta2
54	Car2
55	Casc3
56	Casp2
57	Ccar1
58	Ccdc34
59	Ccdc88a
60	Ccna2
61	Ccne2
62	Ccnl1
63	Ccrn4l
64	Cdc42bpa
65	Cdca8
66	Cdk11b
67	Cdk17
68	Cdk2ap2
69	Cdk5r1
70	Cdk6
71	Cdyl2
72	Cebpa
73	Cenpf
74	Chd2
75	Chd7
76	Chd8
77	Cirbp
78	Ckap2l
79	Clasp1
80	Clint1
81	Clptm1
82	Clspn
83	Cnot1
84	Cnot2
85	Cnot6l
86	Cnppd1
87	Cntrl
88	Cog4
89	Col12a1
90	Cops2
91	Cops3
92	Cpeb4
93	Cpne2
94	Crebrf
95	Crim1
96	Csgalnact2
97	Cstf3
98	Ctbp1
99	Ctdspl2
100	Ctnnd1
101	Cul1
102	Cul4b
103	Cul5
104	D15Ertd621e
105	D17Wsu92e
106	D19Bwg1357e
107	Dars
108	Dcp2
109	Ddx10
110	Ddx27
111	Ddx3y
112	Ddx5
113	Dip2c
114	Dnajc2
115	Dnajc9
116	Dnmt3a
117	Dut
118	Dync1li2
119	Dyrk1a
120	Eef1a1
121	Eif2a
122	Eif2ak1
123	Eif2s1
124	Eif3b
125	Eif5
126	Elavl1
127	Elk4
128	Eml2
129	Eno1
130	Enpp2
131	Epc1
132	Esf1
133	Ets1
134	Etv6
135	Exosc5
136	Fam111a
137	Fam46a
138	Farsa
139	Fat1
140	Fbxo11
141	Fbxw7
142	Fkbp4
143	Flot2
144	Fnbp4
145	Foxo3
146	Fyn
147	Gapvd1
148	Gda
149	Gigyf2
150	Glipr1
151	Gm10053
152	Gm11353
153	Gm12141
154	Gm15210
155	Gm22748
156	Gm23346
157	Gm23935
158	Gm24447
159	Gm28437
160	Gm2a
161	Gm4202
162	Gm5428
163	Gm5898
164	Gm8494
165	Gna13
166	Gnai3
167	Golga2
168	Golga4
169	Golph3
170	Gpaa1
171	Gpd1
172	Gpm6b
173	Gpr56
174	Gramd1b
175	Gse1
176	H2-D1
177	H2-K1
178	Hdac2
179	Hdgfrp3
180	Hipk1
181	Hipk3
182	Hjurp
183	Hmgb2
184	Hmgxb4
185	Hnrnpab
186	Hoxa5
187	Hoxb8
188	Hspa4l
189	Hyal2
190	Ifngr1
191	Igf1
192	Incenp
193	Ino80c
194	Ipo7
195	Iqgap2
196	Isy1
197	Isyna1
198	Itga4
199	Itga6
200	Itsn2
201	Ivns1abp
202	Jag1
203	Jak2
204	Jmjd1c
205	Jmy
206	Kat2b
207	Kcmf1
208	Kdm2a
209	Kdm5a
210	Kdm6b
211	Khdrbs1
212	Khsrp
213	Kif1b
214	Kif20b
215	Kif21b
216	Klf13
217	Klf2
218	Klf7
219	Kmt2d
220	Kpna4
221	Krcc1
222	Lbr
223	Lcor
224	Lig1
225	Limd2
226	Luc7l3
227	Magoh
228	Magt1
229	Man2b1
230	Man2c1
231	Mapk6
232	Marcksl1
233	Mark2
234	Mark3
235	Mbd2
236	Mbtps1
237	Mcm3
238	Mcm3ap
239	Mcm7
240	Mcu
241	Mdh1
242	Mea1
243	Med19
244	Mef2c
245	Mef2d
246	Mex3c
247	Mgea5
248	Mir6236
249	Mis18bp1
250	Mki67
251	Mkln1
252	Mlec
253	Mogs
254	Moxd1
255	Mplkip
256	Mpp5
257	Mroh1
258	Mrpl16
259	Mrpl34
260	Msl2
261	Mtf1
262	Mtf2
263	Mtpap
264	Mtss1
265	Myo1c
266	N4bp1
267	N6amt2
268	Nacc1
269	Nampt
270	Nasp
271	Ncapd2
272	Ncor1
273	Ndc1
274	Ndfip2
275	Ndufs6
276	Nf1
277	Nfat5
278	Nfia
279	Nhsl2
280	Nin
281	Nktr
282	Noc3l
283	Nog
284	Nrip1
285	Nsa2
286	Nt5c3
287	Numa1
288	Numbl
289	Nusap1
290	Nxf1
291	Os9
292	Osbp
293	Ost4
294	Otud5
295	Paip1
296	Pcbp1
297	Pcdh1
298	Pcdh9
299	Pcmt1
300	Pcyt1a
301	Pdcd7
302	Pgr
303	Phactr2
304	Pik3r1
305	Pim1
306	Plcg1
307	Pnkd
308	Pnpla2
309	Podxl
310	Polr2i
311	Polr2j
312	Popdc2
313	Ppfia1
314	Ppip5k2
315	Ppm1g
316	Prkcsh
317	Prpf38b
318	Prpf4b
319	Prpf8
320	Prpsap1
321	Psd
322	Psma6
323	Psmb2
324	Psme3
325	Pten
326	Ptpn14
327	Ptprb
328	Ptprs
329	Ptpru
330	Pum1
331	Pum2
332	Pwp1
333	Qrich1
334	Qser1
335	R3hdm4
336	RP23-27C10.2
337	RP23-380F8.2
338	RP24-167M10.4
339	RP24-374C7.1
340	Rab1
341	Rab11fip2
342	Ranbp1
343	Ranbp2
344	Rap1a
345	Rap1b
346	Rap2c
347	Rbbp6
348	Rbck1
349	Rbm25
350	Rbm41
351	Rc3h1
352	Rc3h2
353	Rcan2
354	Rev3l
355	Rfc2
356	Rfng
357	Rgs2
358	Rheb
359	Rhobtb3
360	Rictor
361	Rif1
362	Rnaseh2b
363	Rnf103
364	Rnf128
365	Rnf216
366	Rnf220
367	Rnf6
368	Rnpc3
369	Rpl10
370	Rpl7l1
371	Rps3a1
372	Rps3a3
373	Rsrc2
374	Rufy1
375	Runx1
376	Sars
377	Sat1
378	Sec11c
379	Setx
380	Sf3b2
381	Shmt2
382	Slain2
383	Slc25a5
384	Slc26a2
385	Slc39a14
386	Slc4a3
387	Smad7
388	Smap2
389	Smarcc1
390	Smc4
391	Smek1
392	Smim4
393	Snhg1
394	Snx12
395	Spop
396	Srcap
397	Srpk1
398	Srsf10
399	Srsf2
400	Srsf4
401	Srsf5
402	Srsf6
403	Srsf7
404	Ssbp1
405	Ssr1
406	Stag2
407	Stat6
408	Stim2
409	Stx17
410	Stxbp2
411	Suz12
412	Swt1
413	Taf1
414	Taf10
415	Taf15
416	Tagap1
417	Tbrg4
418	Tcf12
419	Tcn2
420	Tecpr1
421	Tenm3
422	Thoc2
423	Tia1
424	Tial1
425	Ticrr
426	Timm13
427	Tjp1
428	Tlk2
429	Tm9sf4
430	Tmem161b
431	Tmem176a
432	Tmem57
433	Tmem87b
434	Tmpo
435	Tnik
436	Tpm3-rs7
437	Tpp2
438	Tprgl
439	Tpx2
440	Trio
441	Triobp
442	Trip12
443	Trmt1
444	Trp53
445	Tspo
446	Ttc14
447	Ttc32
448	Tubb3
449	U2surp
450	Uba7
451	Ube2e3
452	Ube2f
453	Ube2q1
454	Ube4a
455	Ube4b
456	Ubl4
457	Ubn1
458	Ubr7
459	Uchl5
460	Ugcg
461	Uggt1
462	Upf1
463	Usp48
464	Usp9x
465	Utp3
466	Vmp1
467	Vps35
468	Wapal
469	Wdr20
470	Wdr7
471	Wipi2
472	Wiz
473	Wnk1
474	Xiap
475	Xrn1
476	Ybx3
477	Ythdc1
478	Ythdf2
479	Ythdf3
480	Ywhah
481	Zbtb20
482	Zbtb43
483	Zcchc2
484	Zcchc7
485	Zeb2
486	Zfand6
487	Zfp148
488	Zfp207
489	Zfp292
490	Zfp318
491	Zfp91
492	Zfx
493	Zmiz1
494	Zswim6
495	Zzz3

## Sheet: Module 2_GO
	ID	Description	GeneRatio	BgRatio	pvalue	p.adjust	qvalue	geneID	Count
GO:1903311	GO:1903311	regulation of mRNA metabolic process	30/445	259/23355	2.87199e-15	1.22864e-11	9.68316e-12	Cdk11b/Cirbp/Cnot1/Cnot6l/Dcp2/Ddx5/Dyrk1a/Elavl1/Gigyf2/Khdrbs1/Khsrp/Magoh/Pum1/Pum2/Rbm25/Rc3h1/Rc3h2/Srpk1/Srsf10/Srsf2/Srsf4/Srsf6/Srsf7/Taf15/Tbrg4/Tia1/Upf1/Ythdc1/Ythdf2/Ythdf3	30
GO:0034248	GO:0034248	regulation of cellular amide metabolic process	34/445	409/23355	7.20925e-13	1.54206e-09	1.21533e-09	Apoe/Casc3/Cirbp/Cnot1/Cnot2/Cnot6l/Cpeb4/Eif2a/Eif2ak1/Eif2s1/Eif3b/Eif5/Elavl1/Foxo3/Gigyf2/Ifngr1/Igf1/Khdrbs1/Khsrp/Magoh/Paip1/Pum1/Pum2/Rc3h1/Rgs2/Rpl10/Rps3a1/Shmt2/Tia1/Trp53/Upf1/Xrn1/Ythdf2/Ythdf3	34
GO:0006417	GO:0006417	regulation of translation	31/445	350/23355	1.47406e-12	2.10201e-09	1.65664e-09	Casc3/Cirbp/Cnot1/Cnot2/Cnot6l/Cpeb4/Eif2a/Eif2ak1/Eif2s1/Eif3b/Eif5/Elavl1/Foxo3/Gigyf2/Igf1/Khdrbs1/Khsrp/Magoh/Paip1/Pum1/Pum2/Rc3h1/Rgs2/Rpl10/Rps3a1/Shmt2/Tia1/Upf1/Xrn1/Ythdf2/Ythdf3	31
GO:0006397	GO:0006397	mRNA processing	34/445	466/23355	2.68904e-11	2.87592e-08	2.26657e-08	Casc3/Cdk11b/Cirbp/Cnot6l/Cstf3/Ddx5/Dyrk1a/Isy1/Khdrbs1/Khsrp/Luc7l3/Magoh/Mtpap/Pcbp1/Prpf38b/Prpf4b/Prpf8/Rbbp6/Rbm25/Rbm41/Rnpc3/Setx/Sf3b2/Srpk1/Srsf10/Srsf2/Srsf4/Srsf5/Srsf6/Srsf7/Tbrg4/Thoc2/Tia1/Ythdc1	34
GO:0006402	GO:0006402	mRNA catabolic process	23/445	220/23355	4.38397e-11	3.75092e-08	2.95618e-08	Casc3/Cirbp/Cnot1/Cnot2/Cnot6l/Dcp2/Ddx5/Elavl1/Exosc5/Gigyf2/Khsrp/Magoh/Mtpap/Pum1/Pum2/Rc3h1/Rc3h2/Taf15/Tbrg4/Upf1/Xrn1/Ythdf2/Ythdf3	23
GO:0008380	GO:0008380	RNA splicing	30/445	393/23355	1.38005e-10	9.83972e-08	7.75488e-08	Casc3/Cirbp/Ddx5/Dyrk1a/Isy1/Ivns1abp/Khdrbs1/Khsrp/Luc7l3/Magoh/Pik3r1/Prpf38b/Prpf4b/Prpf8/Rbm25/Rbm41/Rnpc3/Setx/Sf3b2/Srpk1/Srsf10/Srsf2/Srsf4/Srsf5/Srsf6/Srsf7/Taf15/Thoc2/Tia1/Ythdc1	30
GO:0006401	GO:0006401	RNA catabolic process	24/445	258/23355	1.90265e-10	1.16279e-07	9.16421e-08	Casc3/Cirbp/Cnot1/Cnot2/Cnot6l/Dcp2/Ddx5/Elavl1/Exosc5/Gigyf2/Khsrp/Magoh/Mtpap/Pum1/Pum2/Rc3h1/Rc3h2/Rnaseh2b/Taf15/Tbrg4/Upf1/Xrn1/Ythdf2/Ythdf3	24
GO:0016569	GO:0016569	covalent chromatin modification	32/445	464/23355	4.3687e-10	2.33616e-07	1.84118e-07	Arid4a/Arid4b/Brd4/Brpf1/Ccna2/Ctbp1/Cul4b/Dnmt3a/Elk4/Epc1/Hdac2/Incenp/Jak2/Jmjd1c/Kat2b/Kdm2a/Kdm5a/Kdm6b/Kmt2d/Lcor/Mbd2/Msl2/Mtf2/Ncor1/Pwp1/Rif1/Suz12/Taf1/Taf10/Trip12/Trp53/Zzz3	32
GO:0043488	GO:0043488	regulation of mRNA stability	15/445	107/23355	1.90716e-09	9.06538e-07	7.14461e-07	Cirbp/Cnot6l/Dcp2/Elavl1/Gigyf2/Khsrp/Pum1/Pum2/Rc3h1/Rc3h2/Taf15/Tbrg4/Upf1/Ythdf2/Ythdf3	15
GO:1901361	GO:1901361	organic cyclic compound catabolic process	30/445	446/23355	2.78923e-09	1.15193e-06	9.07863e-07	Apoe/Casc3/Cirbp/Cnot1/Cnot2/Cnot6l/Dcp2/Ddx5/Dut/Elavl1/Exosc5/Gda/Gigyf2/Khsrp/Magoh/Moxd1/Mtpap/Nt5c3/Pum1/Pum2/Rc3h1/Rc3h2/Rnaseh2b/Taf15/Tbrg4/Upf1/Xrn1/Ythdf2/Ythdf3/Ywhah	30
GO:0016570	GO:0016570	histone modification	30/445	450/23355	3.43048e-09	1.15193e-06	9.07863e-07	Arid4a/Arid4b/Brd4/Brpf1/Ccna2/Ctbp1/Cul4b/Elk4/Epc1/Hdac2/Incenp/Jak2/Jmjd1c/Kat2b/Kdm2a/Kdm5a/Kdm6b/Kmt2d/Lcor/Msl2/Mtf2/Ncor1/Pwp1/Rif1/Suz12/Taf1/Taf10/Trip12/Trp53/Zzz3	30
GO:0034655	GO:0034655	nucleobase-containing compound catabolic process	27/445	373/23355	3.72307e-09	1.15193e-06	9.07863e-07	Casc3/Cirbp/Cnot1/Cnot2/Cnot6l/Dcp2/Ddx5/Dut/Elavl1/Exosc5/Gda/Gigyf2/Khsrp/Magoh/Mtpap/Nt5c3/Pum1/Pum2/Rc3h1/Rc3h2/Rnaseh2b/Taf15/Tbrg4/Upf1/Xrn1/Ythdf2/Ythdf3	27
GO:0000375	GO:0000375	RNA splicing, via transesterification reactions	23/445	277/23355	4.16306e-09	1.15193e-06	9.07863e-07	Casc3/Cirbp/Ddx5/Dyrk1a/Isy1/Khdrbs1/Luc7l3/Magoh/Prpf8/Rbm25/Rbm41/Rnpc3/Setx/Sf3b2/Srpk1/Srsf10/Srsf2/Srsf4/Srsf5/Srsf6/Srsf7/Tia1/Ythdc1	23
GO:0000377	GO:0000377	RNA splicing, via transesterification reactions with bulged adenosine as nucleophile	23/445	277/23355	4.16306e-09	1.15193e-06	9.07863e-07	Casc3/Cirbp/Ddx5/Dyrk1a/Isy1/Khdrbs1/Luc7l3/Magoh/Prpf8/Rbm25/Rbm41/Rnpc3/Setx/Sf3b2/Srpk1/Srsf10/Srsf2/Srsf4/Srsf5/Srsf6/Srsf7/Tia1/Ythdc1	23
GO:0000398	GO:0000398	mRNA splicing, via spliceosome	23/445	277/23355	4.16306e-09	1.15193e-06	9.07863e-07	Casc3/Cirbp/Ddx5/Dyrk1a/Isy1/Khdrbs1/Luc7l3/Magoh/Prpf8/Rbm25/Rbm41/Rnpc3/Setx/Sf3b2/Srpk1/Srsf10/Srsf2/Srsf4/Srsf5/Srsf6/Srsf7/Tia1/Ythdc1	23
GO:0061013	GO:0061013	regulation of mRNA catabolic process	16/445	131/23355	4.30831e-09	1.15193e-06	9.07863e-07	Cirbp/Cnot1/Cnot6l/Dcp2/Elavl1/Gigyf2/Khsrp/Pum1/Pum2/Rc3h1/Rc3h2/Taf15/Tbrg4/Upf1/Ythdf2/Ythdf3	16
GO:0043487	GO:0043487	regulation of RNA stability	15/445	120/23355	9.54708e-09	2.40249e-06	1.89345e-06	Cirbp/Cnot6l/Dcp2/Elavl1/Gigyf2/Khsrp/Pum1/Pum2/Rc3h1/Rc3h2/Taf15/Tbrg4/Upf1/Ythdf2/Ythdf3	15
GO:0019439	GO:0019439	aromatic compound catabolic process	28/445	419/23355	1.09842e-08	2.61058e-06	2.05745e-06	Casc3/Cirbp/Cnot1/Cnot2/Cnot6l/Dcp2/Ddx5/Dut/Elavl1/Exosc5/Gda/Gigyf2/Khsrp/Magoh/Moxd1/Mtpap/Nt5c3/Pum1/Pum2/Rc3h1/Rc3h2/Rnaseh2b/Taf15/Tbrg4/Upf1/Xrn1/Ythdf2/Ythdf3	28
GO:0044270	GO:0044270	cellular nitrogen compound catabolic process	27/445	399/23355	1.55325e-08	3.49726e-06	2.75626e-06	Casc3/Cirbp/Cnot1/Cnot2/Cnot6l/Dcp2/Ddx5/Dut/Elavl1/Exosc5/Gda/Gigyf2/Khsrp/Magoh/Mtpap/Nt5c3/Pum1/Pum2/Rc3h1/Rc3h2/Rnaseh2b/Taf15/Tbrg4/Upf1/Xrn1/Ythdf2/Ythdf3	27
GO:0046700	GO:0046700	heterocycle catabolic process	27/445	400/23355	1.63677e-08	3.50105e-06	2.75925e-06	Casc3/Cirbp/Cnot1/Cnot2/Cnot6l/Dcp2/Ddx5/Dut/Elavl1/Exosc5/Gda/Gigyf2/Khsrp/Magoh/Mtpap/Nt5c3/Pum1/Pum2/Rc3h1/Rc3h2/Rnaseh2b/Taf15/Tbrg4/Upf1/Xrn1/Ythdf2/Ythdf3	27
GO:0007059	GO:0007059	chromosome segregation	24/445	330/23355	2.53883e-08	5.17196e-06	4.07613e-06	Actr2/Apc/Arl8b/Brd4/Ccne2/Cdca8/Cenpf/Fbxw7/Hjurp/Incenp/Mki67/Ncapd2/Ndc1/Numa1/Nusap1/Pum1/Pum2/Slc25a5/Smc4/Srpk1/Stag2/Tlk2/Usp9x/Zfp207	24
GO:0034249	GO:0034249	negative regulation of cellular amide metabolic process	17/445	169/23355	2.73952e-08	5.32712e-06	4.19841e-06	Apoe/Cnot1/Cnot6l/Cpeb4/Eif2ak1/Eif2s1/Gigyf2/Igf1/Khsrp/Pum1/Rc3h1/Rgs2/Tia1/Upf1/Xrn1/Ythdf2/Ythdf3	17
GO:0043484	GO:0043484	regulation of RNA splicing	16/445	151/23355	3.36892e-08	6.26619e-06	4.93851e-06	Cirbp/Ddx5/Dyrk1a/Khdrbs1/Magoh/Pik3r1/Rbm25/Setx/Srsf10/Srsf2/Srsf4/Srsf5/Srsf6/Srsf7/Tia1/Ythdc1	16
GO:0043401	GO:0043401	steroid hormone mediated signaling pathway	14/445	115/23355	4.19022e-08	7.46907e-06	5.88652e-06	Akap13/Cnot1/Cnot2/Crebrf/Ddx5/Fkbp4/Igf1/Jak2/Kmt2d/Ncor1/Pgr/Rnf6/Ywhah/Zmiz1	14
GO:1902903	GO:1902903	regulation of supramolecular fiber organization	25/445	380/23355	9.18646e-08	1.57199e-05	1.23892e-05	Actr2/Akap13/Apc/Apoe/Arf1/Ccdc88a/Clasp1/Dyrk1a/Eml2/Fkbp4/Gda/Hdac2/Iqgap2/Jmy/Mef2c/Mtss1/Myo1c/Nin/Numa1/Pik3r1/Ppfia1/Rictor/Slain2/Tjp1/Tpx2	25
GO:0050684	GO:0050684	regulation of mRNA processing	15/445	145/23355	1.24488e-07	2.0483e-05	1.61431e-05	Cdk11b/Cirbp/Ddx5/Dyrk1a/Khdrbs1/Magoh/Rbm25/Srpk1/Srsf10/Srsf2/Srsf4/Srsf6/Srsf7/Tia1/Ythdc1	15
GO:0048024	GO:0048024	regulation of mRNA splicing, via spliceosome	13/445	107/23355	1.30785e-07	2.07222e-05	1.63316e-05	Cirbp/Ddx5/Dyrk1a/Khdrbs1/Magoh/Rbm25/Srsf10/Srsf2/Srsf4/Srsf6/Srsf7/Tia1/Ythdc1	13
GO:0017148	GO:0017148	negative regulation of translation	15/445	146/23355	1.36358e-07	2.08335e-05	1.64193e-05	Cnot1/Cnot6l/Cpeb4/Eif2ak1/Eif2s1/Gigyf2/Khsrp/Pum1/Rc3h1/Rgs2/Tia1/Upf1/Xrn1/Ythdf2/Ythdf3	15
GO:0000956	GO:0000956	nuclear-transcribed mRNA catabolic process	13/445	109/23355	1.63096e-07	2.40594e-05	1.89617e-05	Casc3/Cnot1/Cnot2/Cnot6l/Dcp2/Ddx5/Exosc5/Magoh/Mtpap/Rc3h1/Rc3h2/Upf1/Xrn1	13
GO:0061157	GO:0061157	mRNA destabilization	8/445	34/23355	1.91814e-07	2.73527e-05	2.15572e-05	Cnot6l/Gigyf2/Khsrp/Pum1/Rc3h1/Upf1/Ythdf2/Ythdf3	8
GO:0046785	GO:0046785	microtubule polymerization	11/445	79/23355	2.99651e-07	4.13518e-05	3.25902e-05	Apc/Clasp1/Dyrk1a/Eml2/Fkbp4/Gda/Golga2/Nin/Numa1/Slain2/Tpx2	11
GO:0050779	GO:0050779	RNA destabilization	8/445	37/23355	3.87955e-07	5.18648e-05	4.08757e-05	Cnot6l/Gigyf2/Khsrp/Pum1/Rc3h1/Upf1/Ythdf2/Ythdf3	8
GO:0006260	GO:0006260	DNA replication	19/445	253/23355	4.47732e-07	5.80423e-05	4.57443e-05	Ccdc88a/Ccna2/Ccne2/Dnajc2/Fam111a/Lig1/Mcm3/Mcm7/Nasp/Nfia/Noc3l/Rbbp6/Rev3l/Rfc2/Ssbp1/Ticrr/Trp53/Upf1/Wiz	19
GO:0061014	GO:0061014	positive regulation of mRNA catabolic process	9/445	54/23355	7.59685e-07	9.55863e-05	7.53335e-05	Cnot1/Cnot6l/Gigyf2/Khsrp/Pum1/Rc3h1/Upf1/Ythdf2/Ythdf3	9
GO:0009896	GO:0009896	positive regulation of catabolic process	26/445	457/23355	8.42639e-07	0.000102995	8.11721e-05	Adam8/Ankib1/Apc/Apoe/Cnot1/Cnot6l/Crebrf/Cul4b/Fbxw7/Foxo3/Gigyf2/Gnai3/Gpd1/Igf1/Khsrp/Pnpla2/Pten/Pum1/Rc3h1/Smad7/Taf1/Upf1/Vps35/Ythdf2/Ythdf3/Zbtb20	26
GO:0030518	GO:0030518	intracellular steroid hormone receptor signaling pathway	12/445	108/23355	1.0564e-06	0.000125536	9.89373e-05	Cnot1/Cnot2/Ddx5/Fkbp4/Igf1/Jak2/Kmt2d/Ncor1/Pgr/Rnf6/Ywhah/Zmiz1	12
GO:0048545	GO:0048545	response to steroid hormone	17/445	222/23355	1.37958e-06	0.00015951	0.000125713	Akap13/Cnot1/Cnot2/Crebrf/Ddx5/Fkbp4/Hmgb2/Igf1/Jak2/Kmt2d/Ncor1/Pdcd7/Pgr/Pik3r1/Rnf6/Ywhah/Zmiz1	17
GO:0048511	GO:0048511	rhythmic process	20/445	302/23355	1.61655e-06	0.000181989	0.00014343	Cdk5r1/Ddx5/Dyrk1a/Enpp2/Fbxw7/Foxo3/Hdac2/Igf1/Kat2b/Kdm2a/Kdm5a/Nampt/Ncor1/Nrip1/Pgr/Pten/Runx1/Setx/Trp53/Usp9x	20
GO:0031331	GO:0031331	positive regulation of cellular catabolic process	23/445	389/23355	1.90564e-06	0.000206513	0.000162757	Adam8/Ankib1/Apoe/Cnot1/Cnot6l/Fbxw7/Foxo3/Gigyf2/Gnai3/Gpd1/Igf1/Khsrp/Pnpla2/Pten/Pum1/Rc3h1/Smad7/Taf1/Upf1/Vps35/Ythdf2/Ythdf3/Zbtb20	23
GO:0044843	GO:0044843	cell cycle G1/S phase transition	16/445	203/23355	1.93093e-06	0.000206513	0.000162757	Apc/Atp2b4/Brd4/Casp2/Ccna2/Ccne2/Cdk17/Cdk2ap2/Cirbp/Cul4b/Gigyf2/Nasp/Psme3/Pten/Taf10/Trp53	16
GO:0051098	GO:0051098	regulation of binding	23/445	396/23355	2.57176e-06	0.000268341	0.000211485	Acd/Apoe/Brd4/Eif2s1/Eno1/Fbxw7/Golga2/Hdac2/Hipk1/Hipk3/Hjurp/Hmgb2/Igf1/Itga4/Jak2/Kat2b/Mark2/Mark3/Mbd2/Nog/Rfng/Taf1/Taf10	23
GO:0006338	GO:0006338	chromatin remodeling	14/445	162/23355	2.88374e-06	0.000286898	0.000226111	Actr5/Anp32e/Chd7/Chd8/Dnmt3a/Hjurp/Ino80c/Kat2b/Kdm5a/Kdm6b/Mbd2/Nasp/Smarcc1/Srcap	14
GO:0009755	GO:0009755	hormone-mediated signaling pathway	14/445	162/23355	2.88374e-06	0.000286898	0.000226111	Akap13/Cnot1/Cnot2/Crebrf/Ddx5/Fkbp4/Igf1/Jak2/Kmt2d/Ncor1/Pgr/Rnf6/Ywhah/Zmiz1	14
GO:0071383	GO:0071383	cellular response to steroid hormone stimulus	14/445	163/23355	3.10074e-06	0.000301477	0.0002376	Akap13/Cnot1/Cnot2/Crebrf/Ddx5/Fkbp4/Igf1/Jak2/Kmt2d/Ncor1/Pgr/Rnf6/Ywhah/Zmiz1	14
GO:0030522	GO:0030522	intracellular receptor signaling pathway	16/445	212/23355	3.39555e-06	0.000322804	0.000254408	Cnot1/Cnot2/Ddx5/Fkbp4/Igf1/Jak2/Klf2/Kmt2d/Ncor1/Pgr/Pim1/Pum1/Pum2/Rnf6/Ywhah/Zmiz1	16
GO:0051101	GO:0051101	regulation of DNA binding	12/445	122/23355	3.86861e-06	0.000359781	0.000283551	Acd/Brd4/Fbxw7/Hdac2/Hipk1/Hipk3/Hjurp/Hmgb2/Igf1/Jak2/Taf1/Taf10	12
GO:0022613	GO:0022613	ribonucleoprotein complex biogenesis	23/445	408/23355	4.22472e-06	0.00038454	0.000303064	Chd7/Cul4b/Ddx10/Ddx27/Eif2a/Eif5/Esf1/Exosc5/Isy1/Kat2b/Luc7l3/Nsa2/Prpf8/Pten/Pwp1/Rpl10/Rpl7l1/Setx/Srpk1/Srsf10/Srsf6/Utp3/Ythdc1	23
GO:0050767	GO:0050767	regulation of neurogenesis	24/445	443/23355	5.15151e-06	0.000459129	0.000361849	Actr2/Ankrd27/Apoe/Cdk5r1/Chd7/Enpp2/Golga2/Golga4/Hdac2/Hmgb2/Igf1/Nf1/Nin/Nog/Numbl/Pten/Ptprs/Rheb/Rnf6/Trp53/Tspo/Ythdf2/Ywhah/Zeb2	24
GO:0051099	GO:0051099	positive regulation of binding	15/445	196/23355	5.7801e-06	0.000504638	0.000397715	Acd/Apoe/Brd4/Eif2s1/Eno1/Hipk1/Hipk3/Hmgb2/Igf1/Jak2/Kat2b/Mark3/Mbd2/Rfng/Taf1	15
GO:0045637	GO:0045637	regulation of myeloid cell differentiation	16/445	222/23355	6.13134e-06	0.000524597	0.000413446	Adam8/Apc/Car2/Cdk6/Ets1/Fbxw7/Foxo3/Hmgb2/Hoxa5/Hoxb8/Jag1/Klf13/Mef2c/Nf1/Pik3r1/Runx1	16
GO:0140014	GO:0140014	mitotic nuclear division	18/445	275/23355	6.2873e-06	0.000527394	0.00041565	Apc/Cdca8/Cdk11b/Clasp1/Golga2/Igf1/Incenp/Kif20b/Mki67/Ncapd2/Numa1/Nusap1/Ranbp1/Smc4/Stag2/Tpx2/Ywhah/Zfp207	18
GO:1904037	GO:1904037	positive regulation of epithelial cell apoptotic process	7/445	38/23355	6.58702e-06	0.000541909	0.00042709	Eif2s1/Foxo3/Itga4/Jak2/Plcg1/Spop/Tia1	7
GO:0031113	GO:0031113	regulation of microtubule polymerization	8/445	53/23355	6.82187e-06	0.000550641	0.000433971	Apc/Dyrk1a/Eml2/Fkbp4/Gda/Nin/Numa1/Slain2	8
GO:2001233	GO:2001233	regulation of apoptotic signaling pathway	22/445	391/23355	7.03144e-06	0.000557046	0.000439019	Casp2/Cdk11b/Fbxw7/Fyn/Gnai3/Hdac2/Hmgb2/Hyal2/Igf1/Itga6/Ivns1abp/Jak2/Nf1/Nog/Pdcd7/Psme3/Pten/Rbck1/Slc25a5/Spop/Trp53/Ybx3	22
GO:0030099	GO:0030099	myeloid cell differentiation	23/445	422/23355	7.34183e-06	0.000571061	0.000450065	Adam8/Apc/Arid4a/Car2/Cdk6/Cebpa/Eif2ak1/Ets1/Fbxw7/Foxo3/Hmgb2/Hoxa5/Hoxb8/Jag1/Jak2/Klf13/Klf2/Lbr/Mef2c/Ncor1/Nf1/Pik3r1/Runx1	23
GO:0051028	GO:0051028	mRNA transport	11/445	109/23355	7.62797e-06	0.000582722	0.000459255	Casc3/Khsrp/Magoh/Mcm3ap/Myo1c/Ndc1/Nxf1/Ranbp2/Srsf7/Thoc2/Ythdc1	11
GO:0070507	GO:0070507	regulation of microtubule cytoskeleton organization	13/445	153/23355	7.83065e-06	0.000584709	0.000460821	Apc/Cdk2ap2/Cdk5r1/Clasp1/Dyrk1a/Eml2/Fkbp4/Gda/Mark2/Nin/Numa1/Slain2/Tpx2	13
GO:0044770	GO:0044770	cell cycle phase transition	23/445	424/23355	7.92733e-06	0.000584709	0.000460821	Apc/Atp2b4/Brd4/Casp2/Ccna2/Ccne2/Cdk17/Cdk2ap2/Cenpf/Cirbp/Clasp1/Clspn/Cul4b/Gigyf2/Nasp/Psme3/Pten/Rnaseh2b/Taf10/Ticrr/Trp53/Upf1/Zfp207	23
GO:0031110	GO:0031110	regulation of microtubule polymerization or depolymerization	10/445	90/23355	8.37485e-06	0.000607248	0.000478584	Apc/Clasp1/Dyrk1a/Eml2/Fkbp4/Gda/Nin/Numa1/Slain2/Tpx2	10
GO:1903706	GO:1903706	regulation of hemopoiesis	22/445	396/23355	8.58801e-06	0.000612325	0.000482586	Adam8/Apc/Car2/Cdk6/Clptm1/Ets1/Fbxw7/Foxo3/Hmgb2/Hoxa5/Hoxb8/Jag1/Klf13/Mef2c/Nf1/Pik3r1/Rc3h1/Rc3h2/Runx1/Smad7/Tmem176a/Zmiz1	22
GO:0006376	GO:0006376	mRNA splice site selection	6/445	27/23355	9.75114e-06	0.000672829	0.00053027	Isy1/Luc7l3/Setx/Srsf10/Srsf6/Ythdc1	6
GO:0007020	GO:0007020	microtubule nucleation	6/445	27/23355	9.75114e-06	0.000672829	0.00053027	Clasp1/Eml2/Golga2/Nin/Slain2/Tpx2	6
GO:0000381	GO:0000381	regulation of alternative mRNA splicing, via spliceosome	8/445	57/23355	1.18998e-05	0.000808054	0.000636843	Ddx5/Dyrk1a/Khdrbs1/Magoh/Rbm25/Srsf2/Srsf6/Ythdc1	8
GO:0031346	GO:0031346	positive regulation of cell projection organization	23/445	436/23355	1.24231e-05	0.000827713	0.000652337	Actr2/Ankrd27/Apc/Apoe/Ccdc88a/Eef1a1/Enpp2/Fyn/Golga2/Golga4/Itga6/Kat2b/Mark2/Nf1/Nin/Numbl/Pik3r1/Ranbp1/Rap1a/Rgs2/Setx/Tenm3/Zeb2	23
GO:0051589	GO:0051589	negative regulation of neurotransmitter transport	5/445	17/23355	1.25763e-05	0.000827713	0.000652337	Gpm6b/Nf1/Pnkd/Rap1a/Rap1b	5
GO:0040029	GO:0040029	regulation of gene expression, epigenetic	13/445	161/23355	1.35993e-05	0.00088148	0.000694712	Arid4a/Arid4b/Atad2b/Ctbp1/Dnmt3a/Epc1/Hdac2/Klf2/Kmt2d/Rif1/Upf1/Ythdc1/Zmiz1	13
GO:0000209	GO:0000209	protein polyubiquitination	16/445	237/23355	1.39518e-05	0.000890831	0.000702082	Ankib1/Cul1/Rbck1/Rc3h1/Rc3h2/Rnf216/Rnf6/Spop/Taf1/Trip12/Ube2e3/Ube2q1/Ube4a/Ube4b/Xiap/Zfp91	16
GO:1903313	GO:1903313	positive regulation of mRNA metabolic process	10/445	96/23355	1.49199e-05	0.000925036	0.00072904	Cirbp/Cnot1/Cnot6l/Gigyf2/Khsrp/Pum1/Rc3h1/Upf1/Ythdf2/Ythdf3	10
GO:1904035	GO:1904035	regulation of epithelial cell apoptotic process	10/445	96/23355	1.49199e-05	0.000925036	0.00072904	Eif2s1/Foxo3/Igf1/Itga4/Jak2/Pgr/Plcg1/Spop/Srsf6/Tia1	10
GO:0051258	GO:0051258	protein polymerization	18/445	295/23355	1.63454e-05	0.000988002	0.000778665	Actr2/Apc/Arf1/Clasp1/Dyrk1a/Eml2/Fkbp4/Gda/Golga2/Iqgap2/Jmy/Mtss1/Myo1c/Nin/Numa1/Rictor/Slain2/Tpx2	18
GO:0010498	GO:0010498	proteasomal protein catabolic process	24/445	475/23355	1.63974e-05	0.000988002	0.000778665	Ankib1/Apoe/Cul1/Cul4b/Cul5/Fbxw7/N4bp1/Os9/Otud5/Psma6/Psmb2/Psme3/Rbck1/Rnf103/Rnf216/Smad7/Smarcc1/Spop/Taf1/Tlk2/Ube4a/Ube4b/Uchl5/Uggt1	24
GO:0006446	GO:0006446	regulation of translational initiation	8/445	60/23355	1.75298e-05	0.00104156	0.000820875	Eif2ak1/Eif2s1/Eif3b/Eif5/Khdrbs1/Paip1/Ythdf2/Ythdf3	8
GO:1904019	GO:1904019	epithelial cell apoptotic process	11/445	121/23355	2.06945e-05	0.00121275	0.000955795	Eif2s1/Foxo3/Hipk1/Igf1/Itga4/Jak2/Pgr/Plcg1/Spop/Srsf6/Tia1	11
GO:0000245	GO:0000245	spliceosomal complex assembly	7/445	45/23355	2.11145e-05	0.00122065	0.000962018	Isy1/Luc7l3/Setx/Srpk1/Srsf10/Srsf6/Ythdc1	7
GO:0031109	GO:0031109	microtubule polymerization or depolymerization	11/445	122/23355	2.23619e-05	0.00127552	0.00100527	Apc/Clasp1/Dyrk1a/Eml2/Fkbp4/Gda/Golga2/Nin/Numa1/Slain2/Tpx2	11
GO:0043044	GO:0043044	ATP-dependent chromatin remodeling	7/445	46/23355	2.44993e-05	0.00137905	0.00108686	Actr5/Anp32e/Chd8/Hjurp/Nasp/Smarcc1/Srcap	7
GO:0006913	GO:0006913	nucleocytoplasmic transport	18/445	307/23355	2.77803e-05	0.00152364	0.00120081	Akap13/Ddx5/Elavl1/Hyal2/Ipo7/Jak2/Khdrbs1/Kpna4/Mbtps1/Mcm3ap/Nf1/Nxf1/Pik3r1/Ptpn14/Ranbp2/Thoc2/Trp53/Ythdc1	18
GO:0051169	GO:0051169	nuclear transport	18/445	307/23355	2.77803e-05	0.00152364	0.00120081	Akap13/Ddx5/Elavl1/Hyal2/Ipo7/Jak2/Khdrbs1/Kpna4/Mbtps1/Mcm3ap/Nf1/Nxf1/Pik3r1/Ptpn14/Ranbp2/Thoc2/Trp53/Ythdc1	18
GO:0007163	GO:0007163	establishment or maintenance of cell polarity	15/445	224/23355	2.83337e-05	0.00153433	0.00120923	Actr2/Apc/Clasp1/Fat1/Flot2/Golph3/Igf1/Kif20b/Mark2/Mpp5/Numa1/Rab11fip2/Rap1b/Rhobtb3/Rictor	15
GO:0033962	GO:0033962	P-body assembly	5/445	20/23355	3.00566e-05	0.00160728	0.00126673	Atxn2/Cnot1/Cnot2/Cnot6l/Rc3h1	5
GO:0021537	GO:0021537	telencephalon development	16/445	255/23355	3.4218e-05	0.00180722	0.0014243	Cdk5r1/Chd7/Cul5/Hdac2/Kdm6b/Mpp5/Nf1/Nin/Numbl/Pten/Ptprs/Uchl5/Usp9x/Zeb2/Zmiz1/Zswim6	16
GO:0019098	GO:0019098	reproductive behavior	7/445	49/23355	3.7432e-05	0.00195286	0.00153909	Crebrf/Hdac2/Mbd2/Pgr/Pten/Ube2q1/Zfx	7
GO:0071044	GO:0071044	histone mRNA catabolic process	4/445	11/23355	3.85903e-05	0.00198903	0.00156759	Dcp2/Mtpap/Upf1/Xrn1	4
GO:0032273	GO:0032273	positive regulation of protein polymerization	11/445	130/23355	4.04263e-05	0.00205885	0.00162262	Actr2/Apc/Arf1/Gda/Iqgap2/Jmy/Myo1c/Nin/Numa1/Rictor/Slain2	11
GO:0034644	GO:0034644	cellular response to UV	9/445	87/23355	4.20952e-05	0.00211863	0.00166973	Actr5/Cul4b/Eif2s1/Fbxw7/Hyal2/N4bp1/Pik3r1/Taf1/Trp53	9
GO:0043161	GO:0043161	proteasome-mediated ubiquitin-dependent protein catabolic process	21/445	409/23355	4.3721e-05	0.00212338	0.00167348	Ankib1/Cul1/Cul4b/Cul5/Fbxw7/N4bp1/Os9/Otud5/Psma6/Psmb2/Rbck1/Rnf103/Rnf216/Smad7/Smarcc1/Spop/Taf1/Tlk2/Ube4a/Ube4b/Uchl5	21
GO:0050657	GO:0050657	nucleic acid transport	12/445	155/23355	4.39812e-05	0.00212338	0.00167348	Casc3/Khdrbs1/Khsrp/Magoh/Mcm3ap/Myo1c/Ndc1/Nxf1/Ranbp2/Srsf7/Thoc2/Ythdc1	12
GO:0050658	GO:0050658	RNA transport	12/445	155/23355	4.39812e-05	0.00212338	0.00167348	Casc3/Khdrbs1/Khsrp/Magoh/Mcm3ap/Myo1c/Ndc1/Nxf1/Ranbp2/Srsf7/Thoc2/Ythdc1	12
GO:0006403	GO:0006403	RNA localization	13/445	180/23355	4.4175e-05	0.00212338	0.00167348	Casc3/Dcp2/Khdrbs1/Khsrp/Magoh/Mcm3ap/Myo1c/Ndc1/Nxf1/Ranbp2/Srsf7/Thoc2/Ythdc1	13
GO:0032388	GO:0032388	positive regulation of intracellular transport	13/445	181/23355	4.67848e-05	0.0021994	0.00173339	Arf1/Cdk5r1/Crebrf/Fbxw7/Fyn/Hyal2/Jak2/Khdrbs1/Kif20b/Myo1c/Numa1/Pik3r1/Tm9sf4	13
GO:0050821	GO:0050821	protein stabilization	13/445	181/23355	4.67848e-05	0.0021994	0.00173339	Ctnnd1/Fbxw7/Flot2/Igf1/Pik3r1/Pim1/Pten/Smad7/Taf1/Trp53/Usp9x/Wiz/Zfp207	13
GO:0044772	GO:0044772	mitotic cell cycle phase transition	20/445	383/23355	5.24269e-05	0.00243785	0.00192132	Apc/Brd4/Casp2/Ccna2/Ccne2/Cdk17/Cdk2ap2/Cenpf/Clasp1/Clspn/Cul4b/Gigyf2/Nasp/Psme3/Pten/Rnaseh2b/Taf10/Ticrr/Trp53/Zfp207	20
GO:0051236	GO:0051236	establishment of RNA localization	12/445	158/23355	5.30441e-05	0.00244003	0.00192303	Casc3/Khdrbs1/Khsrp/Magoh/Mcm3ap/Myo1c/Ndc1/Nxf1/Ranbp2/Srsf7/Thoc2/Ythdc1	12
GO:0046777	GO:0046777	protein autophosphorylation	15/445	237/23355	5.4212e-05	0.00246722	0.00194447	Brd4/Cad/Ctnnd1/Dyrk1a/Eif2ak1/Eif2s1/Fyn/Jak2/Mark2/Mark3/Pim1/Rap2c/Taf1/Tnik/Wnk1	15
GO:0000082	GO:0000082	G1/S transition of mitotic cell cycle	13/445	184/23355	5.54363e-05	0.00247336	0.00194931	Apc/Brd4/Casp2/Ccne2/Cdk17/Cdk2ap2/Cul4b/Gigyf2/Nasp/Psme3/Pten/Taf10/Trp53	13
GO:0000288	GO:0000288	nuclear-transcribed mRNA catabolic process, deadenylation-dependent decay	7/445	52/23355	5.55032e-05	0.00247336	0.00194931	Cnot1/Cnot2/Cnot6l/Dcp2/Exosc5/Rc3h1/Rc3h2	7
GO:0046929	GO:0046929	negative regulation of neurotransmitter secretion	4/445	12/23355	5.70147e-05	0.00251452	0.00198175	Nf1/Pnkd/Rap1a/Rap1b	4
GO:0007292	GO:0007292	female gamete generation	12/445	160/23355	5.9946e-05	0.00261683	0.00206237	Cntrl/Etv6/Foxo3/Igf1/Kmt2d/Magoh/Nrip1/Pgr/Ythdc1/Ythdf2/Zfx/Zmiz1	12
GO:0032386	GO:0032386	regulation of intracellular transport	18/445	326/23355	6.06803e-05	0.00262213	0.00206655	Arf1/Cdk5r1/Crebrf/Fbxw7/Fyn/Hyal2/Jak2/Khdrbs1/Kif20b/Myo1c/Nf1/Numa1/Os9/Pik3r1/Ptpn14/Snx12/Thoc2/Tm9sf4	18
GO:0048588	GO:0048588	developmental cell growth	16/445	269/23355	6.48079e-05	0.00277248	0.00218505	Akap13/Apoe/Cdk5r1/Golga4/Igf1/Itga4/Itsn2/Kmt2d/Mex3c/Nin/Ptprs/Rgs2/Rnf6/Smad7/Usp9x/Zeb2	16
GO:0014706	GO:0014706	striated muscle tissue development	22/445	453/23355	6.60371e-05	0.00279709	0.00220445	Acta1/Akap13/Apc/Cenpf/Chd7/Cops2/Ddx5/Hdac2/Igf1/Kdm6b/Mef2c/Mef2d/Nf1/Nog/Pim1/Popdc2/Psma6/Pten/Rgs2/Smad7/Ube4b/Ybx3	22
GO:0000380	GO:0000380	alternative mRNA splicing, via spliceosome	8/445	73/23355	7.42292e-05	0.00311326	0.00245362	Ddx5/Dyrk1a/Khdrbs1/Magoh/Rbm25/Srsf2/Srsf6/Ythdc1	8
GO:0048285	GO:0048285	organelle fission	23/445	490/23355	7.58142e-05	0.00314887	0.00248169	Actr2/Apc/Ccne2/Cdca8/Cdk11b/Clasp1/Golga2/Igf1/Incenp/Kif20b/Mcu/Mki67/Ncapd2/Ndc1/Numa1/Nusap1/Ranbp1/Smc4/Stag2/Tpx2/Vps35/Ywhah/Zfp207	23
GO:0048025	GO:0048025	negative regulation of mRNA splicing, via spliceosome	5/445	24/23355	7.73798e-05	0.00316981	0.00249819	Dyrk1a/Srsf10/Srsf4/Srsf6/Srsf7	5
GO:0035264	GO:0035264	multicellular organism growth	14/445	217/23355	7.78003e-05	0.00316981	0.00249819	Atxn2/Chd7/Gigyf2/Hoxa5/Igf1/Kdm2a/Klf2/Ncor1/Ndufs6/Rbbp6/Rc3h2/Taf10/Trp53/Zfx	14
GO:0018205	GO:0018205	peptidyl-lysine modification	19/445	364/23355	8.07126e-05	0.00321279	0.00253207	Arid4a/Arid4b/Brd4/Brpf1/Ctbp1/Epc1/Hdac2/Kat2b/Kmt2d/Lcor/Msl2/Mtf2/Pwp1/Rif1/Suz12/Taf1/Taf10/Zmiz1/Zzz3	19
GO:0032956	GO:0032956	regulation of actin cytoskeleton organization	19/445	364/23355	8.07126e-05	0.00321279	0.00253207	Actr2/Akap13/Arf1/Arhgdib/Ccdc88a/Cdk5r1/Clasp1/Gpm6b/Hdac2/Iqgap2/Jmy/Mef2c/Mtss1/Myo1c/Pik3r1/Ppfia1/Rhobtb3/Rictor/Tjp1	19
GO:0007623	GO:0007623	circadian rhythm	14/445	218/23355	8.17236e-05	0.00321279	0.00253207	Ddx5/Dyrk1a/Fbxw7/Hdac2/Igf1/Kdm2a/Kdm5a/Nampt/Ncor1/Nrip1/Pten/Setx/Trp53/Usp9x	14
GO:0000079	GO:0000079	regulation of cyclin-dependent protein serine/threonine kinase activity	8/445	74/23355	8.18594e-05	0.00321279	0.00253207	Apc/Ccna2/Ccne2/Ccnl1/Cnppd1/Kat2b/Pim1/Pten	8
GO:0030521	GO:0030521	androgen receptor signaling pathway	6/445	39/23355	8.85859e-05	0.00344519	0.00271522	Ddx5/Fkbp4/Igf1/Ncor1/Rnf6/Zmiz1	6
GO:0010976	GO:0010976	positive regulation of neuron projection development	14/445	220/23355	9.00897e-05	0.0034721	0.00273644	Actr2/Ankrd27/Apoe/Eef1a1/Fyn/Itga6/Kat2b/Mark2/Nf1/Ranbp1/Rap1a/Rgs2/Setx/Tenm3	14
GO:0032878	GO:0032878	regulation of establishment or maintenance of cell polarity	5/445	25/23355	9.52184e-05	0.003637	0.00286639	Flot2/Igf1/Kif20b/Rap1b/Rictor	5
GO:0000280	GO:0000280	nuclear division	21/445	434/23355	0.000101377	0.00383797	0.00302479	Actr2/Apc/Ccne2/Cdca8/Cdk11b/Clasp1/Golga2/Igf1/Incenp/Kif20b/Mki67/Ncapd2/Ndc1/Numa1/Nusap1/Ranbp1/Smc4/Stag2/Tpx2/Ywhah/Zfp207	21
GO:0006261	GO:0006261	DNA-dependent DNA replication	11/445	144/23355	0.000102555	0.0038485	0.00303308	Ccne2/Fam111a/Lig1/Mcm3/Mcm7/Noc3l/Rfc2/Ssbp1/Ticrr/Upf1/Wiz	11
GO:0009895	GO:0009895	negative regulation of catabolic process	17/445	310/23355	0.000104953	0.00390424	0.00307701	Atp2b4/Cirbp/Elavl1/Fyn/Golga2/N4bp1/Nampt/Ncor1/Smarcc1/Snx12/Taf1/Taf15/Tlk2/Trp53/Tspo/Uchl5/Vps35	17
GO:0009411	GO:0009411	response to UV	11/445	146/23355	0.000116016	0.00427858	0.00337204	Actr5/Cirbp/Cul4b/Eif2s1/Fbxw7/Hyal2/N4bp1/Pik3r1/Taf1/Trp53/Ube4b	11
GO:1904029	GO:1904029	regulation of cyclin-dependent protein kinase activity	8/445	78/23355	0.000119189	0.00435806	0.00343467	Apc/Ccna2/Ccne2/Ccnl1/Cnppd1/Kat2b/Pim1/Pten	8
GO:0015931	GO:0015931	nucleobase-containing compound transport	13/445	199/23355	0.00012282	0.00445274	0.0035093	Casc3/Khdrbs1/Khsrp/Magoh/Mcm3ap/Myo1c/Ndc1/Nxf1/Ranbp2/Slc25a5/Srsf7/Thoc2/Ythdc1	13
GO:0043388	GO:0043388	positive regulation of DNA binding	7/445	59/23355	0.000126224	0.00451277	0.0035566	Acd/Brd4/Hipk1/Hipk3/Hmgb2/Igf1/Jak2	7
GO:0043254	GO:0043254	regulation of protein-containing complex assembly	21/445	441/23355	0.000126585	0.00451277	0.0035566	Actr2/Ankrd27/Apc/Apoe/Arf1/Dut/Dyrk1a/Eml2/Fkbp4/Gda/Hjurp/Iqgap2/Jmy/Myo1c/Nin/Numa1/Rap1b/Rictor/Slain2/Trp53/Vps35	21
GO:0030010	GO:0030010	establishment of cell polarity	11/445	148/23355	0.000130954	0.00460944	0.00363279	Clasp1/Fat1/Flot2/Golph3/Kif20b/Mark2/Mpp5/Numa1/Rab11fip2/Rap1b/Rictor	11
GO:0032271	GO:0032271	regulation of protein polymerization	14/445	228/23355	0.000131452	0.00460944	0.00363279	Actr2/Apc/Arf1/Dyrk1a/Eml2/Fkbp4/Gda/Iqgap2/Jmy/Myo1c/Nin/Numa1/Rictor/Slain2	14
GO:0060537	GO:0060537	muscle tissue development	22/445	477/23355	0.000138946	0.0048326	0.00380867	Acta1/Akap13/Apc/Cenpf/Chd7/Cops2/Ddx5/Hdac2/Igf1/Kdm6b/Mef2c/Mef2d/Nf1/Nog/Pim1/Popdc2/Psma6/Pten/Rgs2/Smad7/Ube4b/Ybx3	22
GO:1904705	GO:1904705	regulation of vascular associated smooth muscle cell proliferation	7/445	60/23355	0.00014058	0.00485	0.00382239	Gna13/Gnai3/Igf1/Jak2/Mef2c/Mef2d/Pten	7
GO:0055021	GO:0055021	regulation of cardiac muscle tissue growth	8/445	80/23355	0.000142559	0.00487893	0.00384519	Apc/Hdac2/Igf1/Mef2c/Nog/Pim1/Pten/Rgs2	8
GO:1902905	GO:1902905	positive regulation of supramolecular fiber organization	13/445	203/23355	0.000149769	0.00508502	0.00400761	Actr2/Apc/Arf1/Ccdc88a/Gda/Iqgap2/Jmy/Mtss1/Myo1c/Nin/Numa1/Rictor/Slain2	13
GO:1990874	GO:1990874	vascular associated smooth muscle cell proliferation	7/445	61/23355	0.000156231	0.00526264	0.0041476	Gna13/Gnai3/Igf1/Jak2/Mef2c/Mef2d/Pten	7
GO:0097191	GO:0097191	extrinsic apoptotic signaling pathway	14/445	233/23355	0.000164921	0.0054973	0.00433253	Casp2/Foxo3/Fyn/Hipk1/Hmgb2/Hyal2/Igf1/Itga6/Jak2/Nf1/Pik3r1/Psme3/Pten/Rbck1	14
GO:0002064	GO:0002064	epithelial cell development	15/445	262/23355	0.000165767	0.0054973	0.00433253	Arid4a/Arid4b/Cdk6/Fat1/Hoxa5/Jag1/Jmjd1c/Pgr/Ptprs/Rap1a/Rap1b/Rap2c/Rheb/Tjp1/Triobp	15
GO:0031647	GO:0031647	regulation of protein stability	16/445	292/23355	0.000167923	0.00552597	0.00435513	Ctnnd1/Fbxw7/Flot2/Igf1/Otud5/Pik3r1/Pim1/Pten/Rnf128/Smad7/Taf1/Trp53/Usp9x/Vps35/Wiz/Zfp207	16
GO:0060998	GO:0060998	regulation of dendritic spine development	8/445	82/23355	0.00016958	0.00553789	0.00436452	Actr2/Apoe/Arf1/Hdac2/Mapk6/Mef2c/Pten/Ptprs	8
GO:0016458	GO:0016458	gene silencing	16/445	293/23355	0.000174585	0.00565814	0.0044593	Atad2b/Cnot1/Cnot2/Cnot6l/Ctbp1/Ddx5/Elavl1/Gigyf2/Hdac2/Kmt2d/Ncor1/Pum1/Pum2/Rif1/Srcap/Trp53	16
GO:0071482	GO:0071482	cellular response to light stimulus	9/445	105/23355	0.000182528	0.00582727	0.00459259	Actr5/Cul4b/Eif2s1/Fbxw7/Hyal2/N4bp1/Pik3r1/Taf1/Trp53	9
GO:1902106	GO:1902106	negative regulation of leukocyte differentiation	9/445	105/23355	0.000182528	0.00582727	0.00459259	Cdk6/Fbxw7/Nf1/Pik3r1/Rc3h1/Rc3h2/Runx1/Smad7/Tmem176a	9
GO:0006281	GO:0006281	DNA repair	22/445	489/23355	0.000197135	0.00610815	0.00481395	Actr2/Actr5/Clspn/Cul4b/Fam111a/Ino80c/Jmy/Kdm2a/Lig1/Mcm3/Mcm7/Polr2i/Rev3l/Rfc2/Rif1/Setx/Smc4/Ticrr/Trip12/Trp53/Uchl5/Upf1	22
GO:0008334	GO:0008334	histone mRNA metabolic process	4/445	16/23355	0.000197316	0.00610815	0.00481395	Dcp2/Mtpap/Upf1/Xrn1	4
GO:0061000	GO:0061000	negative regulation of dendritic spine development	4/445	16/23355	0.000197316	0.00610815	0.00481395	Apoe/Hdac2/Pten/Ptprs	4
GO:1902275	GO:1902275	regulation of chromatin organization	13/445	209/23355	0.00019968	0.00610815	0.00481395	Atad2b/Ctbp1/Kat2b/Kdm2a/Kdm5a/Lcor/Mki67/Mtf2/Ncor1/Rif1/Tlk2/Trip12/Trp53	13
GO:0031116	GO:0031116	positive regulation of microtubule polymerization	5/445	29/23355	0.000199893	0.00610815	0.00481395	Apc/Gda/Nin/Numa1/Slain2	5
GO:0033119	GO:0033119	negative regulation of RNA splicing	5/445	29/23355	0.000199893	0.00610815	0.00481395	Dyrk1a/Srsf10/Srsf4/Srsf6/Srsf7	5
GO:0010639	GO:0010639	negative regulation of organelle organization	18/445	359/23355	0.000203145	0.00616351	0.00485759	Acd/Ankrd27/Apc/Clasp1/Dcp2/Dyrk1a/Eml2/Fkbp4/Igf1/Kat2b/Pik3r1/Ppfia1/Slc25a5/Tjp1/Tpx2/Trp53/Tspo/Zfp207	18
GO:0031532	GO:0031532	actin cytoskeleton reorganization	9/445	107/23355	0.000210632	0.00625753	0.00493169	Antxr1/Arhgdib/Cdc42bpa/Iqgap2/Mcu/Mkln1/Rictor/Tjp1/Tnik	9
GO:0048145	GO:0048145	regulation of fibroblast proliferation	9/445	107/23355	0.000210632	0.00625753	0.00493169	Brpf1/Ccna2/Cdk6/Igf1/Nf1/Rnaseh2b/Rps3a1/Trp53/Zmiz1	9
GO:1903707	GO:1903707	negative regulation of hemopoiesis	9/445	107/23355	0.000210632	0.00625753	0.00493169	Cdk6/Fbxw7/Nf1/Pik3r1/Rc3h1/Rc3h2/Runx1/Smad7/Tmem176a	9
GO:0071103	GO:0071103	DNA conformation change	14/445	239/23355	0.000214587	0.00633104	0.00498962	Brd2/Dnmt3a/Hjurp/Incenp/Mbd2/Mcm7/Nasp/Ncapd2/Nusap1/Smarcc1/Smc4/Ssbp1/Trp53/Ubn1	14
GO:0071900	GO:0071900	regulation of protein serine/threonine kinase activity	20/445	427/23355	0.000226369	0.00663292	0.00522754	Adam8/Akap13/Apc/Apoe/Atp2b4/Ccna2/Ccne2/Ccnl1/Cnppd1/Hipk3/Hyal2/Igf1/Incenp/Kat2b/Nf1/Pim1/Pten/Rgs2/Tnik/Zeb2	20
GO:0048144	GO:0048144	fibroblast proliferation	9/445	109/23355	0.000242242	0.00695511	0.00548146	Brpf1/Ccna2/Cdk6/Igf1/Nf1/Rnaseh2b/Rps3a1/Trp53/Zmiz1	9
GO:0055017	GO:0055017	cardiac muscle tissue growth	9/445	109/23355	0.000242242	0.00695511	0.00548146	Akap13/Apc/Hdac2/Igf1/Mef2c/Nog/Pim1/Pten/Rgs2	9
GO:1903426	GO:1903426	regulation of reactive oxygen species biosynthetic process	9/445	109/23355	0.000242242	0.00695511	0.00548146	Atp2b4/Eef1a1/Foxo3/Fyn/Igf1/Jak2/Khsrp/Klf2/Tspo	9
GO:0030900	GO:0030900	forebrain development	19/445	397/23355	0.000246494	0.00703001	0.0055405	Cdk5r1/Chd7/Cul5/Fyn/Hdac2/Kdm6b/Mpp5/Ncor1/Nf1/Nin/Nog/Numbl/Pten/Ptprs/Uchl5/Usp9x/Zeb2/Zmiz1/Zswim6	19
GO:0021543	GO:0021543	pallium development	11/445	160/23355	0.000259435	0.00735008	0.00579275	Cdk5r1/Cul5/Hdac2/Kdm6b/Mpp5/Nf1/Pten/Ptprs/Usp9x/Zeb2/Zmiz1	11
GO:0022407	GO:0022407	regulation of cell-cell adhesion	20/445	432/23355	0.000263343	0.00741172	0.00584133	Adam8/Ets1/Flot2/Igf1/Itga4/Itga6/Jag1/Jak2/Nfat5/Pik3r1/Podxl/Ptpru/Rc3h1/Rc3h2/Runx1/Smad7/Tenm3/Tjp1/Wnk1/Zmiz1	20
GO:1901987	GO:1901987	regulation of cell cycle phase transition	16/445	305/23355	0.000274353	0.00764419	0.00602454	Apc/Atp2b4/Brd4/Casp2/Cdk2ap2/Cenpf/Cirbp/Clspn/Cul4b/Gigyf2/Psme3/Pten/Rnaseh2b/Ticrr/Trp53/Zfp207	16
GO:0033002	GO:0033002	muscle cell proliferation	14/445	245/23355	0.00027663	0.00764419	0.00602454	Apc/Gna13/Gnai3/Hdac2/Igf1/Jak2/Mef2c/Mef2d/Nampt/Nog/Pik3r1/Pim1/Pten/Trp53	14
GO:0060420	GO:0060420	regulation of heart growth	8/445	88/23355	0.000276963	0.00764419	0.00602454	Apc/Hdac2/Igf1/Mef2c/Nog/Pim1/Pten/Rgs2	8
GO:1902806	GO:1902806	regulation of cell cycle G1/S phase transition	10/445	136/23355	0.000286493	0.00780808	0.00615371	Apc/Atp2b4/Casp2/Cdk2ap2/Cirbp/Cul4b/Gigyf2/Psme3/Pten/Trp53	10
GO:0031330	GO:0031330	negative regulation of cellular catabolic process	14/445	246/23355	0.00028834	0.00780808	0.00615371	Atp2b4/Cirbp/Elavl1/Golga2/N4bp1/Nampt/Smarcc1/Taf1/Taf15/Tlk2/Trp53/Tspo/Uchl5/Vps35	14
GO:0031111	GO:0031111	negative regulation of microtubule polymerization or depolymerization	6/445	48/23355	0.000288377	0.00780808	0.00615371	Apc/Clasp1/Dyrk1a/Eml2/Fkbp4/Tpx2	6
GO:0048638	GO:0048638	regulation of developmental growth	19/445	403/23355	0.000297351	0.00800044	0.00630531	Apc/Apoe/Atxn2/Cdk5r1/Chd7/Golga4/Hdac2/Igf1/Itsn2/Mef2c/Ncor1/Nog/Pim1/Pten/Ptprs/Rgs2/Rnf6/Smad7/Ybx3	19
GO:1903312	GO:1903312	negative regulation of mRNA metabolic process	8/445	90/23355	0.000323161	0.00843637	0.00664887	Cirbp/Dyrk1a/Elavl1/Srsf10/Srsf4/Srsf6/Srsf7/Taf15	8
GO:0045646	GO:0045646	regulation of erythrocyte differentiation	6/445	49/23355	0.000323392	0.00843637	0.00664887	Cdk6/Ets1/Foxo3/Hmgb2/Hoxa5/Klf13	6
GO:0050686	GO:0050686	negative regulation of mRNA processing	5/445	32/23355	0.000323414	0.00843637	0.00664887	Dyrk1a/Srsf10/Srsf4/Srsf6/Srsf7	5
GO:0055022	GO:0055022	negative regulation of cardiac muscle tissue growth	5/445	32/23355	0.000323414	0.00843637	0.00664887	Apc/Hdac2/Nog/Pten/Rgs2	5
GO:0061117	GO:0061117	negative regulation of heart growth	5/445	32/23355	0.000323414	0.00843637	0.00664887	Apc/Hdac2/Nog/Pten/Rgs2	5
GO:0051495	GO:0051495	positive regulation of cytoskeleton organization	13/445	221/23355	0.000343324	0.00890145	0.00701541	Actr2/Apc/Arf1/Ccdc88a/Gda/Iqgap2/Jmy/Mtss1/Myo1c/Nin/Numa1/Rictor/Slain2	13
GO:0060964	GO:0060964	regulation of gene silencing by miRNA	6/445	50/23355	0.000361653	0.00932018	0.00734542	Ddx5/Elavl1/Ncor1/Pum1/Pum2/Trp53	6
GO:0031112	GO:0031112	positive regulation of microtubule polymerization or depolymerization	5/445	33/23355	0.000375252	0.00961274	0.00757599	Apc/Gda/Nin/Numa1/Slain2	5
GO:0032970	GO:0032970	regulation of actin filament-based process	19/445	411/23355	0.000379263	0.00965767	0.0076114	Actr2/Akap13/Arf1/Arhgdib/Ccdc88a/Cdk5r1/Clasp1/Gpm6b/Hdac2/Iqgap2/Jmy/Mef2c/Mtss1/Myo1c/Pik3r1/Ppfia1/Rhobtb3/Rictor/Tjp1	19
GO:0030218	GO:0030218	erythrocyte differentiation	10/445	141/23355	0.000382637	0.00968591	0.00763367	Arid4a/Cdk6/Ets1/Foxo3/Hmgb2/Hoxa5/Jak2/Klf13/Klf2/Ncor1	10
GO:0006606	GO:0006606	protein import into nucleus	11/445	168/23355	0.000394283	0.00992203	0.00781975	Ddx5/Elavl1/Hyal2/Ipo7/Jak2/Kpna4/Mbtps1/Nf1/Pik3r1/Ranbp2/Trp53	11
GO:0060044	GO:0060044	negative regulation of cardiac muscle cell proliferation	4/445	19/23355	0.000401605	0.00997449	0.0078611	Apc/Hdac2/Nog/Pten	4
GO:0060746	GO:0060746	parental behavior	4/445	19/23355	0.000401605	0.00997449	0.0078611	Crebrf/Mbd2/Pten/Zfx	4
GO:0090311	GO:0090311	regulation of protein deacetylation	6/445	51/23355	0.000403363	0.00997449	0.0078611	Ctbp1/Dyrk1a/Hdac2/Kdm5a/Ncor1/Trp53	6
GO:0034968	GO:0034968	histone lysine methylation	9/445	117/23355	0.000410684	0.0100972	0.00795777	Arid4a/Arid4b/Hdac2/Kmt2d/Lcor/Mtf2/Pwp1/Rif1/Suz12	9
GO:0032886	GO:0032886	regulation of microtubule-based process	14/445	255/23355	0.000414301	0.0101279	0.007982	Apc/Cdk2ap2/Cdk5r1/Clasp1/Dyrk1a/Eml2/Fkbp4/Gda/Kat2b/Mark2/Nin/Numa1/Slain2/Tpx2	14
GO:0061458	GO:0061458	reproductive system development	21/445	482/23355	0.000418383	0.0101603	0.00800751	Apc/Arid4a/Arid4b/Cebpa/Chd7/Fkbp4/Foxo3/Hmgb2/Igf1/Itga4/Jmjd1c/Ndufs6/Nog/Nrip1/Pgr/Pten/Rhobtb3/Runx1/Ube2q1/Ybx3/Zfx	21
GO:0006323	GO:0006323	DNA packaging	12/445	197/23355	0.000420375	0.0101603	0.00800751	Brd2/Dnmt3a/Hjurp/Incenp/Mbd2/Nasp/Ncapd2/Nusap1/Smarcc1/Smc4/Trp53/Ubn1	12
GO:0006270	GO:0006270	DNA replication initiation	5/445	34/23355	0.000433127	0.0103829	0.00818296	Ccne2/Mcm3/Mcm7/Noc3l/Ticrr	5
GO:0043535	GO:0043535	regulation of blood vessel endothelial cell migration	8/445	94/23355	0.00043444	0.0103829	0.00818296	Apoe/Atp2b4/Ets1/Fbxw7/Igf1/Mef2c/Nf1/Plcg1	8
GO:0060043	GO:0060043	regulation of cardiac muscle cell proliferation	6/445	52/23355	0.000448736	0.010665	0.00840527	Apc/Hdac2/Mef2c/Nog/Pim1/Pten	6
GO:0033044	GO:0033044	regulation of chromosome organization	15/445	288/23355	0.000455057	0.0107554	0.00847657	Acd/Apc/Ctbp1/Dcp2/Kat2b/Kdm2a/Lcor/Mtf2/Ncor1/Numa1/Rif1/Ssbp1/Trp53/Upf1/Zfp207	15
GO:0018107	GO:0018107	peptidyl-threonine phosphorylation	9/445	119/23355	0.000465216	0.0108163	0.00852453	Cad/Cdc42bpa/Cdk5r1/Dyrk1a/Hipk1/Hipk3/Smad7/Taf1/Wnk1	9
GO:0043534	GO:0043534	blood vessel endothelial cell migration	9/445	119/23355	0.000465216	0.0108163	0.00852453	Adam8/Apoe/Atp2b4/Ets1/Fbxw7/Igf1/Mef2c/Nf1/Plcg1	9
GO:0060419	GO:0060419	heart growth	9/445	119/23355	0.000465216	0.0108163	0.00852453	Akap13/Apc/Hdac2/Igf1/Mef2c/Nog/Pim1/Pten/Rgs2	9
GO:0051170	GO:0051170	import into nucleus	11/445	172/23355	0.000481204	0.0111003	0.0087484	Ddx5/Elavl1/Hyal2/Ipo7/Jak2/Kpna4/Mbtps1/Nf1/Pik3r1/Ranbp2/Trp53	11
GO:0007346	GO:0007346	regulation of mitotic cell cycle	20/445	453/23355	0.000482623	0.0111003	0.0087484	Apc/Brd4/Casp2/Cdk11b/Cdk2ap2/Cenpf/Clspn/Cul4b/Gigyf2/Igf1/Kif20b/Mki67/Nusap1/Psme3/Pten/Rnaseh2b/Ticrr/Trp53/Ywhah/Zfp207	20
GO:2000114	GO:2000114	regulation of establishment of cell polarity	4/445	20/23355	0.000494492	0.011272	0.00888367	Flot2/Kif20b/Rap1b/Rictor	4
GO:0046677	GO:0046677	response to antibiotic	5/445	35/23355	0.000497481	0.011272	0.00888367	Ets1/Hdac2/Jak2/Mef2c/Trp53	5
GO:0060147	GO:0060147	regulation of posttranscriptional gene silencing	6/445	53/23355	0.00049799	0.011272	0.00888367	Ddx5/Elavl1/Ncor1/Pum1/Pum2/Trp53	6
GO:0045638	GO:0045638	negative regulation of myeloid cell differentiation	8/445	96/23355	0.000500733	0.0112744	0.00888558	Cdk6/Fbxw7/Hoxa5/Hoxb8/Klf13/Nf1/Pik3r1/Runx1	8
GO:0048738	GO:0048738	cardiac muscle tissue development	14/445	261/23355	0.000522175	0.0116495	0.00918122	Akap13/Apc/Chd7/Hdac2/Igf1/Kdm6b/Mef2c/Nog/Pim1/Popdc2/Pten/Rgs2/Smad7/Ube4b	14
GO:0042542	GO:0042542	response to hydrogen peroxide	9/445	121/23355	0.000525562	0.0116495	0.00918122	Foxo3/Fyn/Hdac2/Kdm6b/Kpna4/Lig1/Setx/Stat6/Trp53	9
GO:0046620	GO:0046620	regulation of organ growth	9/445	121/23355	0.000525562	0.0116495	0.00918122	Apc/Hdac2/Igf1/Mef2c/Nog/Pim1/Pten/Rgs2/Ybx3	9
GO:0042176	GO:0042176	regulation of protein catabolic process	18/445	390/23355	0.000546378	0.0120485	0.00949566	Adam8/Ankib1/Apc/Apoe/Crebrf/Cul4b/Fbxw7/Fyn/N4bp1/Psme3/Pten/Smad7/Smarcc1/Snx12/Taf1/Tlk2/Uchl5/Vps35	18
GO:0060966	GO:0060966	regulation of gene silencing by RNA	6/445	54/23355	0.000551351	0.0120958	0.00953293	Ddx5/Elavl1/Ncor1/Pum1/Pum2/Trp53	6
GO:0021766	GO:0021766	hippocampus development	7/445	75/23355	0.000565787	0.0123492	0.00973263	Cdk5r1/Hdac2/Kdm6b/Pten/Ptprs/Usp9x/Zeb2	7
GO:0098727	GO:0098727	maintenance of cell number	11/445	176/23355	0.000583609	0.0126735	0.00998825	Apc/Cnot1/Cnot2/Elavl1/Foxo3/Igf1/Jmjd1c/Mtf2/Nog/Rif1/Stag2	11
GO:0031396	GO:0031396	regulation of protein ubiquitination	12/445	205/23355	0.000599829	0.0129599	0.010214	Fbxw7/Fyn/Ivns1abp/Kdm2a/N4bp1/Ndfip2/Pten/Smad7/Taf1/Trip12/Tspo/Xiap	12
GO:0098813	GO:0098813	nuclear chromosome segregation	14/445	267/23355	0.00065307	0.0140394	0.0110647	Actr2/Apc/Ccne2/Cdca8/Cenpf/Fbxw7/Incenp/Ncapd2/Ndc1/Numa1/Nusap1/Smc4/Stag2/Zfp207	14
GO:0021761	GO:0021761	limbic system development	8/445	101/23355	0.000702835	0.0149341	0.0117699	Cdk5r1/Hdac2/Kdm6b/Nf1/Pten/Ptprs/Usp9x/Zeb2	8
GO:1901216	GO:1901216	positive regulation of neuron death	9/445	126/23355	0.000704938	0.0149341	0.0117699	Apoe/Casp2/Cdk5r1/Eif2s1/Fbxw7/Foxo3/Fyn/Nf1/Trp53	9
GO:0031345	GO:0031345	negative regulation of cell projection organization	12/445	209/23355	0.000711305	0.0149341	0.0117699	Apoe/Cdk5r1/Fyn/H2-D1/H2-K1/Hdac2/Prkcsh/Pten/Ptprs/Rnf6/Thoc2/Ywhah	12
GO:0033143	GO:0033143	regulation of intracellular steroid hormone receptor signaling pathway	7/445	78/23355	0.000717245	0.0149341	0.0117699	Cnot1/Cnot2/Ddx5/Igf1/Kmt2d/Ncor1/Rnf6	7
GO:0048844	GO:0048844	artery morphogenesis	7/445	78/23355	0.000717245	0.0149341	0.0117699	Apoe/Chd7/Jag1/Nf1/Nog/Smad7/Zmiz1	7
GO:0031334	GO:0031334	positive regulation of protein-containing complex assembly	13/445	239/23355	0.000718613	0.0149341	0.0117699	Actr2/Apc/Arf1/Gda/Iqgap2/Jmy/Myo1c/Nin/Numa1/Rap1b/Rictor/Slain2/Trp53	13
GO:0034063	GO:0034063	stress granule assembly	4/445	22/23355	0.000724425	0.0149341	0.0117699	Atxn2/Cirbp/Eif2s1/Pum2	4
GO:0034101	GO:0034101	erythrocyte homeostasis	10/445	153/23355	0.000726892	0.0149341	0.0117699	Arid4a/Cdk6/Ets1/Foxo3/Hmgb2/Hoxa5/Jak2/Klf13/Klf2/Ncor1	10
GO:0001953	GO:0001953	negative regulation of cell-matrix adhesion	5/445	38/23355	0.000734011	0.0149341	0.0117699	Enpp2/Jag1/Nf1/Pik3r1/Pten	5
GO:0033260	GO:0033260	nuclear DNA replication	5/445	38/23355	0.000734011	0.0149341	0.0117699	Lig1/Mcm3/Mcm7/Upf1/Wiz	5
GO:1903427	GO:1903427	negative regulation of reactive oxygen species biosynthetic process	5/445	38/23355	0.000734011	0.0149341	0.0117699	Atp2b4/Eef1a1/Fyn/Khsrp/Tspo	5
GO:2001252	GO:2001252	positive regulation of chromosome organization	11/445	181/23355	0.000736582	0.0149341	0.0117699	Acd/Ctbp1/Kat2b/Kdm2a/Lcor/Mtf2/Ncor1/Numa1/Rif1/Ssbp1/Trp53	11
GO:0060297	GO:0060297	regulation of sarcomere organization	3/445	10/23355	0.000746279	0.014997	0.0118195	Akap13/Hdac2/Mef2c	3
GO:1903320	GO:1903320	regulation of protein modification by small protein conjugation or removal	13/445	240/23355	0.000746939	0.014997	0.0118195	Fbxw7/Fyn/Ivns1abp/Kdm2a/N4bp1/Ndfip2/Pten/Smad7/Taf1/Trip12/Tspo/Xiap/Zmiz1	13
GO:0031058	GO:0031058	positive regulation of histone modification	8/445	102/23355	0.000750203	0.014997	0.0118195	Ctbp1/Kat2b/Kdm2a/Lcor/Mtf2/Ncor1/Rif1/Trp53	8
GO:1901990	GO:1901990	regulation of mitotic cell cycle phase transition	14/445	271/23355	0.000754978	0.0150223	0.0118394	Apc/Brd4/Casp2/Cdk2ap2/Cenpf/Clspn/Cul4b/Gigyf2/Psme3/Pten/Rnaseh2b/Ticrr/Trp53/Zfp207	14
GO:0010720	GO:0010720	positive regulation of cell development	17/445	368/23355	0.000764258	0.0151329	0.0119265	Actr2/Ankrd27/Apoe/Enpp2/Golga2/Golga4/Hdac2/Igf1/Nin/Nog/Numbl/Rheb/Runx1/Smad7/Triobp/Tspo/Zeb2	17
GO:1901653	GO:1901653	cellular response to peptide	15/445	303/23355	0.00076761	0.0151329	0.0119265	Abcc1/Apc/Car2/Fyn/Igf1/Itga4/Jak2/Kat2b/Myo1c/Pik3r1/Pten/Slc39a14/Smarcc1/Stat6/Trp53	15
GO:0018210	GO:0018210	peptidyl-threonine modification	9/445	128/23355	0.000789405	0.0154204	0.0121532	Cad/Cdc42bpa/Cdk5r1/Dyrk1a/Hipk1/Hipk3/Smad7/Taf1/Wnk1	9
GO:0060996	GO:0060996	dendritic spine development	9/445	128/23355	0.000789405	0.0154204	0.0121532	Actr2/Apoe/Arf1/Cdk5r1/Hdac2/Mapk6/Mef2c/Pten/Ptprs	9
GO:0048640	GO:0048640	negative regulation of developmental growth	9/445	129/23355	0.000834627	0.0160882	0.0126794	Apc/Atxn2/Cdk5r1/Hdac2/Nog/Pten/Ptprs/Rgs2/Rnf6	9
GO:0014855	GO:0014855	striated muscle cell proliferation	7/445	80/23355	0.000834872	0.0160882	0.0126794	Apc/Hdac2/Jak2/Mef2c/Nog/Pim1/Pten	7
GO:0031397	GO:0031397	negative regulation of protein ubiquitination	7/445	80/23355	0.000834872	0.0160882	0.0126794	Fyn/Ivns1abp/N4bp1/Smad7/Taf1/Trip12/Tspo	7
GO:0071824	GO:0071824	protein-DNA complex subunit organization	12/445	213/23355	0.000839623	0.0161072	0.0126944	Anp32e/Brd2/Hjurp/Mcm3/Mcm3ap/Mcm7/Nasp/Smarcc1/Srcap/Taf1/Trp53/Ubn1	12
GO:2001235	GO:2001235	positive regulation of apoptotic signaling pathway	10/445	156/23355	0.000844385	0.0161262	0.0127094	Casp2/Fbxw7/Hyal2/Jak2/Nf1/Pdcd7/Pten/Rbck1/Spop/Trp53	10
GO:0006413	GO:0006413	translational initiation	8/445	104/23355	0.000852639	0.0161375	0.0127183	Eif2ak1/Eif2s1/Eif3b/Eif5/Khdrbs1/Paip1/Ythdf2/Ythdf3	8
GO:0043371	GO:0043371	negative regulation of CD4-positive, alpha-beta T cell differentiation	4/445	23/23355	0.000863834	0.0161375	0.0127183	Rc3h1/Rc3h2/Runx1/Smad7	4
GO:0101023	GO:0101023	vascular endothelial cell proliferation	4/445	23/23355	0.000863834	0.0161375	0.0127183	Igf1/Itga4/Mef2c/Plcg1	4
GO:1905562	GO:1905562	regulation of vascular endothelial cell proliferation	4/445	23/23355	0.000863834	0.0161375	0.0127183	Igf1/Itga4/Mef2c/Plcg1	4
GO:2000316	GO:2000316	regulation of T-helper 17 type immune response	4/445	23/23355	0.000863834	0.0161375	0.0127183	Otud5/Rc3h1/Rc3h2/Smad7	4
GO:1901652	GO:1901652	response to peptide	18/445	406/23355	0.000868255	0.0161495	0.0127278	Abcc1/Apc/Cad/Car2/Fyn/Igf1/Itga4/Jag1/Jak2/Kat2b/Myo1c/Pik3r1/Pten/Slc39a14/Smarcc1/Srsf5/Stat6/Trp53	18
GO:0001824	GO:0001824	blastocyst development	10/445	157/23355	0.000886852	0.016424	0.0129441	Brd4/Cdk11b/Cnot1/Cnot2/Cops2/Igf1/Nasp/Rpl7l1/Thoc2/Tjp1	10
GO:1903409	GO:1903409	reactive oxygen species biosynthetic process	9/445	131/23355	0.000931397	0.0170372	0.0134274	Atp2b4/Eef1a1/Foxo3/Fyn/Igf1/Jak2/Khsrp/Klf2/Tspo	9
GO:0050673	GO:0050673	epithelial cell proliferation	19/445	443/23355	0.00093413	0.0170372	0.0134274	Apc/Apoe/Cdk6/Hmgb2/Hoxa5/Igf1/Itga4/Mef2c/Mki67/Mtss1/Nf1/Nog/Pgr/Plcg1/Pten/Rictor/Srsf6/Stat6/Suz12	19
GO:0016358	GO:0016358	dendrite development	15/445	309/23355	0.000935891	0.0170372	0.0134274	Actr2/Ankrd27/Apoe/Arf1/Cdk5r1/Fyn/Hdac2/Klf7/Mapk6/Mef2c/Numbl/Pten/Ptprs/Tnik/Ywhah	15
GO:0051222	GO:0051222	positive regulation of protein transport	15/445	309/23355	0.000935891	0.0170372	0.0134274	Arf1/Cdk5r1/Crebrf/Fbxw7/Fyn/Golph3/Hyal2/Igf1/Jak2/Kif20b/Mcu/Myo1c/Pik3r1/Tm9sf4/Vps35	15
GO:0018022	GO:0018022	peptidyl-lysine methylation	9/445	132/23355	0.000983088	0.0177753	0.0140091	Arid4a/Arid4b/Hdac2/Kmt2d/Lcor/Mtf2/Pwp1/Rif1/Suz12	9
GO:0007015	GO:0007015	actin filament organization	19/445	445/23355	0.000984748	0.0177753	0.0140091	Acta1/Actr2/Arf1/Ccdc88a/Clasp1/Fat1/Iqgap2/Jmy/Marcksl1/Mcu/Mtss1/Myo1c/Pik3r1/Ppfia1/Rhobtb3/Rictor/Tjp1/Tpm3-rs7/Triobp	19
GO:0050678	GO:0050678	regulation of epithelial cell proliferation	17/445	377/23355	0.000995911	0.0179013	0.0141084	Apc/Apoe/Cdk6/Hmgb2/Hoxa5/Igf1/Itga4/Mef2c/Mtss1/Nf1/Nog/Pgr/Plcg1/Pten/Rictor/Srsf6/Suz12	17
GO:0072102	GO:0072102	glomerulus morphogenesis	3/445	11/23355	0.00101166	0.0179581	0.0141531	Ctnnd1/Mef2c/Mtss1	3
GO:0086103	GO:0086103	G protein-coupled receptor signaling pathway involved in heart process	3/445	11/23355	0.00101166	0.0179581	0.0141531	Akap13/Atp2b4/Rgs2	3
GO:2000320	GO:2000320	negative regulation of T-helper 17 cell differentiation	3/445	11/23355	0.00101166	0.0179581	0.0141531	Rc3h1/Rc3h2/Smad7	3
GO:0043486	GO:0043486	histone exchange	4/445	24/23355	0.00102113	0.0179768	0.0141679	Anp32e/Hjurp/Nasp/Srcap	4
GO:0070734	GO:0070734	histone H3-K27 methylation	4/445	24/23355	0.00102113	0.0179768	0.0141679	Hdac2/Lcor/Mtf2/Suz12	4
GO:0007160	GO:0007160	cell-matrix adhesion	12/445	218/23355	0.00102665	0.0180001	0.0141862	Adam8/Cdk6/Clasp1/Enpp2/Gpm6b/Itga4/Itga6/Jag1/Mkln1/Nf1/Pik3r1/Pten	12
GO:0060968	GO:0060968	regulation of gene silencing	7/445	83/23355	0.0010393	0.0181475	0.0143024	Atad2b/Ddx5/Elavl1/Ncor1/Pum1/Pum2/Trp53	7
GO:0001655	GO:0001655	urogenital system development	17/445	379/23355	0.00105481	0.0183434	0.0144568	Acd/Apc/Cenpf/Cntrl/Ctnnd1/Fkbp4/Igf1/Jag1/Mef2c/Mtss1/Ndufs6/Nf1/Nfia/Nog/Pten/Qrich1/Smad7	17
GO:1901214	GO:1901214	regulation of neuron death	17/445	380/23355	0.00108535	0.0186715	0.0147154	Abcc1/Adam8/Apoe/Casp2/Cdk5r1/Cpeb4/Eif2s1/Fbxw7/Foxo3/Fyn/Igf1/Jak2/Mef2c/Nf1/Trp53/Vps35/Xiap	17
GO:0007088	GO:0007088	regulation of mitotic nuclear division	8/445	108/23355	0.00109113	0.0186715	0.0147154	Apc/Cdk11b/Igf1/Kif20b/Mki67/Nusap1/Ywhah/Zfp207	8
GO:0060840	GO:0060840	artery development	8/445	108/23355	0.00109113	0.0186715	0.0147154	Apoe/Chd7/Cntrl/Jag1/Nf1/Nog/Smad7/Zmiz1	8
GO:0110020	GO:0110020	regulation of actomyosin structure organization	8/445	108/23355	0.00109113	0.0186715	0.0147154	Akap13/Ccdc88a/Clasp1/Hdac2/Mef2c/Pik3r1/Ppfia1/Tjp1	8
GO:0017038	GO:0017038	protein import	12/445	220/23355	0.00111058	0.0188534	0.0148588	Apoe/Ddx5/Elavl1/Hyal2/Ipo7/Jak2/Kpna4/Mbtps1/Nf1/Pik3r1/Ranbp2/Trp53	12
GO:0033157	GO:0033157	regulation of intracellular protein transport	12/445	220/23355	0.00111058	0.0188534	0.0148588	Cdk5r1/Fbxw7/Fyn/Hyal2/Jak2/Kif20b/Myo1c/Nf1/Os9/Pik3r1/Ptpn14/Tm9sf4	12
GO:0071478	GO:0071478	cellular response to radiation	10/445	162/23355	0.00112633	0.0190453	0.01501	Actr5/Cul4b/Eif2s1/Fbxw7/Hyal2/N4bp1/Pik3r1/Taf1/Tlk2/Trp53	10
GO:2000134	GO:2000134	negative regulation of G1/S transition of mitotic cell cycle	6/445	62/23355	0.00115498	0.0194528	0.0153311	Apc/Casp2/Cdk2ap2/Gigyf2/Pten/Trp53	6
GO:0030336	GO:0030336	negative regulation of cell migration	14/445	284/23355	0.00118381	0.0198602	0.0156523	Apoe/Arhgdib/Atp2b4/Clasp1/Foxo3/Gna13/Hyal2/Jag1/Mef2c/Nf1/Nog/Pten/Ptpru/Rap2c	14
GO:0060765	GO:0060765	regulation of androgen receptor signaling pathway	4/445	25/23355	0.00119749	0.0200112	0.0157712	Ddx5/Igf1/Ncor1/Rnf6	4
GO:0010977	GO:0010977	negative regulation of neuron projection development	10/445	164/23355	0.00123583	0.0204919	0.0161501	Apoe/Cdk5r1/H2-D1/H2-K1/Hdac2/Prkcsh/Pten/Ptprs/Rnf6/Thoc2	10
GO:0031056	GO:0031056	regulation of histone modification	10/445	164/23355	0.00123583	0.0204919	0.0161501	Ctbp1/Kat2b/Kdm2a/Kdm5a/Lcor/Mtf2/Ncor1/Rif1/Trip12/Trp53	10
GO:0044786	GO:0044786	cell cycle DNA replication	5/445	43/23355	0.00130216	0.0214353	0.0168936	Lig1/Mcm3/Mcm7/Upf1/Wiz	5
GO:0099175	GO:0099175	regulation of postsynapse organization	8/445	111/23355	0.00130275	0.0214353	0.0168936	Actr2/Apoe/Cdk5r1/Fyn/Pten/Ptprs/Rheb/Vps35	8
GO:0071236	GO:0071236	cellular response to antibiotic	3/445	12/23355	0.00132988	0.0217146	0.0171137	Hdac2/Mef2c/Trp53	3
GO:2000317	GO:2000317	negative regulation of T-helper 17 type immune response	3/445	12/23355	0.00132988	0.0217146	0.0171137	Rc3h1/Rc3h2/Smad7	3
GO:0002573	GO:0002573	myeloid leukocyte differentiation	12/445	225/23355	0.00134561	0.0218878	0.0172502	Adam8/Apc/Car2/Cdk6/Cebpa/Eif2ak1/Fbxw7/Lbr/Mef2c/Nf1/Pik3r1/Runx1	12
GO:0018394	GO:0018394	peptidyl-lysine acetylation	10/445	166/23355	0.00135386	0.0219387	0.0172904	Brd4/Brpf1/Ctbp1/Epc1/Hdac2/Kat2b/Msl2/Taf1/Taf10/Zzz3	10
GO:0060038	GO:0060038	cardiac muscle cell proliferation	6/445	64/23355	0.00136443	0.0220265	0.0173595	Apc/Hdac2/Mef2c/Nog/Pim1/Pten	6
GO:0048872	GO:0048872	homeostasis of number of cells	16/445	355/23355	0.00139464	0.0224295	0.0176772	Arid4a/Atxn2/Cdk6/Ets1/Foxo3/Gigyf2/Hmgb2/Hoxa5/Jak2/Klf13/Klf2/Mef2c/Ncor1/Rc3h1/Rc3h2/Zfx	16
GO:0030217	GO:0030217	T cell differentiation	14/445	290/23355	0.00144181	0.0230031	0.0181292	Adam8/Apc/Cdk6/Chd7/Clptm1/Ncor1/Otud5/Rc3h1/Rc3h2/Runx1/Smad7/Stat6/Trp53/Zmiz1	14
GO:0046621	GO:0046621	negative regulation of organ growth	5/445	44/23355	0.00144643	0.0230031	0.0181292	Apc/Hdac2/Nog/Pten/Rgs2	5
GO:2000273	GO:2000273	positive regulation of signaling receptor activity	5/445	44/23355	0.00144643	0.0230031	0.0181292	Cdk5r1/Fbxw7/Hdac2/Ifngr1/Jak2	5
GO:0007517	GO:0007517	muscle organ development	16/445	357/23355	0.00147718	0.0234052	0.0184461	Acta1/Cenpf/Chd2/Chd7/Cops2/Ddx5/Mef2c/Mef2d/Mtss1/Nf1/Nog/Popdc2/Psma6/Smad7/Ube4b/Ybx3	16
GO:0050769	GO:0050769	positive regulation of neurogenesis	14/445	291/23355	0.00148906	0.0235062	0.0185257	Actr2/Ankrd27/Apoe/Enpp2/Golga2/Golga4/Hdac2/Igf1/Nin/Nog/Numbl/Rheb/Tspo/Zeb2	14
GO:1904951	GO:1904951	positive regulation of establishment of protein localization	15/445	325/23355	0.0015438	0.0242232	0.0190908	Arf1/Cdk5r1/Crebrf/Fbxw7/Fyn/Golph3/Hyal2/Igf1/Jak2/Kif20b/Mcu/Myo1c/Pik3r1/Tm9sf4/Vps35	15
GO:0051225	GO:0051225	spindle assembly	8/445	114/23355	0.0015458	0.0242232	0.0190908	Clasp1/Golga2/Incenp/Ncor1/Numa1/Stag2/Tpx2/Zfp207	8
GO:0043367	GO:0043367	CD4-positive, alpha-beta T cell differentiation	7/445	89/23355	0.00156492	0.0244333	0.0192564	Ncor1/Otud5/Rc3h1/Rc3h2/Runx1/Smad7/Stat6	7
GO:1902807	GO:1902807	negative regulation of cell cycle G1/S phase transition	6/445	66/23355	0.00160167	0.0249162	0.0196369	Apc/Casp2/Cdk2ap2/Gigyf2/Pten/Trp53	6
GO:0046639	GO:0046639	negative regulation of alpha-beta T cell differentiation	4/445	27/23355	0.00161218	0.0249888	0.0196942	Rc3h1/Rc3h2/Runx1/Smad7	4
GO:0042254	GO:0042254	ribosome biogenesis	14/445	294/23355	0.00163864	0.0252286	0.0198832	Chd7/Cul4b/Ddx10/Ddx27/Eif2a/Esf1/Exosc5/Kat2b/Nsa2/Pten/Pwp1/Rpl10/Rpl7l1/Utp3	14
GO:0090316	GO:0090316	positive regulation of intracellular protein transport	9/445	142/23355	0.00163945	0.0252286	0.0198832	Cdk5r1/Fbxw7/Fyn/Hyal2/Jak2/Kif20b/Myo1c/Pik3r1/Tm9sf4	9
GO:0022618	GO:0022618	ribonucleoprotein complex assembly	10/445	171/23355	0.00168948	0.0255855	0.0201645	Eif5/Isy1/Luc7l3/Prpf8/Rpl10/Setx/Srpk1/Srsf10/Srsf6/Ythdc1	10
GO:0048660	GO:0048660	regulation of smooth muscle cell proliferation	10/445	171/23355	0.00168948	0.0255855	0.0201645	Gna13/Gnai3/Igf1/Jak2/Mef2c/Mef2d/Nampt/Pik3r1/Pten/Trp53	10
GO:0001542	GO:0001542	ovulation from ovarian follicle	3/445	13/23355	0.00170451	0.0255855	0.0201645	Foxo3/Nrip1/Pgr	3
GO:0007076	GO:0007076	mitotic chromosome condensation	3/445	13/23355	0.00170451	0.0255855	0.0201645	Ncapd2/Nusap1/Smc4	3
GO:0032486	GO:0032486	Rap protein signal transduction	3/445	13/23355	0.00170451	0.0255855	0.0201645	Rap1a/Rap1b/Rap2c	3
GO:0090557	GO:0090557	establishment of endothelial intestinal barrier	3/445	13/23355	0.00170451	0.0255855	0.0201645	Ptprs/Rap2c/Tjp1	3
GO:2000674	GO:2000674	regulation of type B pancreatic cell apoptotic process	3/445	13/23355	0.00170451	0.0255855	0.0201645	Eif2s1/Spop/Srsf6	3
GO:0019827	GO:0019827	stem cell population maintenance	10/445	172/23355	0.00176406	0.0261681	0.0206236	Apc/Cnot1/Cnot2/Elavl1/Foxo3/Jmjd1c/Mtf2/Nog/Rif1/Stag2	10
GO:0051494	GO:0051494	negative regulation of cytoskeleton organization	10/445	172/23355	0.00176406	0.0261681	0.0206236	Apc/Clasp1/Dyrk1a/Eml2/Fkbp4/Kat2b/Pik3r1/Ppfia1/Tjp1/Tpx2	10
GO:1902904	GO:1902904	negative regulation of supramolecular fiber organization	10/445	172/23355	0.00176406	0.0261681	0.0206236	Apc/Apoe/Clasp1/Dyrk1a/Eml2/Fkbp4/Pik3r1/Ppfia1/Tjp1/Tpx2	10
GO:0045926	GO:0045926	negative regulation of growth	13/445	264/23355	0.00176779	0.0261681	0.0206236	Apc/Atxn2/Cdk5r1/Cirbp/Dnajc2/Hdac2/Hyal2/Nog/Pten/Ptprs/Rgs2/Rnf6/Trp53	13
GO:1903321	GO:1903321	negative regulation of protein modification by small protein conjugation or removal	7/445	91/23355	0.00177974	0.0262543	0.0206915	Fyn/Ivns1abp/N4bp1/Smad7/Taf1/Trip12/Tspo	7
GO:2000146	GO:2000146	negative regulation of cell motility	14/445	297/23355	0.00180053	0.0264696	0.0208612	Apoe/Arhgdib/Atp2b4/Clasp1/Foxo3/Gna13/Hyal2/Jag1/Mef2c/Nf1/Nog/Pten/Ptpru/Rap2c	14
GO:1905269	GO:1905269	positive regulation of chromatin organization	8/445	117/23355	0.00182345	0.0265947	0.0209598	Ctbp1/Kat2b/Kdm2a/Lcor/Mtf2/Ncor1/Rif1/Trp53	8
GO:2000045	GO:2000045	regulation of G1/S transition of mitotic cell cycle	8/445	117/23355	0.00182345	0.0265947	0.0209598	Apc/Casp2/Cdk2ap2/Cul4b/Gigyf2/Psme3/Pten/Trp53	8
GO:0051348	GO:0051348	negative regulation of transferase activity	13/445	265/23355	0.00182769	0.0265947	0.0209598	Apc/Apoe/Hipk3/Hyal2/Kat2b/Nf1/Prpsap1/Pten/Ptprb/Rgs2/Smad7/Trp53/Wnk1	13
GO:0016577	GO:0016577	histone demethylation	4/445	28/23355	0.00185287	0.0267739	0.0211011	Jmjd1c/Kdm2a/Kdm5a/Kdm6b	4
GO:0070076	GO:0070076	histone lysine demethylation	4/445	28/23355	0.00185287	0.0267739	0.0211011	Jmjd1c/Kdm2a/Kdm5a/Kdm6b	4
GO:0010721	GO:0010721	negative regulation of cell development	11/445	203/23355	0.00185878	0.0267739	0.0211011	Cdk5r1/Fbxw7/Igf1/Nf1/Nog/Pten/Ptprs/Rnf6/Trp53/Tspo/Ywhah	11
GO:2001234	GO:2001234	negative regulation of apoptotic signaling pathway	12/445	234/23355	0.00187199	0.0268737	0.0211797	Cdk11b/Fyn/Gnai3/Hdac2/Hmgb2/Igf1/Itga6/Ivns1abp/Nog/Psme3/Slc25a5/Ybx3	12
GO:0016571	GO:0016571	histone methylation	9/445	145/23355	0.00189325	0.0270283	0.0213015	Arid4a/Arid4b/Hdac2/Kmt2d/Lcor/Mtf2/Pwp1/Rif1/Suz12	9
GO:1903578	GO:1903578	regulation of ATP metabolic process	7/445	92/23355	0.00189539	0.0270283	0.0213015	Gpd1/Igf1/Ncor1/Shmt2/Trp53/Tspo/Zbtb20	7
GO:0022409	GO:0022409	positive regulation of cell-cell adhesion	13/445	267/23355	0.00195252	0.0277505	0.0218707	Adam8/Ets1/Flot2/Igf1/Itga4/Itga6/Nfat5/Podxl/Ptpru/Runx1/Smad7/Tjp1/Zmiz1	13
GO:0045428	GO:0045428	regulation of nitric oxide biosynthetic process	6/445	69/23355	0.00201473	0.0284456	0.0224186	Atp2b4/Igf1/Jak2/Khsrp/Klf2/Tspo	6
GO:0048146	GO:0048146	positive regulation of fibroblast proliferation	6/445	69/23355	0.00201473	0.0284456	0.0224186	Ccna2/Cdk6/Igf1/Rnaseh2b/Rps3a1/Zmiz1	6
GO:0071901	GO:0071901	negative regulation of protein serine/threonine kinase activity	8/445	119/23355	0.00202942	0.0285588	0.0225077	Apc/Apoe/Hipk3/Hyal2/Kat2b/Nf1/Pten/Rgs2	8
GO:0016573	GO:0016573	histone acetylation	9/445	147/23355	0.00207922	0.0291637	0.0229845	Brd4/Brpf1/Ctbp1/Epc1/Kat2b/Msl2/Taf1/Taf10/Zzz3	9
GO:0031063	GO:0031063	regulation of histone deacetylation	4/445	29/23355	0.00211735	0.029505	0.0232535	Ctbp1/Kdm5a/Ncor1/Trp53	4
GO:0090312	GO:0090312	positive regulation of protein deacetylation	4/445	29/23355	0.00211735	0.029505	0.0232535	Ctbp1/Dyrk1a/Ncor1/Trp53	4
GO:0006271	GO:0006271	DNA strand elongation involved in DNA replication	3/445	14/23355	0.00213887	0.0296119	0.0233377	Lig1/Mcm3/Mcm7	3
GO:1902950	GO:1902950	regulation of dendritic spine maintenance	3/445	14/23355	0.00213887	0.0296119	0.0233377	Apoe/Fyn/Vps35	3
GO:2000377	GO:2000377	regulation of reactive oxygen species metabolic process	11/445	207/23355	0.0021658	0.0297384	0.0234374	Atp2b4/Eef1a1/Foxo3/Fyn/Gnai3/Igf1/Jak2/Khsrp/Klf2/Trp53/Tspo	11
GO:0032922	GO:0032922	circadian regulation of gene expression	6/445	70/23355	0.00216886	0.0297384	0.0234374	Hdac2/Kdm2a/Kdm5a/Nampt/Ncor1/Nrip1	6
GO:2000378	GO:2000378	negative regulation of reactive oxygen species metabolic process	6/445	70/23355	0.00216886	0.0297384	0.0234374	Atp2b4/Eef1a1/Fyn/Khsrp/Trp53/Tspo	6
GO:0048659	GO:0048659	smooth muscle cell proliferation	10/445	177/23355	0.00217798	0.0297681	0.0234608	Gna13/Gnai3/Igf1/Jak2/Mef2c/Mef2d/Nampt/Pik3r1/Pten/Trp53	10
GO:0018105	GO:0018105	peptidyl-serine phosphorylation	15/445	337/23355	0.00219183	0.029862	0.0235348	Atp2b4/Cdk5r1/Clspn/Dyrk1a/Hipk1/Hipk3/Mark2/Mark3/Pten/Pwp1/Rictor/Smad7/Taf1/Tlk2/Wnk1	15
GO:0045785	GO:0045785	positive regulation of cell adhesion	18/445	442/23355	0.00222227	0.0301536	0.0237647	Adam8/Apc/Cdk6/Enpp2/Ets1/Flot2/Igf1/Itga4/Itga6/Jak2/Nfat5/Podxl/Ptpru/Runx1/Smad7/Tjp1/Triobp/Zmiz1	18
GO:0048608	GO:0048608	reproductive structure development	19/445	478/23355	0.00222734	0.0301536	0.0237647	Apc/Arid4a/Arid4b/Cebpa/Chd7/Fkbp4/Foxo3/Hmgb2/Igf1/Itga4/Jmjd1c/Nog/Nrip1/Pgr/Pten/Rhobtb3/Runx1/Ybx3/Zfx	19
GO:0071826	GO:0071826	ribonucleoprotein complex subunit organization	10/445	178/23355	0.00226946	0.0306269	0.0241377	Eif5/Isy1/Luc7l3/Prpf8/Rpl10/Setx/Srpk1/Srsf10/Srsf6/Ythdc1	10
GO:1901991	GO:1901991	negative regulation of mitotic cell cycle phase transition	9/445	149/23355	0.00227947	0.0306654	0.024168	Apc/Casp2/Cdk2ap2/Clspn/Gigyf2/Pten/Ticrr/Trp53/Zfp207	9
GO:0043523	GO:0043523	regulation of neuron apoptotic process	13/445	272/23355	0.00229566	0.0306752	0.0241758	Adam8/Apoe/Casp2/Cdk5r1/Cpeb4/Fbxw7/Foxo3/Fyn/Jak2/Mef2c/Nf1/Trp53/Xiap	13
GO:1903829	GO:1903829	positive regulation of cellular protein localization	13/445	272/23355	0.00229566	0.0306752	0.0241758	Apc/Atp2b4/Ccdc88a/Cdk5r1/Fbxw7/Fyn/Hyal2/Jak2/Myo1c/Numa1/Pik3r1/Rab11fip2/Tm9sf4	13
GO:0042326	GO:0042326	negative regulation of phosphorylation	17/445	408/23355	0.00230265	0.0306752	0.0241758	Apc/Apoe/Hipk3/Hyal2/Igf1/Kat2b/Ncor1/Nf1/Nog/Prpsap1/Pten/Ptprb/Pwp1/Rgs2/Smad7/Suz12/Wnk1	17
GO:0060828	GO:0060828	regulation of canonical Wnt signaling pathway	12/445	240/23355	0.00230889	0.0306752	0.0241758	Apc/Apoe/Chd8/Ctnnd1/Foxo3/Hdac2/Nog/Ptpru/Rnf220/Vps35/Wnk1/Xiap	12
GO:0080164	GO:0080164	regulation of nitric oxide metabolic process	6/445	71/23355	0.00233171	0.0308826	0.0243392	Atp2b4/Igf1/Jak2/Khsrp/Klf2/Tspo	6
GO:0033120	GO:0033120	positive regulation of RNA splicing	5/445	49/23355	0.00234996	0.0310282	0.0244539	Cirbp/Dyrk1a/Pik3r1/Setx/Srsf5	5
GO:0051271	GO:0051271	negative regulation of cellular component movement	14/445	306/23355	0.00236784	0.031168	0.0245641	Apoe/Arhgdib/Atp2b4/Clasp1/Foxo3/Gna13/Hyal2/Jag1/Mef2c/Nf1/Nog/Pten/Ptpru/Rap2c	14
GO:2000637	GO:2000637	positive regulation of gene silencing by miRNA	4/445	30/23355	0.00240677	0.0315833	0.0248914	Ddx5/Pum1/Pum2/Trp53	4
GO:0006979	GO:0006979	response to oxidative stress	17/445	410/23355	0.00242175	0.0316827	0.0249698	Abcc1/Apoe/Eif2s1/Fbxw7/Foxo3/Fyn/Hdac2/Hyal2/Jak2/Kdm6b/Kpna4/Lig1/Mtf1/Rcan2/Setx/Stat6/Trp53	17
GO:1902105	GO:1902105	regulation of leukocyte differentiation	14/445	307/23355	0.00243909	0.0318123	0.0250719	Adam8/Apc/Car2/Cdk6/Clptm1/Fbxw7/Nf1/Pik3r1/Rc3h1/Rc3h2/Runx1/Smad7/Tmem176a/Zmiz1	14
GO:0001952	GO:0001952	regulation of cell-matrix adhesion	8/445	123/23355	0.00249607	0.0324565	0.0255796	Cdk6/Clasp1/Enpp2/Gpm6b/Jag1/Nf1/Pik3r1/Pten	8
GO:0007051	GO:0007051	spindle organization	10/445	181/23355	0.00256254	0.0330277	0.0260298	Clasp1/Golga2/Incenp/Ncor1/Nin/Numa1/Ranbp1/Stag2/Tpx2/Zfp207	10
GO:0061136	GO:0061136	regulation of proteasomal protein catabolic process	10/445	181/23355	0.00256254	0.0330277	0.0260298	Ankib1/Apoe/Fbxw7/N4bp1/Psme3/Smad7/Smarcc1/Taf1/Tlk2/Uchl5	10
GO:0002762	GO:0002762	negative regulation of myeloid leukocyte differentiation	5/445	50/23355	0.00257088	0.0330277	0.0260298	Cdk6/Fbxw7/Nf1/Pik3r1/Runx1	5
GO:0035196	GO:0035196	production of miRNAs involved in gene silencing by miRNA	5/445	50/23355	0.00257088	0.0330277	0.0260298	Ddx5/Ncor1/Pum1/Pum2/Trp53	5
GO:0030111	GO:0030111	regulation of Wnt signaling pathway	14/445	309/23355	0.0025869	0.033134	0.0261136	Apc/Apoe/Chd8/Ctnnd1/Foxo3/Hdac2/Mbd2/Nog/Ptpru/Rnf220/Vps35/Wnk1/Xiap/Zeb2	14
GO:0042177	GO:0042177	negative regulation of protein catabolic process	8/445	124/23355	0.0026249	0.0332652	0.026217	Fyn/N4bp1/Smarcc1/Snx12/Taf1/Tlk2/Uchl5/Vps35	8
GO:0031115	GO:0031115	negative regulation of microtubule polymerization	3/445	15/23355	0.00263602	0.0332652	0.026217	Dyrk1a/Eml2/Fkbp4	3
GO:0060396	GO:0060396	growth hormone receptor signaling pathway	3/445	15/23355	0.00263602	0.0332652	0.026217	Jak2/Pik3r1/Stat6	3
GO:0070234	GO:0070234	positive regulation of T cell apoptotic process	3/445	15/23355	0.00263602	0.0332652	0.026217	Adam8/Pdcd7/Trp53	3
GO:0071378	GO:0071378	cellular response to growth hormone stimulus	3/445	15/23355	0.00263602	0.0332652	0.026217	Jak2/Pik3r1/Stat6	3
GO:0060148	GO:0060148	positive regulation of posttranscriptional gene silencing	4/445	31/23355	0.00272226	0.0339981	0.0267946	Ddx5/Pum1/Pum2/Trp53	4
GO:0072539	GO:0072539	T-helper 17 cell differentiation	4/445	31/23355	0.00272226	0.0339981	0.0267946	Otud5/Rc3h1/Rc3h2/Smad7	4
GO:0006475	GO:0006475	internal protein amino acid acetylation	9/445	153/23355	0.00272589	0.0339981	0.0267946	Brd4/Brpf1/Ctbp1/Epc1/Kat2b/Msl2/Taf1/Taf10/Zzz3	9
GO:0018393	GO:0018393	internal peptidyl-lysine acetylation	9/445	153/23355	0.00272589	0.0339981	0.0267946	Brd4/Brpf1/Ctbp1/Epc1/Kat2b/Msl2/Taf1/Taf10/Zzz3	9
GO:0010821	GO:0010821	regulation of mitochondrion organization	8/445	125/23355	0.00275888	0.0343095	0.02704	Fbxw7/Golph3/Igf1/Mcu/Slc25a5/Trp53/Tspo/Vps35	8
GO:1903050	GO:1903050	regulation of proteolysis involved in cellular protein catabolic process	11/445	214/23355	0.00280142	0.0345998	0.0272688	Ankib1/Apoe/Fbxw7/N4bp1/Psme3/Pten/Smad7/Smarcc1/Taf1/Tlk2/Uchl5	11
GO:0034332	GO:0034332	adherens junction organization	5/445	51/23355	0.00280648	0.0345998	0.0272688	Hipk1/Mtss1/Numbl/Smad7/Tjp1	5
GO:0060428	GO:0060428	lung epithelium development	5/445	51/23355	0.00280648	0.0345998	0.0272688	Hoxa5/Igf1/Klf2/Numa1/Srsf6	5
GO:0045667	GO:0045667	regulation of osteoblast differentiation	9/445	154/23355	0.00284764	0.0350063	0.0275892	Apc/Cdk6/Cebpa/Crim1/Ddx5/Igf1/Jag1/Mef2c/Nog	9
GO:0000819	GO:0000819	sister chromatid segregation	10/445	184/23355	0.00288521	0.035165	0.0277143	Apc/Cdca8/Fbxw7/Incenp/Ncapd2/Numa1/Nusap1/Smc4/Stag2/Zfp207	10
GO:0006479	GO:0006479	protein methylation	10/445	184/23355	0.00288521	0.035165	0.0277143	Arid4a/Arid4b/Hdac2/Kmt2d/Lcor/Mtf2/Pcmt1/Pwp1/Rif1/Suz12	10
GO:0008213	GO:0008213	protein alkylation	10/445	184/23355	0.00288521	0.035165	0.0277143	Arid4a/Arid4b/Hdac2/Kmt2d/Lcor/Mtf2/Pcmt1/Pwp1/Rif1/Suz12	10
GO:1903362	GO:1903362	regulation of cellular protein catabolic process	12/445	247/23355	0.00292032	0.0354918	0.0279718	Ankib1/Apoe/Fbxw7/N4bp1/Psme3/Pten/Smad7/Smarcc1/Taf1/Tlk2/Uchl5/Vps35	12
GO:0001649	GO:0001649	osteoblast differentiation	11/445	216/23355	0.00300829	0.0362206	0.0285462	Apc/Cdk6/Cebpa/Crim1/Ddx5/Igf1/Jag1/Mef2c/Mef2d/Nf1/Nog	11
GO:1901888	GO:1901888	regulation of cell junction assembly	11/445	216/23355	0.00300829	0.0362206	0.0285462	Clasp1/Enpp2/Gpm6b/Mef2c/Myo1c/Pik3r1/Pten/Ptprs/Rap1a/Rap1b/Tjp1	11
GO:0006476	GO:0006476	protein deacetylation	7/445	100/23355	0.00304335	0.0362206	0.0285462	Ctbp1/Dyrk1a/Elk4/Hdac2/Kdm5a/Ncor1/Trp53	7
GO:0031050	GO:0031050	dsRNA processing	5/445	52/23355	0.00305731	0.0362206	0.0285462	Ddx5/Ncor1/Pum1/Pum2/Trp53	5
GO:0061028	GO:0061028	establishment of endothelial barrier	5/445	52/23355	0.00305731	0.0362206	0.0285462	Ptprs/Rap1a/Rap1b/Rap2c/Tjp1	5
GO:0070918	GO:0070918	production of small RNA involved in gene silencing by RNA	5/445	52/23355	0.00305731	0.0362206	0.0285462	Ddx5/Ncor1/Pum1/Pum2/Trp53	5
GO:0006482	GO:0006482	protein demethylation	4/445	32/23355	0.00306495	0.0362206	0.0285462	Jmjd1c/Kdm2a/Kdm5a/Kdm6b	4
GO:0008214	GO:0008214	protein dealkylation	4/445	32/23355	0.00306495	0.0362206	0.0285462	Jmjd1c/Kdm2a/Kdm5a/Kdm6b	4
GO:0051497	GO:0051497	negative regulation of stress fiber assembly	4/445	32/23355	0.00306495	0.0362206	0.0285462	Clasp1/Pik3r1/Ppfia1/Tjp1	4
GO:2000515	GO:2000515	negative regulation of CD4-positive, alpha-beta T cell activation	4/445	32/23355	0.00306495	0.0362206	0.0285462	Rc3h1/Rc3h2/Runx1/Smad7	4
GO:0045670	GO:0045670	regulation of osteoclast differentiation	6/445	75/23355	0.0030766	0.0362581	0.0285757	Adam8/Apc/Car2/Fbxw7/Nf1/Pik3r1	6
GO:0007568	GO:0007568	aging	12/445	249/23355	0.00311727	0.036542	0.0287995	Apoe/Cdk6/Eif2s1/Foxo3/Hyal2/Jmjd1c/Nampt/Ndufs6/Pten/Trp53/Xrn1/Zmiz1	12
GO:0050770	GO:0050770	regulation of axonogenesis	10/445	186/23355	0.00311777	0.036542	0.0287995	Apoe/Cdk5r1/Golga2/Golga4/Mark2/Nin/Pten/Ptprs/Rnf6/Zeb2	10
GO:0022411	GO:0022411	cellular component disassembly	16/445	385/23355	0.00313735	0.036671	0.0289012	Apc/Atg3/Clasp1/Ets1/Fbxw7/Golga2/Pik3r1/Setx/Smarcc1/Stx17/Tecpr1/Tpx2/Trp53/Tspo/Upf1/Wipi2	16
GO:0044154	GO:0044154	histone H3-K14 acetylation	3/445	16/23355	0.0031988	0.0368853	0.0290701	Brd4/Brpf1/Kat2b	3
GO:0071498	GO:0071498	cellular response to fluid shear stress	3/445	16/23355	0.0031988	0.0368853	0.0290701	Klf2/Mef2c/Mtss1	3
GO:0097050	GO:0097050	type B pancreatic cell apoptotic process	3/445	16/23355	0.0031988	0.0368853	0.0290701	Eif2s1/Spop/Srsf6	3
GO:1905564	GO:1905564	positive regulation of vascular endothelial cell proliferation	3/445	16/23355	0.0031988	0.0368853	0.0290701	Igf1/Itga4/Plcg1	3
GO:2000628	GO:2000628	regulation of miRNA metabolic process	3/445	16/23355	0.0031988	0.0368853	0.0290701	Khsrp/Rc3h1/Rc3h2	3
GO:0097061	GO:0097061	dendritic spine organization	7/445	101/23355	0.00321764	0.0370029	0.0291627	Actr2/Apoe/Arf1/Cdk5r1/Fyn/Pten/Vps35	7
GO:0016482	GO:0016482	cytosolic transport	9/445	157/23355	0.00323883	0.0371466	0.029276	Actr2/Ankrd27/Ap1g1/Kif1b/Rhobtb3/Snx12/Srsf10/Tmem87b/Vps35	9
GO:0070997	GO:0070997	neuron death	17/445	422/23355	0.00324951	0.0371695	0.029294	Abcc1/Adam8/Apoe/Casp2/Cdk5r1/Cpeb4/Eif2s1/Fbxw7/Foxo3/Fyn/Igf1/Jak2/Mef2c/Nf1/Trp53/Vps35/Xiap	17
GO:0043954	GO:0043954	cellular component maintenance	6/445	76/23355	0.00328775	0.0374201	0.0294916	Apoe/Fyn/Hdac2/Mtss1/Tjp1/Vps35	6
GO:0051962	GO:0051962	positive regulation of nervous system development	15/445	352/23355	0.00330499	0.0374201	0.0294916	Actr2/Ankrd27/Apoe/Enpp2/Golga2/Golga4/Hdac2/Igf1/Nin/Nog/Numbl/Pik3r1/Rheb/Tspo/Zeb2	15
GO:0001974	GO:0001974	blood vessel remodeling	5/445	53/23355	0.0033239	0.0374201	0.0294916	Chd7/Igf1/Itga4/Jag1/Mef2c	5
GO:0030850	GO:0030850	prostate gland development	5/445	53/23355	0.0033239	0.0374201	0.0294916	Apc/Fkbp4/Igf1/Nog/Pten	5
GO:0048599	GO:0048599	oocyte development	5/445	53/23355	0.0033239	0.0374201	0.0294916	Foxo3/Igf1/Kmt2d/Ythdf2/Zfx	5
GO:2000059	GO:2000059	negative regulation of ubiquitin-dependent protein catabolic process	5/445	53/23355	0.0033239	0.0374201	0.0294916	N4bp1/Smarcc1/Taf1/Tlk2/Uchl5	5
GO:0090090	GO:0090090	negative regulation of canonical Wnt signaling pathway	8/445	129/23355	0.00334895	0.0376031	0.0296358	Apc/Apoe/Chd8/Ctnnd1/Foxo3/Hdac2/Nog/Ptpru	8
GO:0007617	GO:0007617	mating behavior	4/445	33/23355	0.00343594	0.0382786	0.0301681	Hdac2/Pgr/Pten/Ube2q1	4
GO:0060487	GO:0060487	lung epithelial cell differentiation	4/445	33/23355	0.00343594	0.0382786	0.0301681	Hoxa5/Igf1/Klf2/Numa1	4
GO:0060969	GO:0060969	negative regulation of gene silencing	4/445	33/23355	0.00343594	0.0382786	0.0301681	Atad2b/Elavl1/Ncor1/Trp53	4
GO:0016575	GO:0016575	histone deacetylation	6/445	77/23355	0.00350951	0.0389089	0.0306649	Ctbp1/Elk4/Hdac2/Kdm5a/Ncor1/Trp53	6
GO:0002761	GO:0002761	regulation of myeloid leukocyte differentiation	8/445	130/23355	0.00351072	0.0389089	0.0306649	Adam8/Apc/Car2/Cdk6/Fbxw7/Nf1/Pik3r1/Runx1	8
GO:0010810	GO:0010810	regulation of cell-substrate adhesion	11/445	221/23355	0.00357959	0.0394677	0.0311053	Cdk6/Clasp1/Enpp2/Gpm6b/Itga6/Jag1/Jak2/Nf1/Pik3r1/Pten/Triobp	11
GO:0045732	GO:0045732	positive regulation of protein catabolic process	11/445	221/23355	0.00357959	0.0394677	0.0311053	Adam8/Ankib1/Apc/Apoe/Crebrf/Cul4b/Fbxw7/Pten/Smad7/Taf1/Vps35	11
GO:0050768	GO:0050768	negative regulation of neurogenesis	9/445	160/23355	0.00367114	0.0403731	0.0318189	Cdk5r1/Nf1/Nog/Pten/Ptprs/Rnf6/Trp53/Tspo/Ywhah	9
GO:1903363	GO:1903363	negative regulation of cellular protein catabolic process	6/445	78/23355	0.0037422	0.0410491	0.0323516	N4bp1/Smarcc1/Taf1/Tlk2/Uchl5/Vps35	6
GO:0018279	GO:0018279	protein N-linked glycosylation via asparagine	3/445	17/23355	0.00382979	0.0415488	0.0327455	Magt1/Ost4/Uggt1	3
GO:0048853	GO:0048853	forebrain morphogenesis	3/445	17/23355	0.00382979	0.0415488	0.0327455	Nf1/Pten/Uchl5	3
GO:0060479	GO:0060479	lung cell differentiation	4/445	34/23355	0.00383632	0.0415488	0.0327455	Hoxa5/Igf1/Klf2/Numa1	4
GO:1904646	GO:1904646	cellular response to amyloid-beta	4/445	34/23355	0.00383632	0.0415488	0.0327455	Abcc1/Fyn/Igf1/Itga4	4
GO:2000108	GO:2000108	positive regulation of leukocyte apoptotic process	4/445	34/23355	0.00383632	0.0415488	0.0327455	Adam8/Mef2c/Pdcd7/Trp53	4
GO:0050852	GO:0050852	T cell receptor signaling pathway	8/445	132/23355	0.00385237	0.0416173	0.0327995	Fyn/Khdrbs1/Plcg1/Rbck1/Rc3h1/Rc3h2/Usp9x/Wnk1	8
GO:0031589	GO:0031589	cell-substrate adhesion	15/445	358/23355	0.00386414	0.0416393	0.0328168	Adam8/Antxr1/Cdk6/Clasp1/Enpp2/Gpm6b/Itga4/Itga6/Jag1/Jak2/Mkln1/Nf1/Pik3r1/Pten/Triobp	15
GO:0002262	GO:0002262	myeloid cell homeostasis	10/445	192/23355	0.00390625	0.0419873	0.033091	Arid4a/Cdk6/Ets1/Foxo3/Hmgb2/Hoxa5/Jak2/Klf13/Klf2/Ncor1	10
GO:2000058	GO:2000058	regulation of ubiquitin-dependent protein catabolic process	9/445	162/23355	0.00398362	0.0425887	0.033565	Ankib1/Fbxw7/N4bp1/Pten/Smad7/Smarcc1/Taf1/Tlk2/Uchl5	9
GO:0003208	GO:0003208	cardiac ventricle morphogenesis	6/445	79/23355	0.00398614	0.0425887	0.033565	Chd7/Jag1/Mef2c/Nog/Smad7/Ube4b	6
GO:0048477	GO:0048477	oogenesis	7/445	105/23355	0.00399207	0.0425887	0.033565	Cntrl/Foxo3/Igf1/Kmt2d/Ythdc1/Ythdf2/Zfx	7
GO:0034329	GO:0034329	cell junction assembly	17/445	432/23355	0.00410711	0.0437071	0.0344464	Clasp1/Ctnnd1/Enpp2/Gpm6b/Hipk1/Mef2c/Mpp5/Myo1c/Pik3r1/Pten/Ptprs/Rap1a/Rap1b/Smad7/Tjp1/Vmp1/Vps35	17
GO:0022408	GO:0022408	negative regulation of cell-cell adhesion	10/445	194/23355	0.00420152	0.0444982	0.0350699	Adam8/Jag1/Jak2/Pik3r1/Podxl/Rc3h1/Rc3h2/Runx1/Smad7/Wnk1	10
GO:0072594	GO:0072594	establishment of protein localization to organelle	17/445	433/23355	0.00420226	0.0444982	0.0350699	Acd/Bcs1l/Ddx5/Elavl1/Fbxw7/Hyal2/Ipo7/Jak2/Kpna4/Mbtps1/Nf1/Pik3r1/Ranbp2/Timm13/Trp53/Tspo/Zfand6	17
GO:0006809	GO:0006809	nitric oxide biosynthetic process	6/445	80/23355	0.00424165	0.0448044	0.0353112	Atp2b4/Igf1/Jak2/Khsrp/Klf2/Tspo	6
GO:0010939	GO:0010939	regulation of necrotic cell death	4/445	35/23355	0.00426714	0.0449626	0.0354359	Rbck1/Trp53/Tspo/Ybx3	4
GO:0051961	GO:0051961	negative regulation of nervous system development	9/445	164/23355	0.00431653	0.0451879	0.0356135	Cdk5r1/Nf1/Nog/Pten/Ptprs/Rnf6/Trp53/Tspo/Ywhah	9
GO:0007162	GO:0007162	negative regulation of cell adhesion	13/445	293/23355	0.00432021	0.0451879	0.0356135	Adam8/Enpp2/Jag1/Jak2/Nf1/Pik3r1/Podxl/Pten/Rc3h1/Rc3h2/Runx1/Smad7/Wnk1	13
GO:0060070	GO:0060070	canonical Wnt signaling pathway	13/445	293/23355	0.00432021	0.0451879	0.0356135	Apc/Apoe/Chd8/Ctnnd1/Foxo3/Hdac2/Nog/Pten/Ptpru/Rnf220/Vps35/Wnk1/Xiap	13
GO:0018209	GO:0018209	peptidyl-serine modification	15/445	363/23355	0.00438718	0.0456123	0.035948	Atp2b4/Cdk5r1/Clspn/Dyrk1a/Hipk1/Hipk3/Mark2/Mark3/Pten/Pwp1/Rictor/Smad7/Taf1/Tlk2/Wnk1	15
GO:0045639	GO:0045639	positive regulation of myeloid cell differentiation	7/445	107/23355	0.00442856	0.0456123	0.035948	Car2/Ets1/Foxo3/Hmgb2/Hoxa5/Jag1/Runx1	7
GO:2001236	GO:2001236	regulation of extrinsic apoptotic signaling pathway	9/445	165/23355	0.00449092	0.0456123	0.035948	Fyn/Hmgb2/Hyal2/Igf1/Itga6/Nf1/Psme3/Pten/Rbck1	9
GO:0014015	GO:0014015	positive regulation of gliogenesis	6/445	81/23355	0.00450905	0.0456123	0.035948	Enpp2/Hdac2/Igf1/Nog/Rheb/Tspo	6
GO:0043525	GO:0043525	positive regulation of neuron apoptotic process	6/445	81/23355	0.00450905	0.0456123	0.035948	Casp2/Cdk5r1/Fbxw7/Foxo3/Nf1/Trp53	6
GO:0006473	GO:0006473	protein acetylation	10/445	196/23355	0.00451413	0.0456123	0.035948	Brd4/Brpf1/Ctbp1/Epc1/Hdac2/Kat2b/Msl2/Taf1/Taf10/Zzz3	10
GO:0009299	GO:0009299	mRNA transcription	3/445	18/23355	0.00453138	0.0456123	0.035948	Ddx5/Hipk3/Trp53	3
GO:0018196	GO:0018196	peptidyl-asparagine modification	3/445	18/23355	0.00453138	0.0456123	0.035948	Magt1/Ost4/Uggt1	3
GO:0031571	GO:0031571	mitotic G1 DNA damage checkpoint	3/445	18/23355	0.00453138	0.0456123	0.035948	Casp2/Gigyf2/Trp53	3
GO:0033631	GO:0033631	cell-cell adhesion mediated by integrin	3/445	18/23355	0.00453138	0.0456123	0.035948	Itga4/Podxl/Wnk1	3
GO:0042711	GO:0042711	maternal behavior	3/445	18/23355	0.00453138	0.0456123	0.035948	Crebrf/Mbd2/Pten	3
GO:0045019	GO:0045019	negative regulation of nitric oxide biosynthetic process	3/445	18/23355	0.00453138	0.0456123	0.035948	Atp2b4/Khsrp/Tspo	3
GO:0060416	GO:0060416	response to growth hormone	3/445	18/23355	0.00453138	0.0456123	0.035948	Jak2/Pik3r1/Stat6	3
GO:0061158	GO:0061158	3'-UTR-mediated mRNA destabilization	3/445	18/23355	0.00453138	0.0456123	0.035948	Khsrp/Rc3h1/Upf1	3
GO:1904406	GO:1904406	negative regulation of nitric oxide metabolic process	3/445	18/23355	0.00453138	0.0456123	0.035948	Atp2b4/Khsrp/Tspo	3
GO:2000319	GO:2000319	regulation of T-helper 17 cell differentiation	3/445	18/23355	0.00453138	0.0456123	0.035948	Rc3h1/Rc3h2/Smad7	3
GO:0009994	GO:0009994	oocyte differentiation	5/445	57/23355	0.00455891	0.0457817	0.0360815	Foxo3/Igf1/Kmt2d/Ythdf2/Zfx	5
GO:0070646	GO:0070646	protein modification by small protein removal	8/445	136/23355	0.00461227	0.0462091	0.0364184	Cops2/Cops3/Otud5/Shmt2/Taf10/Uchl5/Usp48/Usp9x	8
GO:0002244	GO:0002244	hematopoietic progenitor cell differentiation	9/445	166/23355	0.00467075	0.0465769	0.0367082	Agpat5/Cdk6/Chd2/Hyal2/Runx1/Srsf4/Trp53/Wdr7/Ythdf2	9
GO:1901988	GO:1901988	negative regulation of cell cycle phase transition	9/445	166/23355	0.00467075	0.0465769	0.0367082	Apc/Casp2/Cdk2ap2/Clspn/Gigyf2/Pten/Ticrr/Trp53/Zfp207	9
GO:0016055	GO:0016055	Wnt signaling pathway	17/445	438/23355	0.0047056	0.0466187	0.0367412	Apc/Apoe/Chd8/Ctnnd1/Foxo3/Hdac2/Mark2/Mbd2/Nog/Pten/Ptpru/Rnf220/Tnik/Vps35/Wnk1/Xiap/Zeb2	17
GO:0000184	GO:0000184	nuclear-transcribed mRNA catabolic process, nonsense-mediated decay	4/445	36/23355	0.00472943	0.0466187	0.0367412	Casc3/Dcp2/Magoh/Upf1	4
GO:0060218	GO:0060218	hematopoietic stem cell differentiation	4/445	36/23355	0.00472943	0.0466187	0.0367412	Cdk6/Chd2/Trp53/Ythdf2	4
GO:0072538	GO:0072538	T-helper 17 type immune response	4/445	36/23355	0.00472943	0.0466187	0.0367412	Otud5/Rc3h1/Rc3h2/Smad7	4
GO:1904707	GO:1904707	positive regulation of vascular associated smooth muscle cell proliferation	4/445	36/23355	0.00472943	0.0466187	0.0367412	Gnai3/Igf1/Jak2/Mef2d	4
GO:0050730	GO:0050730	regulation of peptidyl-tyrosine phosphorylation	12/445	263/23355	0.00481692	0.0471762	0.0371805	Ctnnd1/Enpp2/Fbxw7/Fyn/Hdac2/Hyal2/Igf1/Jak2/Rap2c/Rictor/Suz12/Trp53	12
GO:0001936	GO:0001936	regulation of endothelial cell proliferation	8/445	137/23355	0.00481907	0.0471762	0.0371805	Apoe/Hmgb2/Igf1/Itga4/Mef2c/Nf1/Plcg1/Rictor	8
GO:0034728	GO:0034728	nucleosome organization	8/445	137/23355	0.00481907	0.0471762	0.0371805	Anp32e/Brd2/Hjurp/Mcm3ap/Nasp/Smarcc1/Srcap/Ubn1	8
GO:0040013	GO:0040013	negative regulation of locomotion	14/445	332/23355	0.00488212	0.0476843	0.037581	Apoe/Arhgdib/Atp2b4/Clasp1/Foxo3/Gna13/Hyal2/Jag1/Mef2c/Nf1/Nog/Pten/Ptpru/Rap2c	14
GO:0106027	GO:0106027	neuron projection organization	7/445	109/23355	0.00490016	0.0477303	0.0376172	Actr2/Apoe/Arf1/Cdk5r1/Fyn/Pten/Vps35	7
GO:0061614	GO:0061614	pri-miRNA transcription by RNA polymerase II	5/445	58/23355	0.00491253	0.0477303	0.0376172	Ddx5/Ets1/Foxo3/Hdac2/Trp53	5
GO:0198738	GO:0198738	cell-cell signaling by wnt	17/445	440/23355	0.0049203	0.0477303	0.0376172	Apc/Apoe/Chd8/Ctnnd1/Foxo3/Hdac2/Mark2/Mbd2/Nog/Pten/Ptpru/Rnf220/Tnik/Vps35/Wnk1/Xiap/Zeb2	17
GO:0021700	GO:0021700	developmental maturation	14/445	333/23355	0.00501061	0.0484963	0.0382209	Ankrd27/Ap1g1/Cdk5r1/Cebpa/Foxo3/Hoxa5/Igf1/Klf2/Nf1/Nfia/Pgr/Pten/Runx1/Ythdf2	14
GO:0050805	GO:0050805	negative regulation of synaptic transmission	6/445	83/23355	0.00508083	0.0490649	0.0386691	Arf1/Nf1/Pnkd/Pten/Rap1a/Rap1b	6
GO:0033673	GO:0033673	negative regulation of kinase activity	11/445	232/23355	0.005143	0.0493953	0.0389294	Apc/Apoe/Hipk3/Hyal2/Kat2b/Nf1/Prpsap1/Pten/Ptprb/Rgs2/Wnk1	11
GO:0006275	GO:0006275	regulation of DNA replication	7/445	110/23355	0.00514967	0.0493953	0.0389294	Ccdc88a/Ccna2/Rbbp6/Rfc2/Ticrr/Trp53/Wiz	7
GO:0035710	GO:0035710	CD4-positive, alpha-beta T cell activation	7/445	110/23355	0.00514967	0.0493953	0.0389294	Ncor1/Otud5/Rc3h1/Rc3h2/Runx1/Smad7/Stat6	7
GO:0000302	GO:0000302	response to reactive oxygen species	10/445	200/23355	0.00519417	0.0495548	0.0390551	Foxo3/Fyn/Hdac2/Hyal2/Kdm6b/Kpna4/Lig1/Setx/Stat6/Trp53	10
GO:0001503	GO:0001503	ossification	16/445	406/23355	0.00520957	0.0495548	0.0390551	Apc/Cdk6/Cebpa/Crim1/Ddx5/Gpm6b/Igf1/Jag1/Mef2c/Mef2d/Mtss1/Nf1/Nog/Runx1/Slc26a2/Smad7	16
GO:0032232	GO:0032232	negative regulation of actin filament bundle assembly	4/445	37/23355	0.00522422	0.0495548	0.0390551	Clasp1/Pik3r1/Ppfia1/Tjp1	4
GO:0032435	GO:0032435	negative regulation of proteasomal ubiquitin-dependent protein catabolic process	4/445	37/23355	0.00522422	0.0495548	0.0390551	N4bp1/Smarcc1/Tlk2/Uchl5	4
GO:0033238	GO:0033238	regulation of cellular amine metabolic process	4/445	37/23355	0.00522422	0.0495548	0.0390551	Apc/Atp2b4/Pnkd/Vps35	4
GO:0043470	GO:0043470	regulation of carbohydrate catabolic process	5/445	59/23355	0.00528516	0.0497759	0.0392294	Gpd1/Igf1/Ncor1/Trp53/Zbtb20	5
GO:0048662	GO:0048662	negative regulation of smooth muscle cell proliferation	5/445	59/23355	0.00528516	0.0497759	0.0392294	Gna13/Mef2c/Pik3r1/Pten/Trp53	5
GO:0022038	GO:0022038	corpus callosum development	3/445	19/23355	0.00530571	0.0497759	0.0392294	Nin/Ptprs/Zeb2	3
GO:0044783	GO:0044783	G1 DNA damage checkpoint	3/445	19/23355	0.00530571	0.0497759	0.0392294	Casp2/Gigyf2/Trp53	3
GO:0060965	GO:0060965	negative regulation of gene silencing by miRNA	3/445	19/23355	0.00530571	0.0497759	0.0392294	Elavl1/Ncor1/Trp53	3

## Sheet: Module 3
	Module 3
1	1110001J03Rik
2	2210013O21Rik
3	2410015M20Rik
4	2810408M09Rik
5	2810428I15Rik
6	4921524J17Rik
7	5830428H23Rik
8	AI413582
9	AI837181
10	Aacs
11	Abce1
12	Abcf1
13	Abcg2
14	Acadl
15	Acot7
16	Actg2
17	Actr1a
18	Actr1b
19	Actr3
20	Adra1b
21	Agap1
22	Agpat3
23	Agrn
24	Ahcyl1
25	Ahnak2
26	Akr1b10
27	Akt1s1
28	Aldh1b1
29	Alkbh3
30	Ammecr1l
31	Ank
32	Ankra2
33	Antxr2
34	Anxa7
35	Ap1m1
36	Ap1s1
37	Ap3d1
38	Aptx
39	Arf2
40	Arfgap1
41	Arhgap29
42	Arl4c
43	Arl5b
44	Arl6ip4
45	Armcx2
46	Arnt
47	Arpc4
48	Arpc5
49	Ascc3
50	Ash1l
51	Atf5
52	Atg101
53	Atg4b
54	Atp5d
55	Atp5e
56	Atp5j
57	Atp6v0a1
58	Atp6v1c1
59	Atp6v1d
60	Atraid
61	BC023829
62	Bag2
63	Bcap31
64	Bcl2a1b
65	Bmp1
66	Bmp2k
67	Bmpr1a
68	Btg1
69	Cacnb3
70	Camk1
71	Camk2n1
72	Carhsp1
73	Cask
74	Cast
75	Cat
76	Cav1
77	Ccne1
78	Cct8
79	Cd151
80	Cd24a
81	Cd59a
82	Cd9
83	Cdc42se1
84	Cdipt
85	Cdk14
86	Cep120
87	Cep350
88	Cisd2
89	Clcn4-2
90	Clcn5
91	Cln8
92	Clns1a
93	Clptm1l
94	Clstn1
95	Cmpk1
96	Cmtr1
97	Col11a1
98	Col27a1
99	Col5a2
100	Col6a2
101	Colgalt1
102	Cox5b
103	Cox7c
104	Cpne3
105	Creb3l1
106	Creld2
107	Crip2
108	Cript
109	Cryab
110	Cryzl1
111	Csk
112	Csnk2b
113	Cttn
114	Dazap1
115	Dbf4
116	Ddhd2
117	Ddx46
118	Ddx54
119	Dennd5a
120	Dhx36
121	Dkk3
122	Dnajb1
123	Dpcd
124	Dpp3
125	Dpy19l1
126	Dsel
127	Dtnbp1
128	Dynll1
129	E2f1
130	Ece2
131	Edem3
132	Efhd2
133	Egfr
134	Ehd2
135	Eif1a
136	Eif2b2
137	Eif2b4
138	Eif3d
139	Eif4a1
140	Elovl1
141	Emc6
142	Eng
143	Ephb3
144	Erf
145	Erlec1
146	Esyt1
147	Evl
148	Fads3
149	Fam168b
150	Fbln5
151	Fhl1
152	Fip1l1
153	Fjx1
154	Fkbp3
155	Fnta
156	Fos
157	Foxn3
158	Fstl3
159	Ftl1
160	Fundc2
161	Fxyd6
162	Fyttd1
163	Gal
164	Gamt
165	Ganab
166	Gas1
167	Gcsh
168	Gdi1
169	Ghitm
170	Gk5
171	Gkap1
172	Glmp
173	Gm10012
174	Gm10076
175	Gm12034
176	Gm15148
177	Gm1673
178	Gm6265
179	Gm8292
180	Gm9892
181	Gng5
182	Gpc1
183	Gpi1
184	Gpnmb
185	Gpx3
186	Gtf3c1
187	Gtpbp2
188	Gucy1b3
189	H19
190	Hcfc1r1
191	Hexb
192	Hist3h2a
193	Hlx
194	Hmox2
195	Hoxc8
196	Hspb8
197	Hsph1
198	Idh2
199	Idh3b
200	Ier3ip1
201	Ifi27
202	Ift20
203	Igf2bp1
204	Igfbp6
205	Igsf3
206	Ikzf5
207	Il6st
208	Imp4
209	Impdh2
210	Ina
211	Ipo13
212	Ipo5
213	Ireb2
214	Irf2bp2
215	Itch
216	Itgb3
217	Itm2c
218	Jam2
219	Jkamp
220	Junb
221	Jund
222	Jup
223	Kalrn
224	Kcna1
225	Kpnb1
226	Lamtor1
227	Laptm4b
228	Ldhb
229	Lix1l
230	Lox
231	Lpcat1
232	Lpl
233	Lrch2
234	Lrp1
235	Lrrc32
236	Lrrc8a
237	Mafb
238	Mageh1
239	Man2a1
240	Map2k4
241	Map3k2
242	Map4
243	March7
244	Mast4
245	Matn2
246	Mbd3
247	Mcfd2
248	Mcm6
249	Mdk
250	Mdm2
251	Med28
252	Megf8
253	Mgll
254	Mgst1
255	Mir99ahg
256	Mirg
257	Mllt11
258	Mllt4
259	Mmgt1
260	Mmp11
261	Mmp17
262	Mob3b
263	Mpzl1
264	Mrpl17
265	Mrpl45
266	Mrpl54
267	Mrps23
268	Msi2
269	Mtap
270	Mtmr6
271	Mustn1
272	Mvb12a
273	Myl12a
274	Myl9
275	Myo1b
276	Myo6
277	Myof
278	Nab1
279	Nagk
280	Nbea
281	Nceh1
282	Ndel1
283	Ndst1
284	Ndufa6
285	Ndufab1
286	Ndufs2
287	Nek9
288	Nemf
289	Ngfr
290	Nifk
291	Nipal1
292	Nono
293	Npc1
294	Nqo1
295	Nrep
296	Nrk
297	Nrtn
298	Nudt22
299	Oaz1
300	Ogfr
301	Ogn
302	Olfml3
303	Osbpl5
304	Osr1
305	Otulin
306	Paip2
307	Pak4
308	Papss1
309	Park7
310	Pbx3
311	Pdcl
312	Pdgfrb
313	Pdzrn3
314	Pfdn2
315	Pgrmc2
316	Phc2
317	Phf14
318	Phlda3
319	Pi4k2a
320	Pi4k2b
321	Plaur
322	Plbd2
323	Plekho2
324	Plod2
325	Plod3
326	Pmpcb
327	Poglut1
328	Poldip2
329	Polr2c
330	Ppib
331	Ppic
332	Ppp1r14a
333	Ppp1r14b
334	Ppp1r18
335	Ppp2r2d
336	Prdm2
337	Prelid1
338	Prkg1
339	Prpf31
340	Prrc2b
341	Psme4
342	Psmg3
343	Ptpn12
344	Ptprg
345	Pttg1
346	Pvrl3
347	Pxylp1
348	Qdpr
349	R3hdm1
350	Rab2a
351	Rab34
352	Rab7
353	Rangap1
354	Rbbp8
355	Rbm15b
356	Rbpsuh-rs3
357	Rcn1
358	Rela
359	Rhoc
360	Riok1
361	Rnaset2b
362	Rnd1
363	Rpl12
364	Rpl13
365	Rpl22l1
366	Rpl23a
367	Rpl28
368	Rpl32
369	Rpl35a
370	Rpl7
371	Rpl9
372	Rps10-ps1
373	Rps19bp1
374	Rps27l
375	Rpsa
376	Rrm2
377	Rsrp1
378	Rsu1
379	Rtfdc1
380	Rufy2
381	S100a4
382	Sar1a
383	Saraf
384	Scamp2
385	Sdc2
386	Sdpr
387	Selm
388	Sertad2
389	Sertad3
390	Setbp1
391	Sfrp1
392	Sgta
393	Sirt2
394	Skil
395	Skiv2l2
396	Slc1a6
397	Slc25a11
398	Slc25a24
399	Slc25a39
400	Slc25a44
401	Slc31a2
402	Slc35f5
403	Slc38a1
404	Slc4a2
405	Slc4a7
406	Slc5a3
407	Slc7a5
408	Slirp
409	Smad4
410	Smurf2
411	Snap47
412	Snord118
413	Snrnp27
414	Snrpf
415	Snrpg
416	Snrpn
417	Snx30
418	Spred1
419	Stk17b
420	Stmn1
421	Stom
422	Strap
423	Stub1
424	Syngr2
425	Tapt1
426	Tars
427	Tbc1d20
428	Tceal8
429	Tcf25
430	Tgfb1i1
431	Tgfb3
432	Thbs2
433	Thoc1
434	Thy1
435	Timp3
436	Tjp2
437	Tm2d2
438	Tmbim4
439	Tmco1
440	Tmem109
441	Tmem123
442	Tmem160
443	Tmem161a
444	Tmem173
445	Tmem234
446	Tnfrsf21
447	Tns1
448	Tns3
449	Tomm22
450	Topors
451	Tor1b
452	Tpm2
453	Trappc3
454	Trp53bp1
455	Trp53inp1
456	Tsen34
457	Tspan18
458	Tspan31
459	Tspan5
460	Tspan7
461	Tvp23b
462	Twf1
463	Ubac2
464	Vdac2
465	Vegfb
466	Vps29
467	Vps36
468	Vti1b
469	Wbp1l
470	Wbp2
471	Wbscr17
472	Wdr45b
473	Xpo6
474	Yme1l1
475	Ypel5
476	Ythdf1
477	Zak
478	Zbed6
479	Zeb1
480	Zfp131
481	Zfp516
482	Znfx1
483	Znrf1
484	Zzef1

## Sheet: Module 3_GO
	ID	Description	GeneRatio	BgRatio	pvalue	p.adjust	qvalue	geneID	Count
GO:0090287	GO:0090287	regulation of cellular response to growth factor stimulus	22/438	289/23355	3.2883e-08	0.000135051	0.000110971	Cask/Cav1/Cd59a/Creb3l1/Eng/Fstl3/Gpc1/Lox/Myof/Ngfr/Nrep/Sfrp1/Skil/Smad4/Smurf2/Spred1/Strap/Stub1/Tgfb1i1/Tgfb3/Vegfb/Zeb1	22
GO:0017015	GO:0017015	regulation of transforming growth factor beta receptor signaling pathway	13/438	114/23355	2.31503e-07	0.000430279	0.000353561	Cav1/Eng/Lox/Nrep/Skil/Smad4/Smurf2/Spred1/Strap/Stub1/Tgfb1i1/Tgfb3/Zeb1	13
GO:1903844	GO:1903844	regulation of cellular response to transforming growth factor beta stimulus	13/438	117/23355	3.14301e-07	0.000430279	0.000353561	Cav1/Eng/Lox/Nrep/Skil/Smad4/Smurf2/Spred1/Strap/Stub1/Tgfb1i1/Tgfb3/Zeb1	13
GO:0033157	GO:0033157	regulation of intracellular protein transport	17/438	220/23355	9.80438e-07	0.000737188	0.00060575	Actr3/Bcap31/Cacnb3/Camk1/Erlec1/Gdi1/Ifi27/Ipo5/Jup/Mdm2/Ndel1/Oaz1/Park7/Rangap1/Sar1a/Stom/Ubac2	17
GO:0006979	GO:0006979	response to oxidative stress	24/438	410/23355	1.02852e-06	0.000737188	0.00060575	Aptx/Arnt/Cat/Cln8/Cryab/Egfr/Fbln5/Fos/Gpx3/Hmox2/Hsph1/Mgst1/Ndufa6/Ndufs2/Ngfr/Nono/Nqo1/Park7/Pdgfrb/Rela/Sirt2/Slc25a24/Tmem161a/Trp53inp1	24
GO:0032386	GO:0032386	regulation of intracellular transport	21/438	326/23355	1.07697e-06	0.000737188	0.00060575	Actr3/Bcap31/Cacnb3/Camk1/Cryab/Ehd2/Erlec1/Gas1/Gdi1/Ifi27/Ipo5/Jup/Mdm2/Ndel1/Oaz1/Park7/Rangap1/Sar1a/Stom/Tbc1d20/Ubac2	21
GO:0007179	GO:0007179	transforming growth factor beta receptor signaling pathway	15/438	178/23355	1.44497e-06	0.000847784	0.000696627	Cav1/Eng/Fos/Lox/Lrrc32/Nrep/Skil/Smad4/Smurf2/Spred1/Strap/Stub1/Tgfb1i1/Tgfb3/Zeb1	15
GO:1904951	GO:1904951	positive regulation of establishment of protein localization	20/438	325/23355	3.88553e-06	0.0018151	0.00149147	Aacs/Actr3/Bcap31/Cacnb3/Camk1/Camk2n1/Cask/Cct8/Cep120/Dynll1/Egfr/Ipo5/Jup/Lrp1/Mdm2/Oaz1/Rab34/Sar1a/Stom/Tgfb3	20
GO:0071560	GO:0071560	cellular response to transforming growth factor beta stimulus	16/438	218/23355	3.97757e-06	0.0018151	0.00149147	Actr3/Cav1/Eng/Fos/Lox/Lrrc32/Nrep/Skil/Smad4/Smurf2/Spred1/Strap/Stub1/Tgfb1i1/Tgfb3/Zeb1	16
GO:0071559	GO:0071559	response to transforming growth factor beta	16/438	222/23355	5.02192e-06	0.0020625	0.00169477	Actr3/Cav1/Eng/Fos/Lox/Lrrc32/Nrep/Skil/Smad4/Smurf2/Spred1/Strap/Stub1/Tgfb1i1/Tgfb3/Zeb1	16
GO:0090092	GO:0090092	regulation of transmembrane receptor protein serine/threonine kinase signaling pathway	17/438	250/23355	5.57707e-06	0.00208228	0.00171101	Bmpr1a/Cav1/Csnk2b/Eng/Fstl3/Lox/Nrep/Sfrp1/Skil/Smad4/Smurf2/Spred1/Strap/Stub1/Tgfb1i1/Tgfb3/Zeb1	17
GO:0007178	GO:0007178	transmembrane receptor protein serine/threonine kinase signaling pathway	21/438	381/23355	1.21907e-05	0.00399427	0.00328211	Bmpr1a/Cav1/Csnk2b/Eng/Fos/Fstl3/Lox/Lrrc32/Megf8/Nceh1/Nrep/Sfrp1/Skil/Smad4/Smurf2/Spred1/Strap/Stub1/Tgfb1i1/Tgfb3/Zeb1	21
GO:0051962	GO:0051962	positive regulation of nervous system development	20/438	352/23355	1.26432e-05	0.00399427	0.00328211	Actr3/Agrn/Cask/Clstn1/Dhx36/E2f1/Egfr/Eif2b2/Ephb3/Gdi1/Il6st/Kalrn/Lrp1/Man2a1/Mdk/Megf8/Ndel1/Rela/Skil/Thbs2	20
GO:0097193	GO:0097193	intrinsic apoptotic signaling pathway	18/438	298/23355	1.5155e-05	0.00409653	0.00336614	Bcap31/Bcl2a1b/Cav1/Creb3l1/E2f1/Hsph1/Mdm2/Mllt11/Nono/Park7/Phlda3/Plaur/Rps27l/Skil/Tmem109/Tmem161a/Topors/Vdac2	18
GO:0051168	GO:0051168	nuclear export	12/438	142/23355	1.57508e-05	0.00409653	0.00336614	Abce1/Ahcyl1/Camk1/Fyttd1/Ifi27/Mdm2/Nemf/Park7/Rangap1/Rbm15b/Thoc1/Xpo6	12
GO:0014909	GO:0014909	smooth muscle cell migration	10/438	99/23355	1.71001e-05	0.00409653	0.00336614	Arpc5/Bmpr1a/Il6st/Itgb3/Kalrn/Lrp1/Mdk/Mdm2/Pdgfrb/Prkg1	10
GO:0042176	GO:0042176	regulation of protein catabolic process	21/438	390/23355	1.72838e-05	0.00409653	0.00336614	Atg4b/Atraid/Bag2/Bcap31/Cav1/Egfr/Itch/Laptm4b/Lpcat1/Lrp1/Mdm2/Oaz1/Park7/Rab7/Rela/Sgta/Sirt2/Smad4/Smurf2/Stub1/Timp3	21
GO:2001233	GO:2001233	regulation of apoptotic signaling pathway	21/438	391/23355	1.79541e-05	0.00409653	0.00336614	Bcap31/Cav1/Creb3l1/Cttn/Gas1/Ghitm/Hsph1/Itm2c/Mdm2/Ngfr/Nono/Park7/Plaur/Prelid1/Rela/Sfrp1/Skil/Timp3/Tmem161a/Trp53inp1/Vdac2	21
GO:0007005	GO:0007005	mitochondrion organization	24/438	489/23355	2.0307e-05	0.00438881	0.0036063	Atp5d/Bcap31/Cd24a/Cisd2/Cln8/Cttn/Ddhd2/Fundc2/Ghitm/Man2a1/Mllt11/Mrpl17/Ndufa6/Ndufab1/Park7/Plaur/Pmpcb/Poldip2/Prelid1/Slirp/Tomm22/Vdac2/Wdr45b/Yme1l1	24
GO:0090288	GO:0090288	negative regulation of cellular response to growth factor stimulus	10/438	103/23355	2.42283e-05	0.00438881	0.0036063	Cask/Cav1/Cd59a/Creb3l1/Fstl3/Gpc1/Ngfr/Sfrp1/Skil/Smurf2	10
GO:0006611	GO:0006611	protein export from nucleus	11/438	125/23355	2.42907e-05	0.00438881	0.0036063	Abce1/Ahcyl1/Camk1/Fyttd1/Ifi27/Mdm2/Park7/Rangap1/Rbm15b/Thoc1/Xpo6	11
GO:0090101	GO:0090101	negative regulation of transmembrane receptor protein serine/threonine kinase signaling pathway	11/438	125/23355	2.42907e-05	0.00438881	0.0036063	Cav1/Eng/Fstl3/Sfrp1/Skil/Smurf2/Spred1/Strap/Stub1/Tgfb1i1/Tgfb3	11
GO:0051222	GO:0051222	positive regulation of protein transport	18/438	309/23355	2.45782e-05	0.00438881	0.0036063	Aacs/Actr3/Bcap31/Cacnb3/Camk1/Camk2n1/Cask/Dynll1/Egfr/Ipo5/Jup/Lrp1/Mdm2/Oaz1/Rab34/Sar1a/Stom/Tgfb3	18
GO:0007033	GO:0007033	vacuole organization	13/438	178/23355	3.34202e-05	0.00571902	0.00469934	Atg101/Atg4b/Cln8/Emc6/Hexb/Ift20/Lamtor1/Laptm4b/Man2a1/Rab34/Rab7/Trp53inp1/Wdr45b	13
GO:0050767	GO:0050767	regulation of neurogenesis	22/438	443/23355	3.75535e-05	0.00616929	0.00506933	Actr3/Atf5/Bmpr1a/Cask/Cd24a/Dhx36/E2f1/Egfr/Eif2b2/Gdi1/Idh2/Il6st/Kalrn/Lrp1/Man2a1/Mdk/Megf8/Ndel1/Rela/Sirt2/Skil/Thy1	22
GO:0014812	GO:0014812	muscle cell migration	10/438	113/23355	5.40081e-05	0.0082671	0.00679311	Arpc5/Bmpr1a/Il6st/Itgb3/Kalrn/Lrp1/Mdk/Mdm2/Pdgfrb/Prkg1	10
GO:0030512	GO:0030512	negative regulation of transforming growth factor beta receptor signaling pathway	8/438	71/23355	5.43491e-05	0.0082671	0.00679311	Cav1/Skil/Smurf2/Spred1/Strap/Stub1/Tgfb1i1/Tgfb3	8
GO:0008361	GO:0008361	regulation of cell size	14/438	214/23355	5.65663e-05	0.00829707	0.00681773	Actr3/Akt1s1/Anxa7/Cln8/Clns1a/Cttn/Eif2b2/Gdi1/Lrp1/Lrrc8a/Megf8/Mgll/Ndel1/Tmem123	14
GO:0034599	GO:0034599	cellular response to oxidative stress	16/438	274/23355	6.68904e-05	0.00947306	0.00778405	Arnt/Egfr/Fbln5/Fos/Hsph1/Mgst1/Ngfr/Nono/Nqo1/Park7/Pdgfrb/Rela/Sirt2/Slc25a24/Tmem161a/Trp53inp1	16
GO:0045732	GO:0045732	positive regulation of protein catabolic process	14/438	221/23355	7.99787e-05	0.0109491	0.00899691	Atg4b/Bag2/Bcap31/Cav1/Itch/Lpcat1/Lrp1/Mdm2/Oaz1/Rab7/Sgta/Sirt2/Smurf2/Stub1	14
GO:0042063	GO:0042063	gliogenesis	18/438	343/23355	9.47681e-05	0.0125552	0.0103167	Actr3/Atf5/Cd9/E2f1/Egfr/Eif2b2/Eif2b4/Gpc1/Hexb/Idh2/Il6st/Lrp1/Matn2/Mdk/Nab1/Rela/Sirt2/Tnfrsf21	18
GO:0050769	GO:0050769	positive regulation of neurogenesis	16/438	291/23355	0.000134824	0.0173039	0.0142186	Actr3/Cask/Dhx36/E2f1/Egfr/Eif2b2/Gdi1/Il6st/Kalrn/Lrp1/Man2a1/Mdk/Megf8/Ndel1/Rela/Skil	16
GO:0032387	GO:0032387	negative regulation of intracellular transport	7/438	61/23355	0.00014171	0.0176364	0.0144919	Cryab/Erlec1/Gdi1/Park7/Rangap1/Sar1a/Ubac2	7
GO:0006413	GO:0006413	translational initiation	9/438	104/23355	0.000150748	0.0182095	0.0149628	Abce1/Abcf1/Eif1a/Eif2b2/Eif2b4/Eif3d/Eif4a1/Paip2/Ythdf1	9
GO:0051592	GO:0051592	response to calcium ion	10/438	129/23355	0.000164076	0.0190863	0.0156833	Ahcyl1/Anxa7/Cav1/Cpne3/Egfr/Fos/Gdi1/Junb/Jund/Slc25a24	10
GO:0032388	GO:0032388	positive regulation of intracellular transport	12/438	181/23355	0.000167301	0.0190863	0.0156833	Actr3/Bcap31/Cacnb3/Camk1/Ehd2/Ipo5/Jup/Mdm2/Oaz1/Sar1a/Stom/Tbc1d20	12
GO:0062197	GO:0062197	cellular response to chemical stress	17/438	331/23355	0.000190166	0.0211084	0.0173448	Arnt/Cav1/Egfr/Fbln5/Fos/Hsph1/Mgst1/Ngfr/Nono/Nqo1/Park7/Pdgfrb/Rela/Sirt2/Slc25a24/Tmem161a/Trp53inp1	17
GO:0006457	GO:0006457	protein folding	11/438	158/23355	0.000203028	0.021943	0.0180307	Cct8/Cryab/Dnajb1/Hsph1/Pdcl/Pfdn2/Ppib/Ppic/Sgta/Stub1/Tor1b	11
GO:0035904	GO:0035904	aorta development	7/438	65/23355	0.000212066	0.0223322	0.0183504	Bmpr1a/Eng/Lox/Lrp1/Ndst1/Ngfr/Pdgfrb	7
GO:0010720	GO:0010720	positive regulation of cell development	18/438	368/23355	0.000226557	0.0232618	0.0191143	Actr3/Cask/Dhx36/E2f1/Egfr/Eif2b2/Gdi1/Il6st/Itgb3/Kalrn/Lrp1/Man2a1/Mdk/Megf8/Ndel1/Rela/Sirt2/Skil	18
GO:0031346	GO:0031346	positive regulation of cell projection organization	20/438	436/23355	0.00024162	0.0236328	0.0194191	Actr3/Agrn/Camk1/Cask/Cd24a/Cep120/Dhx36/Dynll1/Eif2b2/Gdi1/Kalrn/Lrp1/Mdk/Megf8/Ndel1/Ngfr/Skil/Tapt1/Tgfb3/Twf1	20
GO:0006913	GO:0006913	nucleocytoplasmic transport	16/438	307/23355	0.000247433	0.0236328	0.0194191	Abce1/Ahcyl1/Camk1/Fyttd1/Ifi27/Ipo13/Ipo5/Jup/Kpnb1/Mdm2/Nemf/Park7/Rangap1/Rbm15b/Thoc1/Xpo6	16
GO:0051169	GO:0051169	nuclear transport	16/438	307/23355	0.000247433	0.0236328	0.0194191	Abce1/Ahcyl1/Camk1/Fyttd1/Ifi27/Ipo13/Ipo5/Jup/Kpnb1/Mdm2/Nemf/Park7/Rangap1/Rbm15b/Thoc1/Xpo6	16
GO:0090150	GO:0090150	establishment of protein localization to membrane	14/438	247/23355	0.000255992	0.0238945	0.0196342	Actr3/Cacnb3/Clstn1/Csk/Emc6/Gdi1/Mmgt1/Npc1/Rab34/Rab7/Sgta/Snap47/Stom/Tomm22	14
GO:0009895	GO:0009895	negative regulation of catabolic process	16/438	310/23355	0.000275828	0.0251739	0.0206855	Adra1b/Atraid/Dhx36/E2f1/Egfr/Igf2bp1/Laptm4b/Npc1/Park7/Poldip2/Rela/Sgta/Sirt2/Slirp/Smad4/Timp3	16
GO:0014910	GO:0014910	regulation of smooth muscle cell migration	8/438	90/23355	0.000290649	0.0257274	0.0211403	Bmpr1a/Il6st/Itgb3/Lrp1/Mdk/Mdm2/Pdgfrb/Prkg1	8
GO:0000387	GO:0000387	spliceosomal snRNP assembly	5/438	32/23355	0.000300685	0.0257274	0.0211403	Clns1a/Prpf31/Snrpf/Snrpg/Strap	5
GO:0046825	GO:0046825	regulation of protein export from nucleus	5/438	32/23355	0.000300685	0.0257274	0.0211403	Camk1/Ifi27/Mdm2/Park7/Rangap1	5
GO:0061448	GO:0061448	connective tissue development	15/438	282/23355	0.000308856	0.0258872	0.0212716	Bmp1/Bmpr1a/Col11a1/Col27a1/Itgb3/Lox/Mdk/Mustn1/Osr1/Pdgfrb/Pgrmc2/Rela/Tapt1/Zeb1/Zfp516	15
GO:1905475	GO:1905475	regulation of protein localization to membrane	12/438	195/23355	0.00033259	0.027319	0.0224481	Actr3/Cacnb3/Cript/Csk/Egfr/Gdi1/Gpc1/Kalrn/Lrp1/Slc5a3/Stom/Vti1b	12
GO:0120032	GO:0120032	regulation of plasma membrane bounded cell projection assembly	12/438	196/23355	0.000348408	0.0275616	0.0226475	Actr3/Agrn/Cav1/Cep120/Dynll1/Evl/Ift20/Map4/Ndel1/Tapt1/Tgfb3/Twf1	12
GO:0033687	GO:0033687	osteoblast proliferation	5/438	33/23355	0.000348967	0.0275616	0.0226475	Atraid/Fbln5/Itgb3/Junb/Sfrp1	5
GO:0090316	GO:0090316	positive regulation of intracellular protein transport	10/438	142/23355	0.000357452	0.0276991	0.0227605	Actr3/Bcap31/Cacnb3/Camk1/Ipo5/Jup/Mdm2/Oaz1/Sar1a/Stom	10
GO:2000269	GO:2000269	regulation of fibroblast apoptotic process	4/438	19/23355	0.00037821	0.0277972	0.0228411	Btg1/Ier3ip1/Sfrp1/Stk17b	4
GO:2001242	GO:2001242	regulation of intrinsic apoptotic signaling pathway	11/438	170/23355	0.000381694	0.0277972	0.0228411	Bcap31/Cav1/Creb3l1/Hsph1/Mdm2/Nono/Park7/Plaur/Skil/Tmem161a/Vdac2	11
GO:0060491	GO:0060491	regulation of cell projection assembly	12/438	198/23355	0.000381962	0.0277972	0.0228411	Actr3/Agrn/Cav1/Cep120/Dynll1/Evl/Ift20/Map4/Ndel1/Tapt1/Tgfb3/Twf1	12
GO:0060485	GO:0060485	mesenchyme development	15/438	288/23355	0.000385791	0.0277972	0.0228411	Bmpr1a/Eng/Mdk/Mdm2/Megf8/Nrtn/Osr1/Plaur/Poglut1/Sfrp1/Smad4/Spred1/Strap/Tgfb1i1/Tgfb3	15
GO:0051051	GO:0051051	negative regulation of transport	21/438	492/23355	0.000444615	0.0313983	0.0258001	Abcg2/Agrn/Atp5j/Cacnb3/Cav1/Cryab/Csk/Erlec1/Gdi1/Idh2/Itgb3/Kalrn/Oaz1/Osr1/Park7/Prkg1/Rab7/Rangap1/Sar1a/Sfrp1/Ubac2	21
GO:0010717	GO:0010717	regulation of epithelial to mesenchymal transition	8/438	96/23355	0.000451059	0.0313983	0.0258001	Eng/Mdk/Sfrp1/Smad4/Spred1/Strap/Tgfb1i1/Tgfb3	8
GO:0006914	GO:0006914	autophagy	19/438	426/23355	0.000484369	0.0321784	0.0264411	Anxa7/Atg101/Atg4b/Atp6v0a1/Cisd2/Cttn/Emc6/Fundc2/Hspb8/Ift20/Lix1l/Npc1/Park7/Poldip2/Rab7/Sirt2/Stub1/Trp53inp1/Wdr45b	19
GO:0061919	GO:0061919	process utilizing autophagic mechanism	19/438	426/23355	0.000484369	0.0321784	0.0264411	Anxa7/Atg101/Atg4b/Atp6v0a1/Cisd2/Cttn/Emc6/Fundc2/Hspb8/Ift20/Lix1l/Npc1/Park7/Poldip2/Rab7/Sirt2/Stub1/Trp53inp1/Wdr45b	19
GO:0043271	GO:0043271	negative regulation of ion transport	17/438	359/23355	0.000485771	0.0321784	0.0264411	Agrn/Atp5j/Cacnb3/Cav1/Csk/Erlec1/Gdi1/Idh2/Itgb3/Kalrn/Oaz1/Osr1/Park7/Prkg1/Rangap1/Sfrp1/Ubac2	17
GO:2001234	GO:2001234	negative regulation of apoptotic signaling pathway	13/438	234/23355	0.000509141	0.0327345	0.0268981	Creb3l1/Cttn/Gas1/Ghitm/Hsph1/Mdm2/Nono/Park7/Plaur/Prelid1/Rela/Tmem161a/Vdac2	13
GO:0072659	GO:0072659	protein localization to plasma membrane	15/438	296/23355	0.000513543	0.0327345	0.0268981	Actr3/Cacnb3/Cask/Csk/Egfr/Ehd2/Ift20/Jup/Kalrn/Lrp1/Myl12a/Rab34/Rab7/Tspan5/Vti1b	15
GO:2001243	GO:2001243	negative regulation of intrinsic apoptotic signaling pathway	8/438	98/23355	0.00051822	0.0327345	0.0268981	Creb3l1/Hsph1/Mdm2/Nono/Park7/Plaur/Tmem161a/Vdac2	8
GO:0010256	GO:0010256	endomembrane system organization	19/438	429/23355	0.000527396	0.0327345	0.0268981	Agrn/Ap3d1/Cav1/Dtnbp1/Ehd2/Emc6/Esyt1/Lamtor1/Laptm4b/Mmgt1/Myof/Ndel1/Pi4k2a/Pi4k2b/Rab2a/Sgta/Syngr2/Tbc1d20/Tor1b	19
GO:0009060	GO:0009060	aerobic respiration	7/438	76/23355	0.000558296	0.0327345	0.0268981	Atp5d/Cat/Cox5b/Cox7c/Idh2/Idh3b/Ireb2	7
GO:0042177	GO:0042177	negative regulation of protein catabolic process	9/438	124/23355	0.000560833	0.0327345	0.0268981	Atraid/Egfr/Laptm4b/Park7/Rela/Sgta/Sirt2/Smad4/Timp3	9
GO:0043409	GO:0043409	negative regulation of MAPK cascade	11/438	178/23355	0.000562677	0.0327345	0.0268981	Ash1l/Camk2n1/Cav1/Cdc42se1/Csk/Hsph1/Itch/Sfrp1/Smad4/Spred1/Timp3	11
GO:0044346	GO:0044346	fibroblast apoptotic process	4/438	21/23355	0.000566925	0.0327345	0.0268981	Btg1/Ier3ip1/Sfrp1/Stk17b	4
GO:0016236	GO:0016236	macroautophagy	12/438	207/23355	0.000568786	0.0327345	0.0268981	Atg101/Atg4b/Atp6v0a1/Emc6/Hspb8/Ift20/Lix1l/Npc1/Poldip2/Rab7/Trp53inp1/Wdr45b	12
GO:0036293	GO:0036293	response to decreased oxygen levels	13/438	237/23355	0.000573871	0.0327345	0.0268981	Arnt/Cat/Cav1/Cd24a/Cryab/Eng/Hmox2/Ireb2/Sirt2/Smad4/Stub1/Tgfb3/Vegfb	13
GO:0014013	GO:0014013	regulation of gliogenesis	9/438	125/23355	0.000594535	0.0334487	0.0274849	Actr3/Atf5/E2f1/Egfr/Idh2/Il6st/Mdk/Rela/Sirt2	9
GO:0034109	GO:0034109	homotypic cell-cell adhesion	7/438	77/23355	0.000604378	0.033543	0.0275624	Cd24a/Cd9/Itgb3/Jup/Plaur/Prkg1/Tjp2	7
GO:0031345	GO:0031345	negative regulation of cell projection organization	12/438	209/23355	0.000619356	0.0336198	0.0276256	Actr3/Dennd5a/Dtnbp1/Evl/Gdi1/Itm2c/Lrp1/Map4/Mdm2/Ngfr/Ptprg/Thy1	12
GO:1990778	GO:1990778	protein localization to cell periphery	17/438	367/23355	0.000622135	0.0336198	0.0276256	Actr3/Cacnb3/Cask/Clstn1/Csk/Egfr/Ehd2/Ift20/Jup/Kalrn/Lrp1/Myl12a/Rab34/Rab7/Snap47/Tspan5/Vti1b	17
GO:0001666	GO:0001666	response to hypoxia	12/438	210/23355	0.000646022	0.0344573	0.0283137	Arnt/Cat/Cav1/Cd24a/Cryab/Eng/Hmox2/Sirt2/Smad4/Stub1/Tgfb3/Vegfb	12
GO:0036503	GO:0036503	ERAD pathway	8/438	102/23355	0.000676834	0.0345492	0.0283892	Bcap31/Cav1/Edem3/Erlec1/Jkamp/Sgta/Stub1/Ubac2	8
GO:0030199	GO:0030199	collagen fibril organization	6/438	57/23355	0.000679871	0.0345492	0.0283892	Col11a1/Col5a2/Colgalt1/Lox/Mmp11/Plod3	6
GO:0001558	GO:0001558	regulation of cell growth	19/438	439/23355	0.000695593	0.0345492	0.0283892	Actr3/Clstn1/Cryab/Cttn/Egfr/Eif2b2/Fhl1/Gas1/Gdi1/Lamtor1/Lrp1/Megf8/Mgll/Ndel1/Pttg1/Sertad2/Sertad3/Sfrp1/Smad4	19
GO:0030433	GO:0030433	ubiquitin-dependent ERAD pathway	7/438	79/23355	0.000705584	0.0345492	0.0283892	Bcap31/Cav1/Edem3/Erlec1/Jkamp/Sgta/Stub1	7
GO:0060996	GO:0060996	dendritic spine development	9/438	128/23355	0.000705718	0.0345492	0.0283892	Actr3/Camk1/Cask/Dhx36/Dtnbp1/Ephb3/Kalrn/Ngfr/Pak4	9
GO:0035907	GO:0035907	dorsal aorta development	3/438	10/23355	0.000712665	0.0345492	0.0283892	Bmpr1a/Eng/Ngfr	3
GO:0060052	GO:0060052	neurofilament cytoskeleton organization	3/438	10/23355	0.000712665	0.0345492	0.0283892	Cln8/Ina/Ndel1	3
GO:0051271	GO:0051271	negative regulation of cellular component movement	15/438	306/23355	0.000722635	0.0345492	0.0283892	Bmpr1a/Cd9/Csnk2b/Eng/Evl/Idh2/Jup/Lrp1/Prkg1/Ptprg/Sfrp1/Spred1/Strap/Thy1/Trp53inp1	15
GO:0001503	GO:0001503	ossification	18/438	406/23355	0.000724444	0.0345492	0.0283892	Ank/Atraid/Bmp1/Bmp2k/Bmpr1a/Creb3l1/Dhx36/Fstl3/Il6st/Junb/Jund/Lox/Mdk/Nab1/Osr1/Sfrp1/Smad4/Tapt1	18
GO:0050866	GO:0050866	negative regulation of cell activation	12/438	213/23355	0.000731867	0.0345492	0.0283892	Cd24a/Cd9/Gal/Gpnmb/Hlx/Itch/Lrrc32/Mdk/Prkg1/Sfrp1/Thoc1/Tnfrsf21	12
GO:0006605	GO:0006605	protein targeting	14/438	275/23355	0.000746867	0.0348566	0.0286418	Actr3/Ap3d1/Bcap31/Cacnb3/Gdi1/Myo6/Nbea/Pmpcb/Rab7/Sgta/Stom/Syngr2/Tomm22/Vti1b	14
GO:0031330	GO:0031330	negative regulation of cellular catabolic process	13/438	246/23355	0.000811267	0.0374368	0.0307619	Adra1b/Atraid/Dhx36/E2f1/Igf2bp1/Laptm4b/Npc1/Park7/Poldip2/Sgta/Sirt2/Slirp/Timp3	13
GO:0045333	GO:0045333	cellular respiration	10/438	159/23355	0.00086671	0.0389531	0.0320079	Atp5d/Cat/Cox5b/Cox7c/Idh2/Idh3b/Ireb2/Ndufs2/Park7/Prelid1	10
GO:0007409	GO:0007409	axonogenesis	20/438	483/23355	0.000876797	0.0389531	0.0320079	Actr3/Agrn/Cttn/Eif2b2/Ephb3/Evl/Gas1/Gdi1/Kalrn/Lrp1/Matn2/Megf8/Mgll/Ndel1/Ngfr/Skil/Smad4/Stmn1/Thy1/Ythdf1	20
GO:0034103	GO:0034103	regulation of tissue remodeling	7/438	82/23355	0.000882064	0.0389531	0.0320079	Cd24a/Csk/Egfr/Gpnmb/Itgb3/Mdk/Sfrp1	7
GO:0060998	GO:0060998	regulation of dendritic spine development	7/438	82/23355	0.000882064	0.0389531	0.0320079	Actr3/Camk1/Cask/Dhx36/Dtnbp1/Kalrn/Ngfr	7
GO:1903792	GO:1903792	negative regulation of anion transport	13/438	249/23355	0.000906774	0.0393143	0.0323047	Atp5j/Csk/Erlec1/Gdi1/Idh2/Itgb3/Kalrn/Oaz1/Park7/Prkg1/Rangap1/Sfrp1/Ubac2	13
GO:0051250	GO:0051250	negative regulation of lymphocyte activation	10/438	160/23355	0.000909388	0.0393143	0.0323047	Cd24a/Gal/Gpnmb/Hlx/Itch/Lrrc32/Mdk/Sfrp1/Thoc1/Tnfrsf21	10
GO:0010038	GO:0010038	response to metal ion	14/438	281/23355	0.000920111	0.0393635	0.0323451	Ahcyl1/Anxa7/Cav1/Cpne3/Egfr/Fos/Gdi1/Ireb2/Junb/Jund/Kcna1/Npc1/Park7/Slc25a24	14
GO:0009266	GO:0009266	response to temperature stimulus	10/438	161/23355	0.000953774	0.0396989	0.0326208	Acadl/Dhx36/Eif2b2/Eif2b4/Myof/Ngfr/Stub1/Tgfb1i1/Trp53inp1/Zfp516	10
GO:0070861	GO:0070861	regulation of protein exit from endoplasmic reticulum	4/438	24/23355	0.000962787	0.0396989	0.0326208	Bcap31/Erlec1/Sar1a/Ubac2	4
GO:0031943	GO:0031943	regulation of glucocorticoid metabolic process	3/438	11/23355	0.000966313	0.0396989	0.0326208	Dkk3/Gal/Stub1	3
GO:1901016	GO:1901016	regulation of potassium ion transmembrane transporter activity	6/438	61/23355	0.000976928	0.0396989	0.0326208	Agrn/Cav1/Fhl1/Gal/Kcna1/Prkg1	6
GO:0032535	GO:0032535	regulation of cellular component size	18/438	417/23355	0.000982338	0.0396989	0.0326208	Actr3/Akt1s1/Anxa7/Arpc4/Arpc5/Cln8/Clns1a/Cttn/Eif2b2/Evl/Gdi1/Lrp1/Lrrc8a/Megf8/Mgll/Ndel1/Tmem123/Twf1	18
GO:0060840	GO:0060840	artery development	8/438	108/23355	0.000985949	0.0396989	0.0326208	Bmpr1a/Eng/Lox/Lrp1/Mdk/Ndst1/Ngfr/Pdgfrb	8
GO:0043112	GO:0043112	receptor metabolic process	11/438	191/23355	0.00100659	0.0401364	0.0329802	Agrn/Cav1/Cd9/Dtnbp1/Fnta/Itch/Itgb3/Lamtor1/Mvb12a/Myo6/Sirt2	11
GO:0030336	GO:0030336	negative regulation of cell migration	14/438	284/23355	0.00101871	0.0402293	0.0330565	Bmpr1a/Csnk2b/Eng/Evl/Idh2/Jup/Lrp1/Prkg1/Ptprg/Sfrp1/Spred1/Strap/Thy1/Trp53inp1	14
GO:0014911	GO:0014911	positive regulation of smooth muscle cell migration	6/438	62/23355	0.00106476	0.0412543	0.0338988	Il6st/Itgb3/Lrp1/Mdk/Mdm2/Pdgfrb	6
GO:0060393	GO:0060393	regulation of pathway-restricted SMAD protein phosphorylation	6/438	62/23355	0.00106476	0.0412543	0.0338988	Bmpr1a/Csnk2b/Eng/Smad4/Strap/Tgfb3	6
GO:0048705	GO:0048705	skeletal system morphogenesis	13/438	254/23355	0.00108685	0.0413604	0.033986	Col11a1/Col27a1/Foxn3/Gas1/Hoxc8/Megf8/Nab1/Ndst1/Osr1/Pdgfrb/Sfrp1/Tgfb3/Zeb1	13
GO:0061351	GO:0061351	neural precursor cell proliferation	11/438	193/23355	0.00109539	0.0413604	0.033986	Atf5/Cd24a/Cep120/Gng5/Ift20/Igf2bp1/Kcna1/Mdk/Ngfr/Rsu1/Sirt2	11
GO:0010977	GO:0010977	negative regulation of neuron projection development	10/438	164/23355	0.00109771	0.0413604	0.033986	Actr3/Dennd5a/Dtnbp1/Gdi1/Itm2c/Lrp1/Mdm2/Ngfr/Ptprg/Thy1	10
GO:0009896	GO:0009896	positive regulation of catabolic process	19/438	457/23355	0.00111618	0.0414126	0.0340289	Adra1b/Atg4b/Bag2/Bcap31/Cav1/Dhx36/Hspb8/Itch/Lpcat1/Lrp1/Mdm2/Oaz1/Rab7/Sgta/Sirt2/Smurf2/Stub1/Trp53inp1/Ythdf1	19
GO:0010001	GO:0010001	glial cell differentiation	13/438	255/23355	0.00112624	0.0414126	0.0340289	Actr3/Atf5/Egfr/Eif2b2/Eif2b4/Gpc1/Il6st/Lrp1/Mdk/Nab1/Rela/Sirt2/Tnfrsf21	13
GO:0010640	GO:0010640	regulation of platelet-derived growth factor receptor signaling pathway	4/438	25/23355	0.00112934	0.0414126	0.0340289	Ift20/Lox/Lrp1/Phf14	4
GO:0008630	GO:0008630	intrinsic apoptotic signaling pathway in response to DNA damage	8/438	111/23355	0.00117808	0.0424418	0.0348746	Bcl2a1b/E2f1/Phlda3/Rps27l/Skil/Tmem109/Tmem161a/Topors	8
GO:0030316	GO:0030316	osteoclast differentiation	8/438	111/23355	0.00117808	0.0424418	0.0348746	Fos/Fstl3/Ireb2/Itgb3/Junb/Mafb/Sfrp1/Tjp2	8
GO:0031503	GO:0031503	protein-containing complex localization	13/438	257/23355	0.00120858	0.0429795	0.0353164	Abce1/Ap3d1/Clstn1/Dynll1/Fyttd1/Ift20/Itgb3/Kalrn/Myo6/Rbm15b/Sirt2/Snap47/Thoc1	13
GO:0045880	GO:0045880	positive regulation of smoothened signaling pathway	5/438	43/23355	0.00121393	0.0429795	0.0353164	Gas1/Ndst1/Pdcl/Rab34/Sfrp1	5
GO:0050863	GO:0050863	regulation of T cell activation	15/438	323/23355	0.00124381	0.0436611	0.0358765	Ap3d1/Cav1/Cd24a/Csk/Gpnmb/Hlx/Hsph1/Il6st/Itch/Lrrc32/Mdk/Prelid1/Thy1/Tnfrsf21/Zeb1	15
GO:0048008	GO:0048008	platelet-derived growth factor receptor signaling pathway	6/438	64/23355	0.00125847	0.0438012	0.0359916	Ift20/Itgb3/Lox/Lrp1/Pdgfrb/Phf14	6
GO:1904152	GO:1904152	regulation of retrograde protein transport, ER to cytosol	3/438	12/23355	0.00127055	0.04385	0.0360317	Bcap31/Erlec1/Ubac2	3
GO:0048771	GO:0048771	tissue remodeling	11/438	198/23355	0.00134597	0.0452872	0.0372126	Adra1b/Cav1/Cd24a/Csk/Egfr/Gpnmb/Itgb3/Mdk/Mdm2/Rab7/Sfrp1	11
GO:1902895	GO:1902895	positive regulation of pri-miRNA transcription by RNA polymerase II	5/438	44/23355	0.00134876	0.0452872	0.0372126	Bmpr1a/Fos/Ngfr/Rela/Smad4	5
GO:0060389	GO:0060389	pathway-restricted SMAD protein phosphorylation	6/438	65/23355	0.00136489	0.0452872	0.0372126	Bmpr1a/Csnk2b/Eng/Smad4/Strap/Tgfb3	6
GO:0099637	GO:0099637	neurotransmitter receptor transport	6/438	65/23355	0.00136489	0.0452872	0.0372126	Ap3d1/Clstn1/Itgb3/Myo6/Sirt2/Snap47	6
GO:0016197	GO:0016197	endosomal transport	12/438	229/23355	0.00136733	0.0452872	0.0372126	Ap1s1/Ap3d1/Arl4c/Dennd5a/Ehd2/Lamtor1/Laptm4b/Mvb12a/Rab7/Vps29/Vps36/Vti1b	12
GO:0030516	GO:0030516	regulation of axon extension	8/438	114/23355	0.00139894	0.0459636	0.0377685	Actr3/Cttn/Eif2b2/Gdi1/Lrp1/Megf8/Mgll/Ndel1	8
GO:0051098	GO:0051098	regulation of binding	17/438	396/23355	0.00142578	0.0464735	0.0381875	Actr3/Agrn/Bag2/Camk1/Cav1/Dtnbp1/E2f1/Eif2b4/Eif3d/Lox/Lrp1/Park7/Plaur/Sirt2/Smad4/Stmn1/Stub1	17
GO:0022407	GO:0022407	regulation of cell-cell adhesion	18/438	432/23355	0.00145753	0.0467991	0.038455	Ap3d1/Cav1/Cd24a/Cd9/Ephb3/Fstl3/Gpnmb/Hlx/Hsph1/Il6st/Itch/Lrrc32/Mdk/Plaur/Prkg1/Rela/Thy1/Tnfrsf21	18
GO:0000302	GO:0000302	response to reactive oxygen species	11/438	200/23355	0.00145856	0.0467991	0.038455	Aptx/Cat/Cryab/Egfr/Fbln5/Fos/Hsph1/Nqo1/Park7/Pdgfrb/Rela	11
GO:0090317	GO:0090317	negative regulation of intracellular protein transport	5/438	45/23355	0.0014943	0.0471379	0.0387333	Erlec1/Gdi1/Park7/Rangap1/Ubac2	5
GO:0042552	GO:0042552	myelination	10/438	171/23355	0.0015034	0.0471379	0.0387333	Cd9/Eif2b2/Eif2b4/Gpc1/Hexb/Jam2/Nab1/Ngfr/Sirt2/Tnfrsf21	10
GO:0061003	GO:0061003	positive regulation of dendritic spine morphogenesis	4/438	27/23355	0.00152116	0.0471379	0.0387333	Actr3/Cask/Dhx36/Kalrn	4
GO:0006835	GO:0006835	dicarboxylic acid transport	7/438	90/23355	0.00152575	0.0471379	0.0387333	Cln8/Dtnbp1/Lrrc8a/Myo6/Prkg1/Slc1a6/Slc25a11	7
GO:0048762	GO:0048762	mesenchymal cell differentiation	12/438	232/23355	0.0015265	0.0471379	0.0387333	Bmpr1a/Eng/Mdk/Nrtn/Osr1/Plaur/Sfrp1/Smad4/Spred1/Strap/Tgfb1i1/Tgfb3	12
GO:2000146	GO:2000146	negative regulation of cell motility	14/438	297/23355	0.00155482	0.0476541	0.0391576	Bmpr1a/Csnk2b/Eng/Evl/Idh2/Jup/Lrp1/Prkg1/Ptprg/Sfrp1/Spred1/Strap/Thy1/Trp53inp1	14
GO:0030509	GO:0030509	BMP signaling pathway	10/438	172/23355	0.00157018	0.0477684	0.0392515	Bmpr1a/Cav1/Eng/Fstl3/Megf8/Sfrp1/Skil/Smad4/Smurf2/Tgfb3	10
GO:1904294	GO:1904294	positive regulation of ERAD pathway	3/438	13/23355	0.00162883	0.0491883	0.0404182	Bcap31/Cav1/Sgta	3
GO:0044843	GO:0044843	cell cycle G1/S phase transition	11/438	203/23355	0.00164181	0.0492183	0.0404428	Ccne1/Cdk14/Dbf4/E2f1/Egfr/Fhl1/Gas1/Gpnmb/Mdm2/Rbbp8/Rps27l	11

## Sheet: Module 4
	Module 4
1	4931406P16Rik
2	Acta2
3	Actn4
4	Ahnak
5	Akap12
6	Atp1a1
7	Cald1
8	Ccdc80
9	Cd248
10	Chrm2
11	Cnn1
12	Col6a3
13	Cspg4
14	Cxcl12
15	Dlk1
16	Ehd4
17	F2r
18	Fam101b
19	Filip1l
20	Flnc
21	Fn1
22	Galnt18
23	Gas6
24	Gdf15
25	Gm13889
26	Gm16010
27	Hip1
28	Hspb1
29	Hspb7
30	Jph2
31	Kcnk3
32	Kcnmb2
33	Limch1
34	Lims2
35	Lmo7
36	Lmod1
37	Ltbp1
38	Map1a
39	Mrvi1
40	Msrb3
41	Mtus2
42	Myh10
43	Myh11
44	Mylk
45	Npr3
46	Ntsr1
47	Olfml2b
48	Palld
49	Pcsk6
50	Pde4a
51	Piezo2
52	Pkd1
53	Prss23
54	Ptn
55	Rasl11b
56	S1pr3
57	Slc24a3
58	Sparcl1
59	Tagln
60	Tln2
61	Tnfrsf11b

## Sheet: Module 4_GO
	ID	Description	GeneRatio	BgRatio	pvalue	p.adjust	qvalue	geneID	Count
GO:0006939	GO:0006939	smooth muscle contraction	6/55	115/23355	2.976e-07	0.000275092	0.000194967	Acta2/Cald1/Chrm2/F2r/Myh11/Mylk	6
GO:0006936	GO:0006936	muscle contraction	8/55	303/23355	5.24891e-07	0.000275092	0.000194967	Acta2/Atp1a1/Cald1/Chrm2/F2r/Lmod1/Myh11/Mylk	8
GO:0006816	GO:0006816	calcium ion transport	9/55	423/23355	5.86134e-07	0.000275092	0.000194967	Ahnak/Cxcl12/F2r/Gas6/Jph2/Mylk/Ntsr1/Pkd1/Slc24a3	9
GO:0070588	GO:0070588	calcium ion transmembrane transport	7/55	289/23355	5.04423e-06	0.00145511	0.00103128	Ahnak/F2r/Gas6/Jph2/Ntsr1/Pkd1/Slc24a3	7
GO:0003012	GO:0003012	muscle system process	8/55	412/23355	5.16728e-06	0.00145511	0.00103128	Acta2/Atp1a1/Cald1/Chrm2/F2r/Lmod1/Myh11/Mylk	8
GO:0008217	GO:0008217	regulation of blood pressure	6/55	210/23355	9.8804e-06	0.0023186	0.00164327	Acta2/Atp1a1/F2r/Gas6/Npr3/Ntsr1	6
GO:0010810	GO:0010810	regulation of cell-substrate adhesion	6/55	221/23355	1.32064e-05	0.00233355	0.00165386	Actn4/Ccdc80/Fn1/Limch1/Lims2/Ptn	6
GO:0030048	GO:0030048	actin filament-based movement	5/55	129/23355	1.32588e-05	0.00233355	0.00165386	Acta2/Actn4/Atp1a1/Limch1/Myh10	5
GO:0051928	GO:0051928	positive regulation of calcium ion transport	5/55	139/23355	1.90268e-05	0.00284694	0.00201772	Cxcl12/F2r/Jph2/Mylk/Ntsr1	5
GO:0031589	GO:0031589	cell-substrate adhesion	7/55	358/23355	2.02198e-05	0.00284694	0.00201772	Actn4/Ccdc80/Fn1/Gas6/Limch1/Lims2/Ptn	7
GO:0050921	GO:0050921	positive regulation of chemotaxis	5/55	146/23355	2.41085e-05	0.00294983	0.00209064	Cxcl12/Fn1/Gas6/Hspb1/Ptn	5
GO:0007193	GO:0007193	adenylate cyclase-inhibiting G protein-coupled receptor signaling pathway	4/55	72/23355	2.51406e-05	0.00294983	0.00209064	Akap12/Chrm2/Npr3/S1pr3	4
GO:0006929	GO:0006929	substrate-dependent cell migration	3/55	30/23355	4.79617e-05	0.00501248	0.00355251	Cspg4/Fn1/Myh10	3
GO:0051924	GO:0051924	regulation of calcium ion transport	6/55	280/23355	4.984e-05	0.00501248	0.00355251	Ahnak/Cxcl12/F2r/Jph2/Mylk/Ntsr1	6
GO:0010959	GO:0010959	regulation of metal ion transport	6/55	291/23355	6.16999e-05	0.00546613	0.00387402	Ahnak/Cxcl12/F2r/Jph2/Mylk/Ntsr1	6
GO:0009612	GO:0009612	response to mechanical stimulus	5/55	178/23355	6.21152e-05	0.00546613	0.00387402	Atp1a1/Cxcl12/Piezo2/Pkd1/Ptn	5
GO:0032652	GO:0032652	regulation of interleukin-1 production	4/55	99/23355	8.77607e-05	0.00708439	0.00502093	F2r/Gas6/Hspb1/S1pr3	4
GO:0070372	GO:0070372	regulation of ERK1 and ERK2 cascade	6/55	312/23355	9.05675e-05	0.00708439	0.00502093	Acta2/Akap12/Cxcl12/F2r/Fn1/Gas6	6
GO:0048771	GO:0048771	tissue remodeling	5/55	198/23355	0.000102674	0.00757873	0.00537129	Cspg4/Dlk1/F2r/Ptn/Tnfrsf11b	5
GO:0051146	GO:0051146	striated muscle cell differentiation	6/55	322/23355	0.000107652	0.00757873	0.00537129	Cxcl12/Flnc/Gdf15/Lmod1/Myh10/Myh11	6
GO:0070371	GO:0070371	ERK1 and ERK2 cascade	6/55	332/23355	0.00012721	0.00837064	0.00593254	Acta2/Akap12/Cxcl12/F2r/Fn1/Gas6	6
GO:0051281	GO:0051281	positive regulation of release of sequestered calcium ion into cytosol	3/55	42/23355	0.00013293	0.00837064	0.00593254	F2r/Jph2/Ntsr1	3
GO:0032612	GO:0032612	interleukin-1 production	4/55	111/23355	0.000136736	0.00837064	0.00593254	F2r/Gas6/Hspb1/S1pr3	4
GO:0070374	GO:0070374	positive regulation of ERK1 and ERK2 cascade	5/55	218/23355	0.000161065	0.00944914	0.00669691	Acta2/Akap12/Cxcl12/F2r/Gas6	5
GO:0050920	GO:0050920	regulation of chemotaxis	5/55	224/23355	0.000182752	0.010214	0.00723896	Cxcl12/Fn1/Gas6/Hspb1/Ptn	5
GO:0042060	GO:0042060	wound healing	6/55	357/23355	0.00018861	0.010214	0.00723896	Acta2/F2r/Fn1/Gas6/Myh10/Mylk	6
GO:0032965	GO:0032965	regulation of collagen biosynthetic process	3/55	48/23355	0.000198282	0.0103401	0.00732833	F2r/Fn1/Ltbp1	3
GO:0010811	GO:0010811	positive regulation of cell-substrate adhesion	4/55	133/23355	0.000273733	0.0126837	0.00898934	Ccdc80/Fn1/Lims2/Ptn	4
GO:0035690	GO:0035690	cellular response to drug	3/55	54/23355	0.000281528	0.0126837	0.00898934	Gas6/Mylk/Pde4a	3
GO:0009582	GO:0009582	detection of abiotic stimulus	4/55	134/23355	0.000281665	0.0126837	0.00898934	Cxcl12/Ntsr1/Piezo2/Pkd1	4
GO:0055002	GO:0055002	striated muscle cell development	4/55	134/23355	0.000281665	0.0126837	0.00898934	Flnc/Lmod1/Myh10/Myh11	4
GO:0009581	GO:0009581	detection of external stimulus	4/55	135/23355	0.000289761	0.0126837	0.00898934	Cxcl12/Ntsr1/Piezo2/Pkd1	4
GO:0010712	GO:0010712	regulation of collagen metabolic process	3/55	55/23355	0.000297274	0.0126837	0.00898934	F2r/Fn1/Ltbp1	3
GO:0032964	GO:0032964	collagen biosynthetic process	3/55	57/23355	0.000330449	0.0136845	0.00969863	F2r/Fn1/Ltbp1	3
GO:0042493	GO:0042493	response to drug	5/55	259/23355	0.000357058	0.0143639	0.0101802	Atp1a1/Gas6/Kcnk3/Mylk/Pde4a	5
GO:0042692	GO:0042692	muscle cell differentiation	6/55	410/23355	0.000395599	0.0152924	0.0108382	Cxcl12/Flnc/Gdf15/Lmod1/Myh10/Myh11	6
GO:0003093	GO:0003093	regulation of glomerular filtration	2/55	13/23355	0.000417717	0.0152924	0.0108382	F2r/Gas6	2
GO:0034350	GO:0034350	regulation of glial cell apoptotic process	2/55	13/23355	0.000417717	0.0152924	0.0108382	Akap12/Gas6	2
GO:0050982	GO:0050982	detection of mechanical stimulus	3/55	62/23355	0.000423583	0.0152924	0.0108382	Cxcl12/Piezo2/Pkd1	3
GO:0010524	GO:0010524	positive regulation of calcium ion transport into cytosol	3/55	63/23355	0.000444023	0.0156296	0.0110772	F2r/Jph2/Ntsr1	3
GO:0035904	GO:0035904	aorta development	3/55	65/23355	0.000486779	0.0167167	0.0118477	Ltbp1/Myh10/Mylk	3
GO:0051606	GO:0051606	detection of stimulus	5/55	279/23355	0.000501229	0.0168031	0.0119089	Cxcl12/Kcnmb2/Ntsr1/Piezo2/Pkd1	5
GO:0006937	GO:0006937	regulation of muscle contraction	4/55	157/23355	0.00051338	0.0168102	0.0119139	Atp1a1/Cald1/Chrm2/F2r	4
GO:0006940	GO:0006940	regulation of smooth muscle contraction	3/55	69/23355	0.000580018	0.0182019	0.0129002	Cald1/Chrm2/F2r	3
GO:0031214	GO:0031214	biomineral tissue development	4/55	164/23355	0.000604855	0.0182019	0.0129002	Dlk1/Gas6/Ptn/Slc24a3	4
GO:0007015	GO:0007015	actin filament organization	6/55	445/23355	0.000609048	0.0182019	0.0129002	Actn4/Cald1/Hip1/Limch1/Lmod1/Myh10	6
GO:0110148	GO:0110148	biomineralization	4/55	166/23355	0.000632985	0.0182019	0.0129002	Dlk1/Gas6/Ptn/Slc24a3	4
GO:0001977	GO:0001977	renal system process involved in regulation of blood volume	2/55	16/23355	0.000639734	0.0182019	0.0129002	F2r/Gas6	2
GO:0042391	GO:0042391	regulation of membrane potential	6/55	451/23355	0.000653227	0.0182019	0.0129002	Atp1a1/Kcnk3/Kcnmb2/Ntsr1/Piezo2/Ptn	6
GO:0051017	GO:0051017	actin filament bundle assembly	4/55	169/23355	0.000676904	0.0182019	0.0129002	Actn4/Cald1/Limch1/Myh10	4
GO:1903034	GO:1903034	regulation of response to wounding	4/55	170/23355	0.000692012	0.0182019	0.0129002	Acta2/F2r/Mylk/Ptn	4
GO:1903169	GO:1903169	regulation of calcium ion transmembrane transport	4/55	171/23355	0.000707357	0.0182019	0.0129002	Ahnak/F2r/Jph2/Ntsr1	4
GO:1903036	GO:1903036	positive regulation of response to wounding	3/55	74/23355	0.000711682	0.0182019	0.0129002	F2r/Mylk/Ptn	3
GO:0061572	GO:0061572	actin filament bundle organization	4/55	172/23355	0.000722942	0.0182019	0.0129002	Actn4/Cald1/Limch1/Myh10	4
GO:0034349	GO:0034349	glial cell apoptotic process	2/55	17/23355	0.000723938	0.0182019	0.0129002	Akap12/Gas6	2
GO:0099640	GO:0099640	axo-dendritic protein transport	2/55	17/23355	0.000723938	0.0182019	0.0129002	Hspb1/Map1a	2
GO:0030198	GO:0030198	extracellular matrix organization	5/55	306/23355	0.000760636	0.0184199	0.0130548	Ccdc80/Fn1/Myh11/Olfml2b/Tnfrsf11b	5
GO:0043062	GO:0043062	extracellular structure organization	5/55	307/23355	0.000771857	0.0184199	0.0130548	Ccdc80/Fn1/Myh11/Olfml2b/Tnfrsf11b	5
GO:0045229	GO:0045229	external encapsulating structure organization	5/55	307/23355	0.000771857	0.0184199	0.0130548	Ccdc80/Fn1/Myh11/Olfml2b/Tnfrsf11b	5
GO:0006874	GO:0006874	cellular calcium ion homeostasis	6/55	480/23355	0.00090303	0.0206924	0.0146654	F2r/Jph2/Kcnk3/Ntsr1/Pkd1/Slc24a3	6
GO:1901741	GO:1901741	positive regulation of myoblast fusion	2/55	19/23355	0.0009075	0.0206924	0.0146654	Cxcl12/Gdf15	2
GO:0032651	GO:0032651	regulation of interleukin-1 beta production	3/55	81/23355	0.000925869	0.0206924	0.0146654	F2r/Hspb1/S1pr3	3
GO:0051279	GO:0051279	regulation of release of sequestered calcium ion into cytosol	3/55	81/23355	0.000925869	0.0206924	0.0146654	F2r/Jph2/Ntsr1	3
GO:0051235	GO:0051235	maintenance of location	5/55	324/23355	0.00098222	0.0214786	0.0152226	F2r/Jph2/Ltbp1/Ntsr1/Pkd1	5
GO:0010763	GO:0010763	positive regulation of fibroblast migration	2/55	20/23355	0.00100681	0.0214786	0.0152226	Acta2/Akap12	2
GO:0050965	GO:0050965	detection of temperature stimulus involved in sensory perception of pain	2/55	20/23355	0.00100681	0.0214786	0.0152226	Cxcl12/Ntsr1	2
GO:0022604	GO:0022604	regulation of cell morphogenesis	5/55	328/23355	0.00103737	0.0218003	0.0154505	Actn4/Fn1/Lims2/Myh10/Ptn	5
GO:0055074	GO:0055074	calcium ion homeostasis	6/55	496/23355	0.00106931	0.022141	0.015692	F2r/Jph2/Kcnk3/Ntsr1/Pkd1/Slc24a3	6
GO:1904427	GO:1904427	positive regulation of calcium ion transmembrane transport	3/55	86/23355	0.00110138	0.0224746	0.0159284	F2r/Jph2/Ntsr1	3
GO:0032611	GO:0032611	interleukin-1 beta production	3/55	91/23355	0.00129661	0.0253933	0.017997	F2r/Hspb1/S1pr3	3
GO:0006907	GO:0006907	pinocytosis	2/55	23/23355	0.00133459	0.0253933	0.017997	Actn4/Ehd4	2
GO:0050961	GO:0050961	detection of temperature stimulus involved in sensory perception	2/55	23/23355	0.00133459	0.0253933	0.017997	Cxcl12/Ntsr1	2
GO:1901739	GO:1901739	regulation of myoblast fusion	2/55	23/23355	0.00133459	0.0253933	0.017997	Cxcl12/Gdf15	2
GO:2000345	GO:2000345	regulation of hepatocyte proliferation	2/55	23/23355	0.00133459	0.0253933	0.017997	Lims2/Ptn	2
GO:0031032	GO:0031032	actomyosin structure organization	4/55	208/23355	0.00146138	0.027188	0.019269	Cnn1/Limch1/Lmod1/Myh10	4
GO:0002690	GO:0002690	positive regulation of leukocyte chemotaxis	3/55	95/23355	0.00146753	0.027188	0.019269	Cxcl12/Gas6/Ptn	3
GO:0007229	GO:0007229	integrin-mediated signaling pathway	3/55	96/23355	0.00151236	0.0273219	0.0193639	Fn1/Lims2/Ptn	3
GO:0055001	GO:0055001	muscle cell development	4/55	210/23355	0.00151357	0.0273219	0.0193639	Flnc/Lmod1/Myh10/Myh11	4
GO:0070252	GO:0070252	actin-mediated cell contraction	3/55	97/23355	0.00155804	0.0277684	0.0196804	Acta2/Atp1a1/Limch1	3
GO:0003094	GO:0003094	glomerular filtration	2/55	25/23355	0.00157775	0.0277684	0.0196804	F2r/Gas6	2
GO:0097205	GO:0097205	renal filtration	2/55	26/23355	0.00170665	0.0296663	0.0210254	F2r/Gas6	2
GO:0007188	GO:0007188	adenylate cyclase-modulating G protein-coupled receptor signaling pathway	4/55	219/23355	0.00176458	0.0301313	0.021355	Akap12/Chrm2/Npr3/S1pr3	4
GO:0003071	GO:0003071	renal system process involved in regulation of systemic arterial blood pressure	2/55	27/23355	0.00184041	0.0301313	0.021355	F2r/Gas6	2
GO:0016048	GO:0016048	detection of temperature stimulus	2/55	27/23355	0.00184041	0.0301313	0.021355	Cxcl12/Ntsr1	2
GO:0033622	GO:0033622	integrin activation	2/55	27/23355	0.00184041	0.0301313	0.021355	Cxcl12/Fn1	2
GO:0060143	GO:0060143	positive regulation of syncytium formation by plasma membrane fusion	2/55	27/23355	0.00184041	0.0301313	0.021355	Cxcl12/Gdf15	2
GO:0051480	GO:0051480	regulation of cytosolic calcium ion concentration	5/55	377/23355	0.00191536	0.0309602	0.0219425	F2r/Jph2/Kcnk3/Ntsr1/Pkd1	5
GO:0046849	GO:0046849	bone remodeling	3/55	105/23355	0.00195483	0.0309602	0.0219425	Dlk1/Ptn/Tnfrsf11b	3
GO:0010738	GO:0010738	regulation of protein kinase A signaling	2/55	28/23355	0.00197899	0.0309602	0.0219425	Akap12/Pde4a	2
GO:2000178	GO:2000178	negative regulation of neural precursor cell proliferation	2/55	28/23355	0.00197899	0.0309602	0.0219425	Lims2/Ptn	2
GO:0010522	GO:0010522	regulation of calcium ion transport into cytosol	3/55	107/23355	0.00206295	0.0319191	0.0226221	F2r/Jph2/Ntsr1	3
GO:0034446	GO:0034446	substrate adhesion-dependent cell spreading	3/55	108/23355	0.00211838	0.0320718	0.0227303	Actn4/Fn1/Lims2	3
GO:0060840	GO:0060840	artery development	3/55	108/23355	0.00211838	0.0320718	0.0227303	Ltbp1/Myh10/Mylk	3
GO:0050951	GO:0050951	sensory perception of temperature stimulus	2/55	30/23355	0.00227055	0.0335896	0.023806	Cxcl12/Ntsr1	2
GO:0032963	GO:0032963	collagen metabolic process	3/55	111/23355	0.0022902	0.0335896	0.023806	F2r/Fn1/Ltbp1	3
GO:0051209	GO:0051209	release of sequestered calcium ion into cytosol	3/55	111/23355	0.0022902	0.0335896	0.023806	F2r/Jph2/Ntsr1	3
GO:0051283	GO:0051283	negative regulation of sequestering of calcium ion	3/55	112/23355	0.00234934	0.0341017	0.024169	F2r/Jph2/Ntsr1	3
GO:0032967	GO:0032967	positive regulation of collagen biosynthetic process	2/55	31/23355	0.00242349	0.0341017	0.024169	F2r/Ltbp1	2
GO:0072574	GO:0072574	hepatocyte proliferation	2/55	31/23355	0.00242349	0.0341017	0.024169	Lims2/Ptn	2
GO:0072575	GO:0072575	epithelial cell proliferation involved in liver morphogenesis	2/55	31/23355	0.00242349	0.0341017	0.024169	Lims2/Ptn	2
GO:0003014	GO:0003014	renal system process	3/55	114/23355	0.00247044	0.0341017	0.024169	F2r/Gas6/Npr3	3
GO:0051282	GO:0051282	regulation of sequestering of calcium ion	3/55	114/23355	0.00247044	0.0341017	0.024169	F2r/Jph2/Ntsr1	3
GO:0006813	GO:0006813	potassium ion transport	4/55	241/23355	0.00249735	0.0341385	0.0241951	Atp1a1/Kcnk3/Kcnmb2/Slc24a3	4
GO:0032147	GO:0032147	activation of protein kinase activity	4/55	242/23355	0.00253493	0.034319	0.024323	Cspg4/F2r/Gas6/Gdf15	4
GO:0051208	GO:0051208	sequestering of calcium ion	3/55	116/23355	0.00259534	0.0343785	0.0243651	F2r/Jph2/Ntsr1	3
GO:0090257	GO:0090257	regulation of muscle system process	4/55	244/23355	0.00261125	0.0343785	0.0243651	Atp1a1/Cald1/Chrm2/F2r	4
GO:0032103	GO:0032103	positive regulation of response to external stimulus	5/55	405/23355	0.00261257	0.0343785	0.0243651	Cxcl12/Fn1/Gas6/Hspb1/Ptn	5
GO:0051897	GO:0051897	positive regulation of protein kinase B signaling	3/55	117/23355	0.00265923	0.0346685	0.0245707	Cxcl12/Gas6/Gdf15	3
GO:0060142	GO:0060142	regulation of syncytium formation by plasma membrane fusion	2/55	33/23355	0.00274355	0.0351174	0.0248888	Cxcl12/Gdf15	2
GO:0072576	GO:0072576	liver morphogenesis	2/55	33/23355	0.00274355	0.0351174	0.0248888	Lims2/Ptn	2
GO:0010714	GO:0010714	positive regulation of collagen metabolic process	2/55	34/23355	0.00291063	0.0361201	0.0255995	F2r/Ltbp1	2
GO:0062149	GO:0062149	detection of stimulus involved in sensory perception of pain	2/55	34/23355	0.00291063	0.0361201	0.0255995	Cxcl12/Ntsr1	2
GO:0002688	GO:0002688	regulation of leukocyte chemotaxis	3/55	121/23355	0.0029245	0.0361201	0.0255995	Cxcl12/Gas6/Ptn	3
GO:0030282	GO:0030282	bone mineralization	3/55	121/23355	0.0029245	0.0361201	0.0255995	Dlk1/Ptn/Slc24a3	3
GO:0003073	GO:0003073	regulation of systemic arterial blood pressure	3/55	125/23355	0.00320552	0.0392468	0.0278154	F2r/Gas6/Ntsr1	3
GO:0001889	GO:0001889	liver development	3/55	128/23355	0.00342681	0.0415944	0.0294793	Lims2/Pkd1/Ptn	3
GO:0061041	GO:0061041	regulation of wound healing	3/55	129/23355	0.0035026	0.042151	0.0298738	Acta2/F2r/Mylk	3
GO:0001894	GO:0001894	tissue homeostasis	4/55	266/23355	0.00355775	0.0424518	0.030087	Dlk1/F2r/Map1a/Tnfrsf11b	4
GO:0061008	GO:0061008	hepaticobiliary system development	3/55	131/23355	0.00365725	0.0429157	0.0304157	Lims2/Pkd1/Ptn	3
GO:0001667	GO:0001667	ameboidal-type cell migration	5/55	439/23355	0.00368807	0.0429157	0.0304157	Acta2/Akap12/Cxcl12/Fn1/Hspb1	5
GO:0045860	GO:0045860	positive regulation of protein kinase activity	5/55	439/23355	0.00368807	0.0429157	0.0304157	Cspg4/F2r/Gas6/Gdf15/Pkd1	5
GO:0045785	GO:0045785	positive regulation of cell adhesion	5/55	442/23355	0.0037962	0.0438119	0.0310509	Ccdc80/Cxcl12/Fn1/Lims2/Ptn	5
GO:0071634	GO:0071634	regulation of transforming growth factor beta production	2/55	40/23355	0.00401047	0.0459084	0.0325368	Fn1/Ltbp1	2
GO:1902414	GO:1902414	protein localization to cell junction	3/55	136/23355	0.00406197	0.046123	0.0326889	Actn4/Hspb1/Map1a	3
GO:0010737	GO:0010737	protein kinase A signaling	2/55	41/23355	0.00420979	0.0470427	0.0333407	Akap12/Pde4a	2
GO:0098801	GO:0098801	regulation of renal system process	2/55	41/23355	0.00420979	0.0470427	0.0333407	F2r/Gas6	2
GO:0097553	GO:0097553	calcium ion transmembrane import into cytosol	3/55	140/23355	0.00440463	0.0481736	0.0341422	F2r/Jph2/Ntsr1	3
GO:0010762	GO:0010762	regulation of fibroblast migration	2/55	42/23355	0.00441363	0.0481736	0.0341422	Acta2/Akap12	2
GO:0071604	GO:0071604	transforming growth factor beta production	2/55	42/23355	0.00441363	0.0481736	0.0341422	Fn1/Ltbp1	2

## Sheet: Module 5
	Module 5
1	2700049A03Rik
2	AI597479
3	Adcyap1r1
4	Aspn
5	Cacng7
6	Chst15
7	Cped1
8	Dsn1
9	Emc2
10	Erap1
11	Erbb2ip
12	Evi5
13	F3
14	Fam102b
15	Fam103a1
16	Fam73b
17	Fgfrl1
18	Fibin
19	Gli3
20	Gm10269
21	Gpc6
22	Gpr176
23	H2afy2
24	Helz
25	Kdr
26	Kif26b
27	Kitl
28	Ldb2
29	Lgmn
30	Lurap1l
31	Nefl
32	Nradd
33	Nucb2
34	Pdgfrl
35	Pex11a
36	Pitpnm2
37	Ppm1l
38	Psip1
39	Ramp3
40	Rnf169
41	Scube1
42	Setd6
43	Sgip1
44	Sh3bp5
45	Slc20a2
46	Slc35d1
47	Sprr2k
48	Srf
49	Tbk1
50	Tom1l2
51	Usp5
52	Vgll4
53	Zfp30
54	Zfp664
55	Zfp839
56	Zik1
57	n-R5s193

## Sheet: Module 5_GO
	No enriched terms found with pval<0.05

[truncated: 14 more sheets: Module 6, Module 6_GO, Module 7, Module 7_GO, Module 8, Module 8_GO, Module 9, Module 9_GO, Module 10, Module 10_GO, Module 11, Module 11_GO, Module 12, Module 12_GO]
