# Supplementary material for: IL-1R signaling drives enteric glia-macrophage interactions in colorectal cancer
Source: Nat Commun. 2024 Jul 19;15:6079. doi: 10.1038/s41467-024-50438-2 (PMC11271635; doi:10.1038/s41467-024-50438-2)
Supplement: Supplementary file 5 — Supplementary Data 2 [file 41467_2024_50438_MOESM5_ESM.xlsx]

## Sheet: genes contributing to PC1
Related to Supplementary Fig. 3a-b
	PC1	PC2	PC3	PC4	PC5	PC6	PC7	PC8	PC9	PC10	PC11	PC12
Saa3	0.185181215971955	-0.0370176346088575	0.00355007769310248	0.0273445449081228	-0.0169716751169924	0.0282885829359485	0.0154297464456517	0.0110518363569056	0.00222153613620052	-0.0126044693211976	-0.000335090961412256	-0.00467635999743418
Lcn2	0.147811380984338	-0.0187302542732185	0.0125196925457306	-0.0218465969019117	0.00463647317761541	0.0041783926394934	0.00155305976093821	-0.00672928937982662	-0.00637044229867465	-0.0104158657404959	-0.00257733053645215	0.00888017424815242
Cxcl5	0.102520238778659	-0.0242463458357569	0.0306888804378086	-0.00467723959822106	-0.003932643819883	-0.00567159885857681	-0.000878548054350359	0.00681003825238676	0.00310361341669617	-0.000751805217533642	-0.00738587653501235	-0.00453768430220011
Ccl7	0.0994346856935251	-0.0198119164820571	0.0129294199748312	0.0231784115769936	-0.00733336215942891	-0.00479611829085367	0.00872024661793258	0.00264864824785962	-0.000879913689614925	-0.0111856986167683	0.0117761661619888	-0.00672352565252554
Mmp3	0.0983494344502894	-0.0325734538999881	0.0190195478905537	0.00539611182739806	-0.0197686618182586	0.000113834969185101	0.0065633472785373	0.0143376856960526	0.0158912528577736	-0.00962865524590056	-0.0230238758205256	-0.00990555903844612
Cxcl1	0.096864917885303	-0.0176045759643047	0.0205908907399412	-0.00239943955590927	-0.0147590357076473	-0.00145419011451966	0.00328806789464042	0.0174356660653955	0.000434753828431784	-0.0100080795446144	-0.0176445319787703	0.00105730034145417
Cp	0.0956835984663621	-0.0239909572467894	0.00633947830988976	-0.0118672157635103	-0.00854665024209354	0.019473329459123	0.0103765235895234	0.0114574809308913	0.00766871045313668	0.00216378012344858	0.00555701779543954	0.011730635653984
Mmp9	0.094598112871285	-0.0320602461490023	0.0182620627279759	-0.000816667799260543	0.000851102504716999	-0.00326555161790187	-0.00401076615722227	0.00541101429220501	0.0150990962652294	-0.00935165255095245	0.0127590883076621	0.00386845612614013
Ccl2	0.0927703927460789	-0.0159417044810534	0.0153467383957969	0.0333694319235161	-0.00733577287933999	0.0121705977439321	0.0185724753805805	0.016426314193926	-0.00017698680153478	-0.00549095782634942	0.00362949539337054	-0.00124189134801525
C3	0.0844264407916653	-0.0289743349283229	0.0193107001090577	-0.0183140767948066	-0.000229443847140597	0.0130779713106058	0.0112454710108617	-0.0101523795004898	0.00230768411565315	-0.00890370373544485	-0.00177900788850489	-0.00467342885070913
Iigp1	0.0773596467802845	0.00192108313301334	-0.0159351222293211	0.0166770347115071	0.00929620638486492	0.0134194276753703	-0.0388029914139995	-0.0160473178359831	-0.0794760630017369	0.00445587331901594	0.00221226171174383	-0.00761488129655077
U90926	0.074011895576864	-0.0131123046542937	0.0146344086639093	-0.040715189913729	0.00411544773847605	-0.00487187731236753	0.00387442961209946	0.0084609031112542	0.00372715821723464	0.00260665476876598	0.0134379115290836	-0.00433826533768517
Cebpd	0.0704716700791683	-0.00790478669768293	0.0116757960487197	-0.00751790911417282	-0.00249467910188756	0.000290977013498978	0.00137428418629102	-0.00372476424183555	0.00241175989555621	-0.0113624530049785	-0.00201013081734045	-0.00366164191201232
Ifitm1	0.0694933908832364	-0.000281933693829052	0.00557472655359822	-0.024693279191142	-0.0144051514196079	0.0217434019094555	0.00812213850454478	-0.00556549978445839	-0.00120803417281553	-0.0178342899051822	-0.0109498895990755	0.0041621854789102
Mt2	0.0693015882581525	-0.00854921735586646	0.00876919808087732	-0.00968695112731844	-0.0182063501265624	0.0114170943052093	0.00625590677476359	0.00719534272034556	0.00939959175511746	-0.00670954442563401	-0.0087463733350748	0.00817314906310287
Sprr2b	0.0692648217466662	-0.0227732142395453	0.00902461168460798	0.0182903465144456	-0.00890029982810876	-0.00515873944973897	-0.00242818643245128	0.00764365878116277	0.0159595383679327	-0.000110575637264603	0.00358559944738088	0.00169556030693607
Vnn1	0.0666684877214639	-0.00848069444286384	0.00314962541861747	-0.0256664052263824	-0.00394033106360402	0.0135221777408817	-0.0132412171183456	-0.0154051621035285	0.0040184917626368	-0.0243166563089863	0.0157466148358369	0.00484606023011583
Timp1	0.0647102506721674	0.00418284234467954	0.0395621059950682	-0.0341866976422661	-0.0054363358145775	-0.00793616462433638	0.0127621095351029	-0.00842697171469721	0.0162342451676701	-0.00328093731684709	-0.00421718943420693	0.00645306623433875
Cxcl2	0.063996011469884	-0.017239713387813	0.0300368492226853	-0.0203398122752663	-0.020002823541156	-0.00725471797562892	-0.00524032087124186	0.0201726224314991	0.00984553255275053	-0.0159569066611479	-0.00547325481986391	-0.00738132667239768
Steap4	0.0639458886337474	-0.0137895062875472	0.0200849699052124	-0.0065111306354201	-0.0104207575660312	0.0161158047053746	0.0114315157431497	0.00103138236418844	0.0157806067465056	-0.000142303104196986	-0.0137319695510782	0.00618954546137658
Nos2	0.0636575947336566	-0.0185717765916446	0.0277406710497155	-0.0329193639343516	-0.00601643857579051	0.00408611546562874	-0.00359014645240272	0.000753097115420597	0.00338914915608103	-0.0150889408930435	-0.00869825414034492	-0.000147427776571066
Saa1	0.0635569778368559	-0.00501487916456026	0.0142809156308443	-0.0338736071123632	-0.00288433306386957	0.0131346193614849	0.0077563156196385	0.0168588222281563	0.0136718147630308	-0.0050510794288505	-0.0160451061489101	-0.0052998397018344
Sod2	0.0635116449725518	-0.00485218981041744	0.0106049325144998	-0.0217709426809455	-0.00605732694387631	-0.0012768378916044	0.00509931198612493	-0.00109431319595113	0.00419861645580802	-0.00566998969285359	-0.00555943080487286	-0.00606408585120292
Rtp4	0.0622139806184122	-0.0202335508872631	-0.0142542940186961	0.062265971071605	0.00166761858537277	0.0115271951081543	-0.0180104699210854	-0.00782648904790442	-0.0289182068862676	0.00924803612113295	0.0109208837439328	0.00318308363283009
Cxcl10	0.061773659140009	-0.00210783516004125	0.00158288827532707	-0.00852348930647683	0.00141231969428065	-0.00308082949491379	-0.0207447158415431	0.0015901849875857	-0.0434415798744792	0.0122621433108099	0.00886105483469034	-0.00113976966538395
Ifit1	0.061448910131577	-0.0267567527903798	-0.0227887505173678	0.0339787928497097	0.0106943133117258	0.0238170578386835	-0.0107363778063826	0.0020116841071207	-0.0298193091189536	0.0249553837374116	0.0105247606055044	0.00616871675867903
Slpi	0.0592075196037532	-0.00981367368967249	0.033424605680622	-0.0221289793603522	-0.00130711626618549	-0.0120533364557781	-0.0127597539322794	0.0107197826377343	0.00739892361472063	-0.000153924258700873	0.00589706126115512	-0.00636217398099728
H2-K1	0.0582934948804247	0.00278141672873746	0.00372977722009158	0.00582928921838492	0.00219418182952495	-0.0025637547253953	-0.0230978662857413	-0.0156210299381367	-0.0425535197815704	-0.000706440242497928	-0.013787998940662	-0.0119735745856239
Mmp13	0.0582516637384362	-0.0159357799077911	0.00903266415179559	0.0035198720559497	-0.0169204844641476	0.00863019293025504	-0.00426374283169338	0.00399726498934358	0.0227047257073573	-0.00102766717427187	0.00318193224930888	0.00507807911764008
Ifi44	0.0582165325716558	-0.0314200682364946	-0.0270333541942081	0.0456118435843326	0.0125391192056004	0.0133188864417424	-0.026238091295037	-0.0097551876338498	-0.019824437637327	0.0208334871837281	0.0164651818669232	0.00589091392766171
Lbp	0.0579896494567491	-0.0091427054064719	0.00374722864532021	-0.020514349666525	-0.00805155297764993	0.00695553760929448	6.84974874597261e-06	-0.00691588769350066	-0.0077470253637811	-0.0106395646336475	-0.00678623195425976	0.00545107642697783
Chil1	0.0572546000883622	0.0038439960115903	-3.60266323724868e-05	-0.0274362882670256	-0.00493985120231492	0.020805779266269	0.00837142918170964	-0.00275627176712379	-0.00107797065773677	-0.00493033518409633	0.0015142065059966	-0.00575481791908455
Ccl6	0.0570671543585559	0.0127294633701242	-0.014408420752404	0.0315600236450296	0.0420112610618869	0.0558584478650556	0.00873839452714147	0.031204328755746	0.0252578578783958	-0.0164207653968361	0.0269148447625647	-0.00991948299407758
Bst2	0.0565020533169592	-0.0194859187423597	-0.00687287646688811	0.058787965865578	0.0116403360460542	-0.00538758898972323	-0.0146794251276313	-0.00585069919888854	-0.0145204094387686	0.0108553393194581	0.0121943418231271	-0.0119923812120688
Hp	0.0562503911853848	-0.0161683584158928	0.0155882855019383	-0.0211305557523503	-0.000326710840104769	0.0180799976131318	-0.0059505171868141	0.0021561431163406	0.0133790022720098	-0.00902640265568783	-0.0155309510386678	-0.00603279784838775
Serpina3g	0.0553735282232371	-0.00386161732038099	0.0104969136565948	0.00166985942619096	-0.00864755955732518	0.00160197028667022	-0.0134659394316887	-0.00577721136609026	0.00668061205015774	-0.0084684357938224	0.00582649524678146	0.000795268480886438
Ifi203	0.0544882176211735	-0.0256235463925676	-0.0192074093661751	0.0259494318068687	-0.0179310115094587	0.0300942261673397	-0.00319512622448407	0.00355405045191121	-0.0164654316286615	-0.000514531552990158	0.0158124363876226	0.000214066083342141
Oasl2	0.054400842668156	-0.0053497949738807	-0.00757924972559217	0.0323269179828797	0.00187618251373982	0.0157812471816429	-0.0218907695478285	-0.0225225830269939	-0.0215663918102633	0.0260989113015343	0.0150652169668824	-0.00343095672497397
H2-D1	0.0540424182157836	-0.00331242374750877	-0.00182457449789018	0.00645352693430505	0.00964178207238136	-0.00185953297997703	-0.00871525239465998	-0.0142729863639363	-0.0349035166324004	0.0104315959595961	-0.0037008351513236	-0.00461956628768551
Gbp2	0.0537588737613951	-0.00423666537262996	-0.00851908394167132	0.00109525868091681	0.0109620311002592	-0.00651059290674329	-0.00981633395332789	-0.0229940822444006	-0.0285959336052683	0.00129499651900324	-0.0068279097405144	0.00490091261178305
Stat1	0.0529365931594326	-0.0177032677788244	-0.0136938134412519	0.0309147690958266	0.000929698048672445	0.00489494706211654	-0.0235808638033279	-0.0215852676960759	-0.0291843214953913	0.0176162306823776	0.0088375597189322	-0.00938374662396485
Wfdc17	0.0529116502469919	0.00952222928515083	-0.0001651162679496	-0.0160836657632067	0.00312234351602592	0.00642835052703914	0.00604904453635597	0.0211021940409754	0.00125398844676873	-0.0174110011106908	-0.000265024855886055	-1.20026624953698e-05
Ier3	0.0527341381021786	-0.0176340081264403	0.00165053901945072	0.00105671752159126	-0.0115695015300005	0.00795000456109045	-0.00375703538170508	0.00999160496423032	0.00703026911627069	-0.00432527851715471	-0.00358889715864854	-0.0072743657982182
Psmb8	0.0522057460160112	0.00312134035165885	-0.0059940250767662	-0.00864029072385206	0.00267147385297868	-0.0135994991511182	-0.011001791827393	-0.0128529664420397	-0.0431626732775121	-0.00616546872373857	0.000912374230960605	0.00596339094328876
Isg15	0.0519014787951868	-0.0135388270430356	-0.0135902328469723	0.0219971200934309	-0.00313321693347893	0.0298484329861995	-0.0123418079713725	0.00130180208345349	-0.018960608439346	0.0284069716232619	0.0145846875349009	-0.00386318603677546
Ifit3	0.0517638779066556	-0.00962996096203667	-0.0115843107506032	0.051301705958463	0.0163988944374077	0.00918547013980262	-0.0207910554953911	-0.0168104201939311	-0.0303273208642812	0.00470704466337858	0.00104291074047616	0.00292324284177272
Saa2	0.0513490012435625	-0.000176225779574238	0.00306804162575912	-0.0408209742645212	-0.00946947800899091	0.00128582403248045	0.00261812992756709	0.00631877270203076	0.01665593053779	-0.0155175832219591	-0.0130240566220666	0.0058183724813207
Nfkbiz	0.0511344312694609	-0.016338606131866	0.00907418176213595	0.000574585646790459	-0.0076202404069461	0.00588018153624712	0.000554622824547817	0.00398698500512373	0.00592736555430521	0.000411374051838069	0.000525296809453803	0.0127818533552457
Il13ra2	0.0507307042461227	-0.0174737452410308	0.00570205305295575	-0.0121879771199336	-0.00551955888815018	-0.000601568751907367	0.0159948585212523	0.000243490147068911	-0.00193602519087988	-0.00342381822196913	-0.00177894543792997	0.00021690158461306
Ifitm3	0.0505892919112356	-0.0210137123335406	-0.00519800582275858	0.0272388744298656	0.000777402595914412	0.00562002508768207	-0.0132810290144196	-0.0021857837242549	-0.0078690644153962	-0.00216064233173064	-0.00265948056508433	-0.0022090865130868
Serpina3f	0.0499907944316745	-0.0089421927328151	0.00376136389576784	-0.0218426338504062	-0.00573136100435731	-0.00437471180574014	-0.00987695208771723	-0.00547108564066243	-0.0232546289389966	-0.00359643822089348	-0.00502324321738699	-0.00292424864968019
Gbp3	0.0498380377549481	-0.0211843984804529	-0.0133543148993798	0.0217368429143527	-0.00424257347645126	0.0185572452083138	0.00360081580208309	-0.0138891629069901	-0.0273146733441722	0.00294036593934235	0.00376167423954617	-0.00371986374231226
Serpina3n	0.0482015882191	-0.0104161513561272	0.00853188597907288	-0.0202907985290485	-0.0203969390676339	0.0194728339971467	-0.000803250446047085	-0.0132780206809321	0.0344242545949176	-0.0137863129430773	-0.00598694195504344	0.00598920342657417
Slfn2	0.0477504040633542	-0.00910814412616021	0.0028809955246899	0.0354546832063867	-0.00218422260942596	0.0089193434430253	-0.000702012286716117	0.0086526000086185	-0.00387473951748813	-0.000513583210931791	0.0136769286179157	0.00576656715009071
Serping1	0.0468844889751959	-0.0128079110778357	0.0104294957987793	-0.00134292408513861	-0.00675149830881054	0.003980369909767	-0.000949328700577695	-0.0128683921207873	-0.00247534594546274	-0.000203247720923861	-0.000807276970044174	-0.00523201391635391
Bcl3	0.04673674056591	-0.0158185673840435	0.0134132104219099	-0.00498370756521967	-0.00540888310029151	0.00935573615518131	0.0130510318618812	0.0120974363924756	-0.0034573657223769	0.00406183309108941	-0.00996107953912245	0.000715846287822394
Lgals3bp	0.0467224518661437	-0.0255517475456943	-0.0129370582448159	0.0489505714660746	-0.00952669770982933	0.00426741318603498	-0.0222799170614047	-0.0108590655688211	-0.0073980421267364	-0.000273731061918599	0.00143594003908346	0.0102673232789292
Pdpn	0.0466685402242026	-0.0116757871348623	0.00615146536072638	0.0185108930526471	-0.00742907983810812	0.00483485183833975	-0.00180077859134122	0.00730679705368096	0.00419257009519244	-0.00320963869923077	-0.00285301381707631	-0.00947437371444735
Cxcl16	0.0465254671565153	-0.00637141367709097	0.00172657998768295	0.000173349683711494	0.00802335078359332	-0.00981823566803528	-0.00365932283552893	0.0141348963026124	-0.0230429176269892	0.000695655404481919	-0.0175210254533856	0.00467641965091783
Fabp4	0.0464910403533691	-0.00690926563887939	0.00586252912849196	-0.00578419273740083	-0.0115872541718657	0.0187877757755207	0.00560140724007373	0.0080674874324873	-0.00948144003670487	-0.015027372683866	-0.000793954158933481	-0.00685757857406947
Cx3cl1	0.0463943179893688	0.00264023990834756	-0.00148825236401163	-0.0110740043949272	0.00078459806853954	-0.0131983266873046	-0.0146230712521897	-0.00869217519264678	-0.0136355702669376	-0.00126695284904287	0.000180987068169125	0.00487966345469388
Gbp7	0.045623480386263	-0.0159084312754369	0.00401027199063535	0.0265266942805865	0.00423028343726351	0.00857443993533514	-0.00722911380221642	-0.0201422572646008	-0.033172920473157	-0.00315412791711244	0.00463784466502169	0.00428269108886536
Plac8	0.0452745428550501	0.00654203629564252	0.00926796968301812	0.00852921942998937	0.00040035683993549	0.00935928456750485	-0.000784434008646497	-0.007944627630637	-0.0148107467426202	-0.0146914817162801	-0.00417929167483676	-0.0004088492027385
Igtp	0.0443108534432169	0.00177123186880111	-0.00995597277070553	0.0181180125876731	-0.0012911529481703	-0.000984163876454231	-0.0227604268398162	-0.0216425634586702	-0.055337753209645	0.00268794551493904	-0.0052049131064447	0.00791648281372674
Fth1	0.0442535498225873	0.00157303305272701	0.00711805556502542	0.0153525099346234	-0.00599544543489816	0.0106992983070292	-0.00262090497188681	0.00430993599672509	0.00378861957564035	-0.00822340615750756	0.00013211445229904	-0.00966850802608582
Zbp1	0.0440585117642441	0.00230643700239859	0.00234816328334586	-0.00402306142195893	-0.00515334464087182	-0.0113178446728782	0.00157679441740919	-0.011334909679399	-0.0219648623214154	-0.0109939347340745	0.00946878762841464	0.00352602142362676
C1ra	0.0439699846985075	-0.00766584100748545	-0.00343648477926978	0.00155290534341258	0.00104088858582601	0.0129751217812725	-0.0024724196905746	0.00352604738618541	-0.0120793184958891	0.0159874754607675	0.00459536913605695	-0.00666398592097254
Gstm1	0.04396137369575	-0.00216928500534456	-0.00276296894101859	-0.00254844777520498	-0.00196913118168145	0.00665252626917327	-0.00506371051001127	-0.00174364805491292	0.000971393423401498	-0.002860871241229	-0.0115434065474973	-0.0110535779758062
Kcne4	0.0429714796980223	-0.00889959851122188	-0.00284174045796122	-0.00414638798396581	-0.00920543469468236	0.00740273573486428	-0.00389832598311005	-0.000431939577566519	0.002186183475385	-0.0147477492855199	-0.00511227929893585	-0.00428266367829734
Usp18	0.0424734924833009	-0.0168610392137679	-0.0106868346079605	0.0400835079790822	0.010748818552802	0.0133196251929282	-0.00800136794995502	-0.00371920954172648	-0.0176601715921103	0.0247211120039983	0.00544473470942192	0.00363063616734016
C1s1	0.0424670068198761	-0.00808832031029038	0.0093990730349864	-0.000567567447060305	0.0182646942278352	0.00627260398057731	0.00733231559530486	-0.00514550345318426	-0.0154846817610501	0.00245490594725227	-0.00566147680883755	0.00531084099551158
Socs3	0.0424147950774087	-0.0127970466038047	-0.00183037514314589	-0.0216632650662324	0.00153209673723666	-0.000398703893918018	0.0103076028966169	0.00877191479234544	0.00707408284640452	-0.00733761785385431	0.00354840779780204	0.0030803462744637
Tapbp	0.042312424055465	-0.0125933239925903	0.00197420896092089	0.0270066575540023	0.00669283159418192	-0.00483358058688086	-0.0151510350944827	-0.00439695327773313	-0.021760382819976	0.00162156000672013	-0.0048969579592599	-0.00218421380946742
Slc16a3	0.0420223583394724	0.000738479258673236	0.00486150611225826	-0.00194553820416589	-0.0131832633005999	-0.00846089882330425	0.00724407087122498	-0.00523273764977645	0.014032475791856	-0.00243108895748664	-0.00691988901995288	-0.00626441672211319
Hif1a	0.0420163791703698	-0.0110968821942147	0.0142625759569522	-0.00314080496098258	0.00436973826876677	-0.0068930337319741	-0.000186411885019888	0.00371479611728045	0.00411311999878239	-0.00547272806395056	0.00477456543172614	-0.000241779971459269
S100a8	0.0415688232862087	-0.0120413793871816	-0.00474382992275936	-0.0181523549816672	-0.00444802618785457	-0.00290160249280982	-0.000803990545623229	0.0180444115344529	0.0227710008142085	-0.00824463555487674	-0.0124873806818612	0.00218258078329165
Ccl11	0.0413398894752974	-0.00875463536573652	0.0023078692701566	-0.010491966594626	-0.00794464112363457	0.00561756123057577	0.025293873882904	-0.0116716663908861	0.0105579386334154	0.00717589439163984	0.0216244287960883	-0.0016381091908355
Tap1	0.0410950063101225	-0.00451346874309508	-0.00118341945938742	0.00330645488211923	0.0167634518002332	-0.0185140067016994	-0.0070655361239662	0.000239325490285227	-0.0295944009880701	0.00763982940448852	0.00967426768798091	-0.0028468447418329
Parp9	0.0404109500474167	-0.0137831005393375	-0.0187491666945509	0.0196575570070641	-0.000525633756213497	0.0143467226513586	-0.00679623889476537	1.73391035324551e-06	-0.0210530934732606	0.00717573373028202	0.0167605115105601	-0.00505149895637124
Ch25h	0.0398217100232008	-0.0137604671398773	0.0227011071928508	-0.0114346041285946	-0.00328722224555309	0.00640289097080329	0.0236580925103512	-0.00385401408263525	0.00237603806482709	-0.00675466028211487	0.0153947882232488	0.00433097242279281
Stc1	0.0392430141511054	-0.00607772681562866	0.0112913624391978	0.00842637680186272	-0.0120574624174768	0.00493566743712755	-0.00324631669450472	0.00312782551006192	0.00395255290709845	0.0028966176427998	0.00263383027159222	-0.000374846126289183
Cebpb	0.039127899510593	-0.00172676467325549	0.0166916178534308	0.0102424850131005	0.00364982260100558	-0.000783370850698755	0.0256937031949021	0.00795568703036606	0.00683526674304219	-0.000779923454808102	-0.00281305255712267	-0.0112148481388635
Rspo3	0.0386944749637841	-0.0178206374800945	-0.00342708603668162	-0.0181784042572836	-0.0139781673607232	0.00410820084338826	0.00261071642849341	-0.0107141305083713	0.00163576667554922	-0.0199101435383988	0.0020491021057133	-0.00167768382232212
Angptl4	0.0383615860896997	-0.0109076541764685	0.0109795861748986	0.000403038043091974	0.0215629827676434	0.0133244814656421	-0.0117495487608748	0.00452532871760232	-0.00499113846320034	0.00822153106377238	-0.0129379351637616	0.00587707559391644
Mndal	0.03826595849523	-0.014386234754607	-0.0081592092940685	0.0221000261501612	-0.00853480584570691	0.0226087383283321	-0.0073766648377381	-0.00315987619493225	-0.0174514546212243	0.0047803976129234	0.0114635096726492	0.00351143948124689
Ptges	0.0381574360030592	-0.00557904062811554	0.0125417430381753	-0.0117968788389543	-0.0034739194270035	-0.000920066911442708	0.00773735278639929	-0.000978296650664425	-0.00236888863900674	0.00750361159716241	-0.00895956721678409	-0.00396957289409022
Ifi47	0.0380139830900647	0.00760272428929575	-0.00613245238728358	0.000378220019169249	0.00438073810643935	-0.00406828834551792	-0.016717669554438	-0.00723876488384729	-0.0543819141582943	0.0110768045737988	-0.00460038576381957	-0.00259031052925673
Stat2	0.0374580588351377	-0.0133688318046063	-0.0148771131012527	0.0299318676938548	0.00453661752830138	0.00166516342678891	-0.00621854676352324	-0.0111877610287276	-0.021066499949729	-0.00213936825059239	-0.00112595893830942	-0.0033702317842707
Irf7	0.0374415419206681	-0.00786057684565867	-0.0120082065771318	0.0234115698089527	0.00134029560333076	0.000136182150894639	-0.0106179229704938	-0.00420592888992861	-0.0252680384107388	0.0172628268891048	0.00858174140740522	-0.00179776697163281
Dtx3l	0.0374335561771149	-0.0128496067048521	-0.00545937282417858	0.0309280144864998	0.00366979728524501	0.019170977489791	-0.00864590461474795	-0.00349298949596681	-0.0178262299658346	-0.00295310140465835	0.000967489826670684	0.00558889626709681
Tnfrsf9	0.0371264079786002	-0.00570777434293569	0.00214835863838221	-0.00831445628290861	-0.0125550009004721	-0.0216850600794825	0.00236963918131108	-0.00188825277403344	0.00100964098937898	-0.00799292863564468	0.000771712902477005	-0.00634411209541087
Gch1	0.0370563006325104	-0.00645622982816401	-0.00120876782561309	0.00123903655385122	-0.00138780390026062	0.000634892636155522	0.00511343210256824	-0.0111535444963631	3.40674052464377e-06	-0.00796855892851493	-0.0105694906360257	0.00241696770273133
Tmem176b	0.0368551182705249	-0.00352032727655688	-0.00541676215691668	0.00176522732482664	-0.0135578730013397	0.0123300203479446	-0.00318505417022353	0.000949671665031945	-0.000566708515661391	6.0357466861877e-05	0.00107986773313661	0.00203900815636295
Tmem176a	0.0368310829757192	-0.00397191100819746	0.000122875736871679	0.00583858291930882	-0.00681654217582157	0.00117216544285778	-0.00734699244044647	0.00093041283930271	-0.000266831903831485	-0.00477915176667035	0.00202933794455621	-0.0141971266585184
Mmp10	0.0367495419427831	-0.00271403908056834	-0.0056700768517105	0.00851599118534383	-0.0120153664274389	0.00451618822240412	-0.0018388239938986	0.00774816811621665	0.0158156158926626	-0.0122502629759178	0.00106770001446823	-0.00501218599933841
Rgs4	0.0366427527760021	-0.00683971963716029	0.00851745840735262	-0.0244288069939604	-0.00883622954814687	0.00595315157603085	-0.00587004945776053	0.00811423035161041	0.00224489351841102	-0.00884444235669587	-0.00380647671850172	0.00965183791763742
Ifi204	0.0366414274851718	-0.00780076527533642	-0.00803770790386681	0.012754866545026	0.0220084246067414	0.000188439116128032	-0.00680865748291837	-0.00622753837328991	-0.0121310581649042	0.00304773231363004	0.0140747756981282	0.00176486768354359
Tm4sf1	0.0365195233456986	0.0100752531243022	0.0212499213808552	-0.0124209054194756	-0.00971340612348209	0.000229153170397741	0.00732704900709784	-0.00106516698615095	0.00793443233636576	-5.90570638996348e-05	0.00694647269269001	-0.0117948077003522
Gm4951	0.0357055308421452	0.0019247672587778	-0.0110702004683845	0.00260914946446681	0.0170793249858621	0.00700019306778427	-0.0201487931816331	-0.00573374959522853	-0.0161146679971151	-0.0129805878679339	0.00913294798362877	-0.00681216476097675
Rnf213	0.0351659342294409	-0.0206981466225668	-0.00793993902248763	0.0326102192316676	0.00478796679732205	0.00588874467351522	0.00127679902396877	-0.0224929059828095	-0.0069884380453813	0.00579818407329336	-0.00369034736025663	-0.00585962566679523
Nfkbia	0.0348429797459361	-0.00883409908734956	0.00257139761221968	0.00549485351402148	-0.00537896470694137	0.00334060869949959	-0.00265632698008576	0.0103786359944262	-0.000489913583792507	-0.00494047833743558	-0.00656534289442561	0.0133935756711807
Slc16a1	0.03446994564064	-0.0130311910250844	0.0138918089976752	-0.020486415769265	-0.00643136907842988	-0.00629089805909055	0.0130355900899758	-0.00367685245312976	0.0045378083509661	0.00123427952606029	-0.0254163686129425	-0.00279168824614964
Mnda	0.0344678025192505	-0.00801946922741276	-0.00176577456164527	0.00565669332703947	0.0041713827391313	-0.0108775501654887	-0.00713227166691133	-0.00648042106366826	-0.00597458290280797	0.0103607621446029	0.00738431944687986	-0.00432322383852655
Fam20c	0.0344084476720808	-0.00597577098725725	-0.00343147682473939	-0.00594168310370557	-0.00153631606971383	0.00652215234341006	-0.00231454381828785	0.0045996222271267	0.00167271685721166	-0.00374167458760094	0.00701957169423173	-0.00140617511395985
Irgm2	0.0341203214374027	0.00200399097319061	-0.0094132014177072	0.0254515766308154	0.00844195801279699	0.0289264572860942	-0.00544796080326299	-0.0230717091271305	-0.0278130772031418	0.0014236706468963	0.00850300807131845	-0.00229801115528448
Parp14	0.0337967500425453	-0.0166625189918352	0.011758615913738	0.014160600166105	-0.00682104694066812	0.0244348295845852	0.00157626744901889	-0.00358256460308355	-0.0243080801644838	-0.000993530384949076	0.00212205213855138	-0.00163024152816832
Dram1	0.0334795323171899	-0.0118248797323377	0.0217474926035248	0.0047812887917016	-0.00266192949234482	0.0104527640476318	0.00121733956722144	-0.0116768054874484	0.00848560824728833	-0.00138354104649111	0.00592815550233419	-0.00157800968164398
Ube2l6	0.0332088833290422	-0.00508358539932829	-0.000481320376746548	0.0208421487166862	0.0138254709930567	-0.0201748492720911	-0.0166945210678928	-0.0110214314238225	-0.00919567524604548	-0.000478870132422911	0.00991133235562872	-0.00326775416547814
Gal	0.0331614526762951	0.0112905805533487	-0.0137755921114554	-0.0142052017118189	-0.00151636033680479	0.0371559523238637	0.0186628783923191	0.0188956777370395	0.0180083435481349	-0.0136453225847636	-0.0133374385866516	0.00472438750082303
Trim30a	0.0331445959619183	-0.00462821931242342	-0.0047519551910259	0.0237123411700208	0.010842443581225	0.00213828828687735	-0.00156023131939867	-0.0224103201498139	-0.0309832390572921	0.0176298253055994	0.0149294916164047	-0.00178229076508175
Osmr	0.0331341135962214	-0.0118934501594736	0.00812287466387445	-0.0122363756849423	-0.000543188193769532	0.00357423637405305	0.00509511627469517	-0.0148388059416776	0.0042263475970603	0.00346924586931098	-0.0115241170304776	0.00364883191574304
Irf9	0.0329733291382538	-0.0201550556390249	-0.0174754947923305	0.0315675966646595	-0.000142843204954606	0.00975737935041813	-0.0142662548650511	-0.00317545557622229	-0.00481631687407905	0.0122737193297482	0.00230657782529381	-0.00237457420522617
Mt1	0.0329300536029581	-0.00249582711223446	-0.000581989278815707	0.00603176850508367	-0.0205958146409791	0.00996938441076668	-0.00103454480714241	0.00629787554460294	0.016742072905422	-0.00408572761834807	-0.00412710114363316	-0.0116825385586567
Twist2	0.0327630470877469	0.000102760674235261	-0.00771970495158599	0.00479648119851172	0.00179972215797188	0.0055824934632823	-0.0102082502190811	-0.000472297373852513	0.00442289195953338	-0.0112818019850848	0.0156418346071192	-0.00614385454403119
Igfbp3	0.0325091478998875	-0.00443639211331212	0.0243887783002642	-0.00292514762580276	-0.00403287022992014	0.00104328770827837	0.0210648193854803	0.00177871209604991	0.00292970068725927	-0.0034786187445708	0.00198808980479997	-0.0116087960249501
Il6	0.0322807701011164	-0.000672447951340033	0.019255210421286	-0.0162719503377951	0.0101340183445527	0.0129741244337278	0.00968592725030547	0.012882511363504	0.0171004412049873	-0.0156536466423542	-0.00345497010771224	-0.00379954852857679
Ptgs2	0.0321381036353313	-0.0070853293171634	0.0170237026552449	-0.0200256672107394	-0.00138134497167736	-0.00920453729436571	0.0187770929926248	0.0032461423084477	0.000411562624552754	0.00646491371519639	0.0114272463844575	0.0128804961832333
Ereg	0.0320936166773693	-0.0127133219613378	0.0137575936975502	-0.0170348266022168	-0.00274496205905957	-0.00911926381222078	0.0149846132967756	-0.00474669095950461	0.00203165104221794	-0.0091722729569615	0.00520420254927718	0.00518741482075213
Sod3	0.0320187594538304	-0.0136139121124489	0.00658490909698939	-0.0011150246825219	-0.00301998821690204	0.00123354703175563	-0.0166307207334072	0.00215243520764794	-0.0086452177669597	-0.0177425437979758	-0.00218132131221157	0.000170532568972024
Ifitm2	0.031584748798738	0.00404272832457154	0.00709037346986149	-0.00363844143022152	-0.00817477782458722	-0.00140540342812871	-0.00371241216045619	0.00568140067444787	-0.000524320209229733	-0.00690003505246705	-0.00876332355392488	0.0133265772297682
Bnip3	0.0315237523765516	-0.00253661549822515	-0.000129187600437909	0.00147034434168516	0.000386003425248361	0.00199416248378369	0.00246112133169721	0.00255334449656198	-0.00241071189020924	-0.00409210672622569	-0.00884173273494451	-0.0115643736154842
Gda	0.031477153859608	-0.0193058333161707	0.00249108281729399	0.00527868915045192	-0.0259535181999335	0.0130415110754113	0.00728867362688286	0.00747700134005321	0.0234764193906896	0.00518473249583644	-0.00916931085872624	-0.00790860320660318
Psmb9	0.0314124818164146	-0.000757560472390576	-0.00263550659428791	-0.00259501565676573	0.00501612885640785	-0.0124324864554373	-0.00842121070578398	-0.0076859904452048	-0.0183448195798618	0.0057011693313464	0.00848566914771305	-0.00103379238382615
I830012O16Rik	0.0312811750788432	-0.00887560423331864	-0.00741738635257805	0.0234459170864811	0.00837527412237264	0.0142078695593741	-0.00060403153963452	-0.0134659436118194	-0.0191845233329324	0.00846066449504345	0.00586161479108623	-0.00128634090428819
Smim3	0.031122553777357	-0.00780021249260474	0.0044563264713611	-0.021823897176739	0.00194138821112344	0.00695425652626136	-0.00424092602837918	-0.00602089825685731	0.01636597598405	-0.0235047886279902	-0.0145450301834009	-0.00499039154434558
Tlr2	0.0310739500339506	0.000576879058417451	0.0104935483833221	-0.00182068290241414	0.0101552800613632	-0.00297189356385905	0.00146587519446217	0.000169399365421581	-0.0066689037485811	-0.0190160042900577	-0.0135001351261356	-0.0035425578006284
Il1rn	0.0310670371267537	-0.00834360075680839	0.016067037715817	-0.00385157641006259	0.0176087719305948	0.0112754619310602	-0.00902506011948735	-0.000220757537182459	0.00143160998959047	0.000546488599203951	-0.00137530767858918	0.00495552238469338
Slc16a2	0.0309181380329696	-0.0142980366629871	0.00774902931128185	-0.00494629640110636	-0.00264280630014653	0.0137489482209571	-0.00778790035072196	0.00086163098337396	0.00125583984408882	-0.00596724779844416	-0.00997350133193898	-0.00916884332979206
Spp1	0.0308884792671815	0.00266293858316253	0.0071185900057103	0.0103418812797589	-0.0161467936761962	0.0110378328906448	0.014848143570036	0.0127539077457063	0.0103283084561606	0.00279541994215823	-0.000107340919288924	0.00201502075183387
Cartpt	0.0306636133063198	0.00550187959673347	-0.0079497067698357	-0.0175109247137142	-0.000764455069000444	0.015295660729658	0.0137306186455133	0.00507402146951421	0.00291317251445075	-0.00879118745642229	-0.00162309777983021	0.00433845718076819
Ifi27l2a	0.0305006816702114	-0.0161364439446696	-0.0235934537294281	0.0327951005650297	0.00164157731489052	0.0188566173806582	0.00933249863456037	-0.0150038590787353	-0.0169891416601676	0.00345252194088008	-0.000994291765835721	-0.00444716920215906
Igfbp4	0.0304609480094574	-0.00104024722327	0.00692308315463026	-0.0056476600517258	0.00520817422536161	0.00414298613260943	-0.0105913792809524	0.000464648374679246	-0.0059834392491712	-0.0132443095350685	-0.0148861147030593	0.00476995057797209
B2m	0.0304220511589999	-0.00759061121555376	-0.00113405839867694	0.0152212680068802	0.00803770925278276	-0.00869155325275318	-0.00619865973196752	0.00346284321508594	-0.0264654872210325	0.000700807877537127	-0.00123889735233968	0.00666066640904537
Ptgs2os2	0.0304186209414959	-0.00918596685246586	0.0113726656319852	-0.0087418516385526	0.00658967017566244	0.00697066903321053	0.011375614421353	-0.000912995993027889	-0.00666331551327327	0.00235387955104492	-0.00308182320002523	0.00552071407867413
Fam162a	0.029704283991159	0.00526217751431851	-0.000582656919150679	-0.00788064281242734	-0.0133270241357779	0.0126970256244442	-0.000971972348859111	0.00778965149373101	-0.00196124025137938	-0.0047229700705241	-0.00305239940768028	0.0114854489369731
Igf1	0.0295060235988993	-0.0117486779899523	0.00248428631853272	-0.0113361368502079	-0.00239091373609019	0.0200005026732013	0.00829686882940715	0.00740228021114652	0.00216670128214916	-0.0210293570241238	-0.013601888736858	0.011255388406166
Sdc1	0.0294948812998102	-0.00138556600704065	-0.00331632722290824	-0.00970105518581013	-0.00780256651711041	0.0110355247334338	-0.0104057484252303	0.00429912023085477	0.00743075712986659	-0.0164153023437523	-0.007276669380482	-0.0129952543250634
Trim30d	0.0293878599448862	-0.0150771791060828	-0.00841637185714371	0.0174852372694851	0.0134058215407337	0.0115379915900264	-0.000267811488934677	-0.00969471447575775	-0.00798299794952518	0.00341856387669914	0.00486397594417427	0.00252590421502012
Rgs16	0.0293442672505172	-0.00470716381052926	0.0176069253194147	-0.0248512282797722	0.00636881415867839	-0.017430096832251	0.00601612770553958	-0.020357873500606	0.00187568797787258	-0.00223185615029418	0.010228897615572	0.00596914069477285
Casp4	0.0292606096536792	-0.00855823688902545	0.0017131044113246	-0.0101395969851551	-0.00400995244406157	-0.00313964316537255	-0.0072307088812139	0.00657056842600212	-0.0122266971958483	-0.00139083315457815	-0.00122650456921044	0.00138743105671069
Phf11d	0.0292342830409333	-0.00139597383107638	0.00369752119272763	0.0203001330567263	-0.0151901790496304	0.0183937646794173	-0.0063205544195863	-0.00915722862506265	-0.00832613256790459	0.00394954553114831	0.00384235280784636	-0.000918464473475555
Steap2	0.0292212146660073	-0.00551404154709377	0.00726876479420773	-0.0120192264168332	0.00494559748678168	-0.00937769370717262	0.00946117985517816	-0.00162050673401546	0.000401269396914976	0.0108125969305677	-0.0012186500736962	0.0033942536008559
Pfkl	0.0290374316415512	-0.00424521154822489	-0.000213619636329399	-0.00746802925240293	0.00387554646728945	0.00452193843123885	-0.00502587577823809	0.00874256111706815	0.0035409672179191	-0.000730375108980496	0.0121085499840221	-0.0080128398565096
Wipf3	0.0288964322133459	-0.0234599902361153	0.00395734336294763	-0.0222505931809891	-0.0128865536775972	0.0160887330083571	0.0171582716375996	0.00732274142142804	0.00103748852248112	-0.0123432883134488	-0.00461296681626014	-0.00524195193571011
Ly6e	0.0288003893681861	0.00443826077084582	0.00133412324783556	0.00878913688043172	0.00154298115497621	-0.0043502107253887	-0.000141887735136799	-0.0110187557925096	-0.024889512828095	0.00212801876622897	0.00869961019679701	-0.013593139541291
Zc3h12a	0.0287453418535388	-0.0148691336815408	0.00964991354618205	-0.00336359583274751	0.00014200080336833	-0.00954442466463396	0.00155453049932509	0.00153479368345351	-0.0034091212321995	-0.0103755455071111	0.00810971923243181	0.00539052268681164
Vcan	0.0286127637008363	-0.0290327209172227	0.0140074302782866	-0.0116314474434347	-0.00639374801857057	0.00170545852278718	0.0156666919767132	-0.000230981740712055	0.00114194599190441	-0.00138356188724288	-0.0076801199329291	0.0020754460040765
Serpina3i	0.028589223837603	0.000511512251314382	-0.00264063718322031	-0.00913179193978298	0.00224582355831561	0.00601221306745416	0.000431787248061294	0.00147575086156305	0.00609526480387996	6.73145690447112e-05	-0.00478800777605542	0.00324708300487601
Upp1	0.0284043453685938	0.00310571176987034	0.0133555908837064	-0.00765738785891181	0.00335784400477092	-0.00315086195257846	-0.019575413427191	0.00311942440647542	0.0161562777244019	0.00933784694140013	0.000645770581391508	-0.00669976854606481
Ifi205	0.0280236774993325	-0.00588895012648124	-0.0155764504663722	-0.0252604510172961	-0.0224162063150875	0.0401595078751761	-0.000444100696487089	0.00146077388837232	-0.00377766662863066	0.0144085453231695	-0.0113349603243589	-0.00320749887528141
Gm14275	0.0279884130303138	-0.000301913535213116	0.00181938589281922	-0.0209484115088088	-0.00114594147169805	-0.00477183116792738	-0.00470820857363182	0.0145873479717212	-0.00330970563914442	-0.00657082498711156	-0.0050535360767296	0.00330724415948004
Slc2a1	0.0277507397109654	0.00755986771605057	-0.000645880464577477	-0.0177392167902496	-0.00469494182148828	0.00401580176168267	0.000952343693802334	0.00909051342547137	0.000816485719018581	-0.0034588644347218	-0.00142202445262505	0.0136544473190031
Pdgfra	0.0276289848438653	-0.0132713706364057	-0.00491139083876857	-0.00176036815982486	0.0017393747212423	0.00977297686888215	0.00822863212353296	-0.00949830062108265	-0.00530424578704376	0.000667219611318799	-0.0124377742735523	0.00209964217837286
Il1r1	0.0276229543876549	-0.00679406802964285	0.0146624110340013	-0.0149492282665767	-0.00736282751681347	0.000324980231829798	0.00124983282635602	0.00342775392932256	-0.00349581375795724	-0.00855411940959099	0.0119275851520105	0.0054003345852896
Slc11a2	0.0275124486612225	-0.00993939127166768	0.00803862492173957	0.00268352241701555	-0.00940602225005921	0.00500509050802867	-0.00667501100470606	-0.00308433890664678	-0.00971446320749761	-0.00280128422733077	0.000636612672223827	0.0021751408946573
Pde4b	0.027031716766341	-0.00776146394705097	0.00395876262556977	-0.0138296889014404	-0.000428444585167163	-0.00128384420566214	-0.00594360602553968	-0.000200586361560006	-0.00346907720098513	0.00395393075208814	-0.0134698237294706	-0.0134722506860795
Dcn	0.0270218818294796	-0.00612920457457997	0.00592459423174779	-0.0218378717770107	-0.0141865322664202	-0.0136827471921958	-0.00841101740543192	0.00448129625122424	0.000139478643223517	0.000272112231633908	-0.0011513811975182	-0.00718837805876471
Grem1	0.026943861382451	-0.0155702696287897	-0.00659528305869825	0.00336506174864325	-0.0059368132673829	0.0156258563514328	0.00341440907986887	0.00878583270264332	0.000953996354661535	-0.00761027655638059	-0.00744383564840134	0.0111275072950776
Ak4	0.0269272731310692	-0.00663084985274136	0.00349101040753535	0.00565449849780205	0.000371619742043036	0.0112800210652438	0.000991170729798427	-0.00569581642122291	0.00595721682976296	0.0133143268623829	-0.0074855328730779	-0.00131362893180866
Nrip3	0.0267082505168774	-0.00680885293355429	0.0092871157980919	-0.0285605843637217	-0.013297487647587	0.00495733083700151	0.00905450701119296	0.0113083330989293	0.00882822567333756	0.00934365045784115	-0.0151583021899884	-0.00694246214175835
Cd47	0.0265439987110208	-0.010126412499367	0.015350581560041	0.00298388922802414	0.00624524713570724	0.00625868222297023	0.0194659328538592	0.00850742148376588	0.000860193774133958	-0.00142269634118241	0.00655860554934429	0.00928861676397457
Pf4	0.026525204959242	-0.000937454926241831	-0.0152094071848484	0.0103351127537458	-0.00180233860026849	0.0119795454372036	0.00810468415185929	0.00606843525346252	0.0197145786809318	-0.0116393910229602	0.012973209719126	0.00152321006311156
Psmb10	0.0263125239164467	-0.00532142324963373	-0.0128246843468544	-0.000352713125570302	0.00362234943906353	0.00836965015067983	-0.0187352193104475	0.00192126433804093	-0.0223481479550493	0.00384743662878003	-0.00797605801087697	-0.00101567170390166
Sdc4	0.026253929978178	-0.0037240275500328	0.0162734821622762	0.0044046701302389	0.0134390397318899	-0.00608207207600718	0.00925178275199008	0.000739894919300805	-0.00452895430612489	-0.00497190929596417	-0.00673895843039904	0.00698989456791339
Ccl5	0.026010721478536	0.00700147942981368	0.0210347920693946	-0.00844330896467329	-0.0065180641370246	-0.0255144955951043	-0.00396330280570499	0.0120274899617261	-0.00273721296337994	0.00444425497011799	-0.00584057826003038	0.00355208526355752
Mcpt8	0.0258534613290053	0.0047252635238389	0.00834194647845615	-0.00657584070532244	-0.00199247092694395	-0.00444228323577571	0.010880827651927	-0.00909344373656361	0.0211695696126233	-0.00507404640671675	0.00638490472541457	0.00199853678842093
Lgals9	0.0256216020400373	0.000209670560755237	-0.00217247048965402	0.0010419334319225	0.00779536873061303	0.00288381824229116	-3.25048035537031e-05	-0.000840169554060437	-0.00695584366974567	0.00223436998897866	0.00881483281418798	0.00246026421453642
Car13	0.0256214629079292	-0.0107814947122943	0.00965908523137936	-0.00264033108604704	-0.0117441765217292	-0.00727106669645343	-0.0101317132951204	0.00962728804918605	0.0055049654166285	0.00124860932609348	0.000358955640969092	0.00169470386783426
Fabp5	0.025462838312652	-0.00503572919569878	-0.00893548273827331	-0.0119141200881443	-0.00974116060618875	0.00840018310539532	-0.00529382078957351	0.00246468349714541	0.00723440511250716	-0.00106309240711345	0.00576934147451951	-0.00713658232717547
Slc36a2	0.0254081073006382	-0.00378098672591971	-0.000273170424958621	-0.00373693364970275	0.00603679384291611	0.010117237750313	-0.0006922090762888	0.00686450819503906	0.0161163917996267	0.00189813576976531	0.00606222876566518	0.00112637448710217
Ccbe1	0.025292181866574	-0.00324820209496882	0.00594667995393462	0.00669890221591098	-0.00913382099372985	-0.0184136561132455	-0.000670942340744938	-0.0104078162326844	0.00303144057211025	0.000589381094799854	0.0070296360847061	0.00122839981432496
Ldha	0.0251270730739541	0.00535604059557552	0.000885170401524539	-0.00954183370792235	-0.00520876704152917	0.00409980281325907	-0.000184753718181074	0.000246728791049704	0.00639200615936628	-0.00256532465525652	-0.000748233587014252	0.0091006911481142
Tnip1	0.0251252021654209	-0.0147698963966847	-7.13502264790732e-05	0.00123790963070578	-0.00642645334044841	-0.000885435684611813	-0.00147667877017686	0.00253166686088226	-0.000873514867918364	-0.00416871492581329	-0.00094869438120705	-0.0090469461632517
H6pd	0.0250955702641829	-0.0167570446809274	0.000256506753170404	-0.00162554831480685	-0.00817024884007615	0.00443172469679017	-0.00695317589272347	-0.00246071278985207	0.00384568784002544	-0.0015881744399891	0.00617488820612506	-0.0068763509537316
Gbp5	0.0250072747664136	-0.00334372662881852	0.0103051496547005	-0.00791891502049343	-0.00556481861670177	-0.0141881867564377	-0.000656643482173159	-0.00961591256602313	-0.0142632927182471	0.0179114929232905	0.00113082361203731	-0.00118756013778908
Mgst1	0.024734567032921	-0.00205071415419335	-0.00265521537652678	0.0265364570145726	-0.0207652707566244	-0.00581354391039644	0.0094028893253464	0.00273688104031764	-0.000946515879894872	-0.0127574060593962	-0.0158003647630781	0.000120747912649537
Map3k8	0.0247058035425881	-0.00889136944920921	0.00876833395345049	-0.00232459376652419	0.0122014644774588	0.0102542930362769	0.00287740525152665	-0.00410419921613067	0.00148694185730407	-0.011471446167679	0.00379067944341087	0.00657671340600494
Slc43a3	0.0244730889985381	-0.00737052598130758	-0.00432682298844296	-0.0213691364013213	0.00577681174800311	0.0098095920666765	-0.00305414704473914	-0.00369392098139721	-0.00198176869727519	-0.0044620432620845	0.00370144778599778	5.10944276916192e-05
Adamts4	0.0244488393052474	-0.0191392809681357	0.00452793052342744	-0.00728451863294419	-0.011636618737415	-0.00179710588032504	-0.0115436744371511	0.012976508091561	-0.0100526423398891	0.00423508819918541	-0.0164665080366984	0.0031940636895515
Ccl8	0.0243668166610353	-0.0174134500513711	0.0060039308535962	0.00834465663182712	-0.000315310906115121	-0.00101925170220375	0.00765685362395386	0.00472940183453647	0.00256370931061604	-0.00800576791807584	0.00942705295985556	-0.00362927639924069
Slc7a2	0.0243297699033301	-0.0214748111776107	0.0124701454049993	0.0013405526716891	0.00596921239559463	-0.0118979415458373	-0.00332341321825334	-0.00412034674981052	0.0300451216006608	-0.00581981436173885	0.0108362395658932	-0.0046128792337286
Irf1	0.0242069201750892	-0.00676746124409668	-0.00580335715398946	-0.00421186834365143	0.000433076023817126	0.00115085560845519	-0.0114350108857195	-0.014457286452589	-0.0233428385419838	0.00292170425627306	-0.0114492194719624	-0.0123777831228252
Lama4	0.0241890165889335	-0.0180679691087496	0.0082725308581967	-0.00978151394057921	-0.00463034088529422	0.00143184306097728	0.00540014364220503	-0.00681604575319241	0.00222619589220863	-0.00348214604708617	0.00408491958848634	-0.00713747051435562
Adamts7	0.0241790515389059	-0.0158975277344488	0.0084327500168308	0.00347590677553537	0.00107547857204999	-0.00470879254996234	-0.00583816796995157	-0.00200567924359765	0.00435460560770077	-0.0129991330091486	0.00889126502916181	0.00543523185016131
Arg2	0.0241685324564994	-0.00106491507078968	0.0209579084294467	-0.0184068474119207	-0.0132666519679807	0.0126384470489778	-0.0028185170092156	0.018937262201489	0.0113910656064512	-0.0131854595403457	0.0013892820738495	-0.00502135477984732
Parp10	0.0241159126857811	0.00440599857229831	-0.0106725248911606	0.0172213787324376	-0.000622478480005239	0.000351235244172685	-0.0113040912592809	-0.00265988241636375	-0.00385067544017377	0.0125216865744649	0.00238839878667506	0.00541776043295487
Casp12	0.0239428068191352	-0.000197101424641499	-0.00155530801811399	0.0133788345575737	0.00520490684534745	0.00324546716834164	0.00807444024874616	0.00321794427674015	-0.00161681047985391	-0.00681803668993611	-0.00551344140907426	-0.00451264305045287
Acat3	0.0239280104091817	-0.00481862306346691	-0.0064279660687579	-0.00379375229984341	-0.00111964735043147	0.0108106263789629	0.00470050008046333	0.00350686751335382	0.02323248184926	-0.0215598682665635	-0.00299954452973821	-0.00170247663809887
Parp12	0.0239119154543007	-0.00219802824931826	-0.0155101090260669	0.00702291087253737	0.00492658465617818	-0.000497780730892056	-0.0202487556729715	-0.00156490019084192	-0.016807914610754	0.0107133966829788	0.00670184566383589	0.000102701334098811
Hist1h2ao	0.0238963136342321	0.00971102085819107	0.0180191933037127	0.0042106562976976	0.00730937621673762	-0.0196964275720748	-0.0110466117210253	0.00569881397090068	0.00146144754088367	-0.00124246851717254	0.0127534071466316	0.0119923225183653
Ptx3	0.0238818924419857	-0.00719956680959382	0.00465468881878776	-0.00922430998814196	0.0123128074623786	0.00500266003465131	0.00496726017608271	-0.00217107291608073	0.0122145591513204	-0.00117894266663695	-0.00285628001429715	-0.00155301870097974
Ddx58	0.0238197726372149	-0.0140760499124428	-0.010853151132391	0.0335610390054817	0.000890068147976412	0.00827480567659264	-0.00425919030191764	-0.000335281799638721	-0.00863855708769087	0.0136233813427194	-0.00121814523492505	-0.00712103095454365
P4ha2	0.0238126381800592	0.00638820949984202	0.00651751433476538	-0.00586672152349769	-0.00642329758153806	0.000409340433430782	-0.00469952385524108	0.00400861951566272	0.00316600423599563	0.00180609466049219	-0.00217238869216956	-0.0117006536259348
Plscr2	0.0236748372370611	0.00708280865141202	0.00302264156400601	-0.00198538852929866	-0.00699501417669034	0.0172590576983218	0.00612193247883897	-0.00313080457978932	-0.00868449312397009	0.0163741120743659	0.000511618972119872	-0.00330584822581278
H2-Q7	0.0236130947064224	-0.00779822340880794	0.00946760103609457	-0.0094265291472583	0.00547625332378939	-0.00483183797351509	-0.00792772722468663	-0.0290815852765023	-0.0125761518678621	0.00910824967285379	0.00175919279941171	-0.00598403725937137
H2-T22	0.023570623994159	0.00806134531602315	0.00282593041760129	0.00802971586113711	0.00406932614520955	-0.011381726002567	0.00104443372123016	0.00716964488839576	-0.00365141897096375	0.000360521686835782	-0.00163155589521051	0.000309488800920627
Tgfbr3	0.0234731528305679	-0.0110692768887883	0.0209232726399891	0.0108943315739296	-0.00653445567715344	0.000379710962328097	0.0080441946603238	0.00035546940494436	-0.0054701432219691	-0.00134118418739174	-0.00456257208309824	0.00724036396295515
4933426M11Rik	0.0234222546041779	-0.00671064844737499	0.0207277031811767	-0.00437778190848266	0.00361653278369305	-0.00240785057343695	0.0226307469115328	0.00199511758597125	0.00131666549270919	-0.00480999520785885	-0.00752079659418467	0.00656801413685896
Lama1	0.0231835447270435	0.0028770662191928	0.00564330004997919	-0.0167709913146291	0.0150208430044752	0.0148279483118611	-0.0109118007639741	-0.00126214263040632	-0.00640536643307445	0.015142972829993	0.00562678020107187	0.00636466671921665
Slfn8	0.0231670983424855	-0.00472341374437197	-0.00776308773979991	0.013651408172125	-0.00102681026253547	0.00186640383555557	0.00783663660918426	-0.00602087997290779	-0.000725071975023088	-0.00842092115309437	0.00610456667614815	0.00205963280316772
Tmem173	0.0231609915318981	-0.00528217814186614	0.00512932610881028	-0.00427088536136155	0.00229628465132179	-0.00012290468503646	0.0072381351587054	-0.0100173521495126	0.0064579119285795	7.85284609980972e-06	0.00839059167480697	-0.00263203830783955
Xdh	0.0230979339236605	-0.0122267400126745	-0.00161908822781118	-0.011732129604906	0.000187649537334338	0.000562526088071124	0.00700612060514101	0.00255195093612772	-0.000450308915735499	-0.0131689806020191	-0.00352139968225465	-0.00463536406386343
Ly6a	0.0228350202085301	0.00601541563208917	-0.0139948279908934	0.0201282843055988	-0.0148987993006694	0.00837350855383203	-0.0106438564686388	-0.0226686244670323	-0.0260817561821923	-0.00428469170867072	-0.00839123842976778	0.00356946793293714
Slco4a1	0.0227327689931576	-0.00861761964459184	0.00843406391389246	0.0190424121183037	-0.00754781408695279	-0.00447116656456095	-0.0127403242900823	0.00309174271972639	0.000582035948328548	0.00017070940128267	0.000185774600228281	0.000979743336422756
Psme1	0.022578204532257	0.00554828856827213	-0.000634032249668893	0.0157126596649962	-0.00893458209936413	0.00663561991804531	-0.00750846132688346	-0.000921851416103742	-0.0131980171245373	0.00332948131548104	0.0043597273073908	-0.00886015861669544
H2-Ab1	0.0225404186651379	-0.000197212380564641	0.00128925479687398	-0.000984672337007481	0.00397312041794755	0.000309555419549481	-0.0225525487563183	0.00693670230695088	-0.00341100328540632	0.00234825862313661	-0.00668519029976518	0.0055695681603783
Vcam1	0.0223339868484036	-0.00315881907153516	0.0133637741784753	-0.00752207589905154	-0.00220763084840757	-0.00718287377392797	-0.00791848903394859	0.0144902973728188	-0.0143260540578086	-0.00449123823717031	0.00597585027667473	-0.00528841612174961
Fam110c	0.0223320714529143	-0.00430501896086449	-0.00144844919294129	-0.00721269240771004	0.00010990251277879	-0.00416233543978074	0.0085848839364592	0.00667633893960263	-0.00606018475105941	-0.00238221596472293	0.0102606035659526	0.00122468850872485
Lrrc8d	0.0221131287040014	-0.00132336993444043	0.00433786054890358	-0.0115518549512645	-0.00768526176404955	-0.0131753425532843	0.00695223190669674	-0.00169418496195721	-0.00354885760302382	-0.00847460651582004	0.0136282652652656	0.00232538932724683
Ccl20	0.0220302061793757	0.00514529656136069	0.00696753594382971	-0.000736565510955136	0.00252982640098436	0.00549164254493105	-0.00205572755312148	-0.000257393621834098	0.0114337301091569	0.0100068526292478	-0.00375056500126144	-0.000463399651345314
Slc39a14	0.0219859873649299	0.00170188365122752	0.0101756780547701	-0.00993244432894481	0.0153191069246039	0.00369658020773593	0.00339630517690666	-0.00468504099301263	0.0151861413764371	0.00951217818108633	-0.00858612592022787	0.0042605674550887
Rab15	0.0219415819278039	-0.0114102823705872	-0.00306846901980596	-0.0101977711021227	-0.00292763622830723	0.00627873177808883	-0.003432688529449	0.00967681086283116	0.0179107077311412	0.0179108310314081	-3.1049438966114e-05	-0.006187103294017
Nek6	0.0219161879213393	-0.00306729336101965	0.000832054060900762	-0.00964296781133774	-0.0166679748111109	0.00674992737029124	0.00348856781480327	0.0098138287551753	-0.0107545466151182	-0.00374216411337785	-0.00441342196503616	-0.00475484992910771
Tpi1	0.0217846114471638	0.00766306840024929	0.00579114228793203	0.000104131343661755	-0.00486622479249429	0.000438424715468252	0.00335980413400409	-0.00476019775737682	-0.00158111868302298	-0.00449593100671166	0.0133756078414734	0.00914696751617626
Ms4a4d	0.0217742051312794	-0.00316791025917128	0.00771534999323397	-0.000859330051529075	-0.00261145121530591	0.00909692088392307	-0.0132538929196634	-0.00332608234581844	-0.0161140644361009	-0.0116299639010543	0.000594021714445033	0.00185166498691057
Ctsc	0.0216567065792544	-0.0047316268071158	-0.0111660852968764	-0.00619429247026303	0.00176957934603919	0.0100243891085613	0.00832078013604562	0.0179636286937933	-0.00235089677723603	-0.00979091868468038	0.015828255958954	0.00135268946831867
Ctsl	0.021588628975655	-0.00103809591849107	-0.00208015581054772	0.0143713929459419	0.00079226851416116	0.0080848534210668	0.0114809908722736	0.00273910919615102	0.000573992582831953	-0.0075727968770758	0.00222217353120458	0.0068284761963274
Odc1	0.0215703524302835	0.00764227887832595	0.00547985303266713	-0.0169045896562542	0.00742842513775222	0.00622006388828191	-0.0051160687443107	0.0012915281908735	-0.0063742175138285	-0.00761273374522912	0.000106799313746152	0.00452515809516728
Mif	0.0215497111564719	0.0040489345421141	0.00176408699653888	0.0121008376406367	-0.00398557368657251	0.000678906791687272	-0.00261698510775924	-0.00266231991125471	7.20563138751238e-05	0.000777905986955309	0.000438397762352946	-0.00893097087831758
Ccl3	0.0214785579202567	-0.00152940856427002	0.0143446902801686	0.00440429114934521	-0.00975556990135363	-0.0127412012135541	-0.00531428613236263	0.0200803232033906	-0.00691813333750924	-0.00435269272927335	0.00225579938927742	0.00100959574135861
Arg1	0.0214635863040871	0.00460593692820449	-0.00485459065629055	-0.0155860282317023	-0.00173180590742697	0.00154275134312199	0.00874958420478598	0.015284385284864	0.0333477881579136	-0.00451717749171367	-0.00993640278991931	0.00278408976634996
Cyp1b1	0.0214506055945414	-0.00929435194846811	-0.00518123118785557	-0.00839764352748805	-0.00520569460896244	-0.00486329604554403	0.00352824933236065	0.00176213626944581	-0.00450924381134367	-0.000562707490989336	0.00827468255359406	0.00566735359543744
Xaf1	0.021346909625152	-0.00783448830462827	0.0057313352504598	0.0222081887456534	0.0136658316100717	0.0191379891334417	-0.00598708272409956	-0.014562113992112	0.00333023100844847	0.00877707818915402	-0.0027407721668323	0.0023579301333669
Gm6097	0.0213322793895904	0.00775236183650754	-0.00176302426235463	0.0127098447511562	0.00683363865183551	-0.00714765341309091	-0.000280819665283846	-0.00361668651547012	0.00523581128382894	0.000100773497292625	-0.000358605579612272	-0.00562230384187333
Asb5	0.0212940534593112	-0.00838828287057245	0.0139971784044276	-0.00804657414197902	0.00838831314393697	-0.00567175021992462	0.00757276270760083	0.015259547808997	0.00296010497283385	-0.00117449724802412	-0.00650048888860212	0.00403006932705741
Bicc1	0.0212830393165684	-0.00386521099634894	0.00210334801214699	-0.00888146124069961	0.00383396030216352	0.0117153479867351	0.00473532217575554	0.00422242623573614	0.00852164697870727	-0.00286173215022816	-0.00100907661822272	-0.00287460623430198
1110008P14Rik	0.0211921134063805	0.0090662922253794	0.00684107544253038	0.000505101643429282	0.00285291398588232	-0.0121876409870854	0.000419603222967655	3.49139460957073e-05	-0.00232391603531408	-0.00195798059939319	-0.00647329019577926	-0.00688531732938416
Fas	0.0211849187401803	0.00856409889069465	0.00366741688793077	0.00176813168888068	-0.0124317639073192	-0.00953492720600648	-0.010827024731686	-0.00383585208235692	0.00556388741621844	-0.00475301822950942	-0.0185131673065792	0.000883060696467069
Creb3l1	0.0211592058024189	0.00374889973898042	0.00741577346707347	-0.0327764433245374	0.00306293024870614	-0.00690010067871775	-0.00417435811240192	-0.0053410159845128	-0.00653966701370577	0.00573501716939561	-0.0047196351886444	0.0102255582369443
Litaf	0.0211533998910282	0.0060293553566435	0.0139863043479793	-0.000348372567571982	-0.00535896123668167	-0.00445970973061204	-0.00546700490256818	0.00133333648183734	0.000904405930464109	-6.54043659444389e-05	0.00502199565905776	0.011279757675873
Ifih1	0.0210298766765173	-0.0128708883710183	-0.00631384376210501	0.0241606107759578	0.00248334137019601	0.00749519072368536	-0.0152204595668835	-0.0157291957227358	-0.0117413138446705	-0.00386446714371993	0.0148172211734951	0.00378013054702733
Antxr1	0.0209962419253191	-0.0168535067034516	0.00396681663098624	0.0133768666430735	-0.0071048465850658	0.00423789963785005	-0.00146175595289418	0.00549196829006133	0.00390042844856793	-0.0130456494167789	-0.00206703424105387	0.0119112538512283
Sprr2e	0.0209073100210269	-0.0044424387213998	0.0100941191111589	-0.0155021432874119	-0.00466906392411566	-0.00692003384506044	-0.0042371126125079	0.0160832509058051	0.0205553315300209	-0.00557031965120726	-0.0124938717897034	-0.00263432504098534
Stc2	0.0206590617362907	-0.00404938864573172	0.00450287737359389	-0.0134713229345191	-0.00860218622289365	0.00573610479129191	-0.0109102236732614	-0.0110169774103979	0.00879683017744581	-0.00916280458651951	0.00167219446641992	0.00676457233717964
Rbp1	0.02053853550833	0.00874054628088624	-0.00378040612466271	-0.00575712256252559	0.00293067947730927	0.00337159700531517	0.000793430448233205	0.00754468472499866	-0.000998677007195653	-0.00764336064465448	-0.00122689309428614	-0.000164615900065277
Gbp6	0.0204676641124109	-0.00734812412043992	0.00487201965872413	-0.00152323459238923	0.00694193026420605	0.00780915302519782	-0.00821382510771505	-0.0103360800282545	-0.00546859821593558	-0.0102116242390241	-0.00161468073069036	0.00244752598045617
Ctps	0.0204273669037199	0.00521981835106047	0.0150375782051811	-0.0103545673945932	0.00338881981170035	-0.00937406167914337	0.00513770117388732	-0.00649455175762604	-0.00555606503933465	0.00273465682230587	0.00130632818559786	0.00445790249406969
Apol9b	0.0204053723591296	-0.00298679465080442	-0.0117042446268416	0.0125195519808319	0.00453213611731156	-0.0097945893018665	-0.00587583562505222	-0.00738803054451443	-0.0171820670399756	0.00813087826827893	-0.00924665313975566	-0.00557300888348482
Col13a1	0.0203794247112921	-0.0148271903880579	-0.00480023133779361	-0.0158745841241803	-0.00304616462928484	0.0140540311952625	0.0106705474697143	0.00498676046709461	-0.00335393822538265	-0.0243900621181247	-0.00216618103336902	0.00122320510223619
Uba7	0.0203680062405365	-0.00243502053057942	0.00326484310061484	0.0101612359960898	0.00393144405432914	-0.00198405721775975	-0.0103339781366311	-0.00137528390385121	-0.0293513148544229	-0.00273831047639999	0.00670033965583075	0.00253585709132929
Il13ra1	0.0203566254181815	-0.00544803168636281	0.0125284109361097	-0.00205958684234267	0.00497739625619916	0.0034821121587723	0.00325357027374807	0.00361623127057624	-0.000351364829381174	-0.018001329128592	-0.00545694654970643	-0.00109199137347534
Gng2	0.0203210652933543	0.00380095693010131	0.0140204001188894	-0.00559660940427207	-0.0124286287726052	-0.0011767079228384	-0.0012876932741371	0.00229468712985213	-0.00315248805990578	0.00119244502701921	0.00522912232802807	0.0134669854711311
Cd40	0.0202941363080783	0.00091974447856033	-0.00293859837863293	-0.0149276814974782	0.00359229673379262	-0.012810485067028	-0.00554027398269722	-0.00267116252408093	-0.0118105903507137	0.00885053172855362	0.00151499291700813	-0.00187259519122998
Pi15	0.020276773419772	-0.00917111604709637	0.0115333403347788	-0.00829718594907547	0.0059617446981837	0.0108684903993559	-0.00846438968019205	0.00268013378317086	0.0144458913912799	-0.00179967907975683	0.00147807074053503	-0.00099952460969327
Adar	0.0201690361391934	-0.013982455553402	-0.0134982829887993	0.0163383732029901	0.0109623891118044	-0.00736698558710151	-0.00108975338203347	-0.00185003025127973	-0.0164434160674805	-0.000542128819899898	0.000638066226715791	0.00140684127447154
a	0.0199694778393263	-0.00942876469918599	-0.0167730040920168	-0.00491857461602836	0.00928140650130135	0.0145155164397615	0.010361264532815	0.00893221417395653	0.0027208384370777	-0.00454180504476939	0.00493890830315355	-0.00444688473690819
Sp100	0.0199163839224717	-0.00396362036776177	0.0130439721885204	0.0165017445588121	0.0110968158052159	0.00863655474707927	-0.00287964044702857	-0.00619265153688282	-0.027059284736546	0.00688227778705083	0.00672622135619347	0.00162666070292469
Pgk1	0.0198814870671629	0.00447931326439812	0.00890532279667093	-0.00553544450612695	-0.00271505028734109	-0.000983377731069027	0.00568901771551397	-0.00231131078107894	0.000913730426886853	-0.00833188381742821	0.0138112157230715	-0.00232627154074475
Ms4a6d	0.0198184564799562	0.00515377759019525	0.00204387838236893	0.0111599018663324	0.0163707360496407	0.0215794145182424	0.0215236711430958	0.00731957964470768	0.00696129780282331	0.000209087907662163	0.00309482640789712	0.000909862189748645
Hand2	0.0197905468256531	-0.00353666273987017	-0.000124314488391443	0.00126321335777229	0.00248343307992445	0.00514891240521889	0.00109965914803923	0.0116547380686996	0.00164103516383775	-0.00364021610912252	0.00112468569004777	-0.00909977504405856
Vip	0.0197002085178595	-0.00580668756382696	-0.000398543815563007	-0.00849808007682082	-0.0198561402360494	-0.0182016834120913	-0.00417683382344941	0.0140001261912073	0.0156475264722066	0.021343127146136	0.0127029970790299	0.00634321701876115
Cyp7b1	0.0196271446277802	-0.00567665053502466	0.0128301011833209	-0.00931660093305228	-0.0119156568428675	0.00886090621782781	-0.00384716115291492	0.00876036509083271	-0.00399872393006186	-0.00573223885755891	-0.00169147470360632	0.00320031640481716
Chrdl2	0.0195566038693186	-0.0154351017165281	0.0147751158814322	-0.00685654242678329	0.00606873301171298	0.00474651979267675	0.00038927696034208	0.00253876627746721	0.00318846913903121	-0.0145496843219513	0.00476379004731917	0.00295192375432259
Trim25	0.0194576094568017	-0.00966005649550556	-0.00635944227276251	0.0289217792959696	0.0128973461446124	0.014979143899294	-0.000752686836031405	-0.00174516126513147	-0.00284527579270701	0.000546034668131069	0.0125153591124862	-0.00586992557793524
Apod	0.0193038399833396	0.00433362613947673	-0.00822725584831321	0.00760113417946333	0.0129872340576696	0.029760948799769	0.015308889740778	0.00427029320366624	0.00547376253429045	-0.0110913110193271	-0.00321335337014822	0.00713322643110531
Ifi35	0.0193026064042705	0.00477403365148426	-0.00292070464839526	0.0221457114241656	0.00356358229858278	0.00794534111152567	-0.00461907935852797	-0.0137672938596853	-0.0193545500595246	0.00903374931604055	0.00359731228034838	0.00511155760161784
Irg1	0.0192519466915136	-0.00263704597852258	0.00295635492313882	-0.00280539975611078	0.0120192771257558	-0.00467459755023831	-0.00303686571114907	0.0200607482171344	-0.00661964347534589	-0.0068475149863079	0.00716298002094298	0.00553015636132511
Rasl12	0.0191599242495484	0.00131760237735049	0.00235960760298689	-0.00186814416272921	0.00522184848418417	-0.00743332211415389	0.00199189488226862	-0.00174704577319623	0.00431223168827967	0.00262639006332734	-0.00335056465388966	0.00120149831338829
Samd9l	0.0191331280314515	-0.00830140106941708	0.00619312618751678	0.0242080814351684	0.0046869821698661	0.0157445442885007	-0.0150519072504339	-0.000846919578540933	-0.0145917020377324	0.00193044510129183	0.0100760494843076	0.00305804898459691
Nkd2	0.0190768992319221	-0.00787496861767195	-0.00507652276981914	-0.0169367335879357	-0.00174881752026138	0.00760011309708638	-0.000739286514931587	-0.00141863897620751	0.00154832979230549	0.00730767446157825	-0.00778968322608782	0.0131602439303593
Igfbp7	0.0190577588659549	0.00418578479888284	0.000697926769973461	-0.0208094965376202	-0.0159706851205064	0.0045130416854763	0.00404233860872454	-0.00233666208627954	0.000367713682236425	0.0100776287121496	0.00572515293412148	0.00413299362626944
Rftn1	0.0190058229245237	0.0072120529844727	2.54384709306866e-05	-0.00929615229704089	-0.00807399791704783	0.00387244586343138	0.000442888206958831	0.00987005837565713	0.00500412651181988	0.00502074663896443	0.000498544959876474	-0.00457863546476372
Prdx5	0.0189700629330391	0.00881118092104491	-0.00197955719322307	-0.0125421715692447	-0.00241191501510275	0.00182365596249687	-0.000813572933866172	-0.0028800315282737	-0.00165453823854941	0.00815099221917889	-8.3899012032065e-05	0.0112199947055207
Erap1	0.0189575858192734	-0.00448862760579185	-0.000979714529006536	-0.00144128654901486	0.00794446189064503	-0.000835482496798232	-0.0115955344540502	-0.00251850152421583	-0.0138180269174235	0.0017106420792957	-0.0187956408198944	-6.6351331195198e-05
Avpr1a	0.0189481778214909	-0.011872982107204	-0.00648015956128793	-0.0112916980755303	0.00400473578703918	-0.00143163527927091	0.00299313073782364	-0.0143323844278669	0.00909087055365714	-0.00705411652949799	0.00291365687440688	0.000930074787608539
Tnfsf15	0.0188821306863684	-0.00500533665480297	0.00326077322853599	-0.0128985187084438	0.0015752752340589	-0.0017794420085688	-0.00489057656167727	-0.00446623884508507	-0.00932338426445028	-0.0278653850439373	0.00185857011636917	-0.00227051738807634
Trim21	0.0187538544538627	-0.00349925020839273	-0.00755880997000764	0.012366004229572	0.00946433173612173	-0.00481724031087417	0.00136639809392477	0.00760181634539435	-0.0166089345043616	-0.0152724677803775	0.000895676526649829	0.00380891813195015
Colec12	0.0187422429442027	0.00274237902932374	0.010085831473947	0.00656659920347902	-0.00557698328474471	-0.00116405281862331	0.000270034140300335	-0.00114518671614838	-0.00220891197824123	-0.00776116242426733	-0.00413571433231129	-0.00673197058121309
Hsd11b1	0.0186937171007359	0.00527398104316178	-0.0104213481981305	-0.0055404494467916	-0.00389700321317263	0.00471830389673994	-0.00491593555850125	0.00824929021629304	0.00427600743176661	8.47674230610615e-05	-0.00247596117383394	-0.00675730406817073
Dpy19l1	0.0186864344264865	-0.0056285666008489	0.00275436013857846	-0.0104885369746431	-0.00431922783269954	-0.00378531890087196	-0.00451354405571353	0.00931121949077134	0.00307034511567713	-0.00927231164515054	-0.00620286157174482	-0.00013162730721514
Phlda1	0.0186832906476519	-0.00187412918919461	-0.00139758912013868	-0.015920378967498	0.00293723602997086	-0.0032834401439362	0.000119415711634777	0.00890090843101205	0.000657763238014049	-0.00310466298567629	-4.30085831658039e-05	-0.00914123386038372
Ndrg1	0.0186481817617722	-0.00135534038499609	-0.00495215041911472	0.000792756825497448	-0.00844729474636121	-0.010354606200367	0.00302549934208174	-0.00758399997446676	0.00939554126299543	0.0010778070772916	-0.00972012104551403	-0.00038996496074632
Cxcl11	0.0186203120822888	0.00162784091571949	-0.0014081645251545	-0.00142107997622875	0.00424954772861586	-0.00393509450995618	-0.00563834004462083	-0.00763738484748611	-0.00788837252622417	0.00676578259535346	-0.00826581768120632	-0.00587741413375624
Acsl4	0.0186197088186006	-0.0116207299042581	0.00657636591358379	-0.00273274701587448	-0.00908051773139028	-0.00404833205941283	0.00514943598312986	0.00034522437150184	0.00189378945646635	0.00482321527538566	0.00868072400635179	0.00679956947060579
Hk2	0.0185369529303398	-0.0104906650987389	0.00297585201764003	-0.00747410965157239	0.000447853902230307	-0.00195159067936835	0.00657929487540878	-0.00250331003254447	0.00293869543981759	-0.000712311436786966	0.0114695030135215	-0.00696927569609743
Clec4n	0.0185136323138729	-0.00824949033400832	-0.0150587984440178	0.0350602277319338	0.0174410093533386	0.0231028771808709	0.0138261071240986	0.02542828470031	0.0221125349280611	-0.015359815225367	0.0171265370442166	0.00570767871389924
Slco3a1	0.0184582383735581	-0.0120734916756545	0.00151168116200412	-0.00208827173682356	-0.00237403764895239	0.00281484330660572	-0.00170940052873847	0.00177937968836469	-0.00664257487264271	0.00137085116849113	-0.00393275984702888	-0.00215864843427908
Ccl12	0.0184153162154837	0.000381623145259218	3.96310568196589e-05	0.00205450477314132	0.00770136250758194	0.000976993457388574	0.00432705575488603	0.00100945104154192	0.00428605596894561	-0.00160989238566675	0.00748725553105209	-0.00115791814228916
Sulf1	0.0183657815957224	-0.00920593106251318	0.0291966165873496	-0.0191539872164869	-0.00525931619912069	-0.00111038900262561	0.0118812585948734	-0.0178039810954928	0.000469855660341685	0.000728620977120094	0.00347885696611091	-0.00384851562587547
Gramd1b	0.0183439691747801	-0.0110092625552919	-0.00277076401471594	-0.0104118323051837	-0.0141227793809946	0.0149089581431275	0.00883554406465658	-0.00365271343084793	0.00781625316344916	-0.0160642752395865	-0.00351762412035206	0.00178913780814229
Steap1	0.0183375604757635	-0.00231109482229066	-0.000508422536160568	-0.0178327349544492	-0.0179429953653073	0.00368254226068625	0.0104257216003019	0.00324791763808248	0.0080793614240599	0.0135471246937727	-0.00208346673643856	-0.00749515550046333
Cxcl9	0.0183237018556929	-0.00755898719619052	0.0123521757629274	0.00256172884612224	0.00513361561956932	-0.0058196546728945	-0.010354225209489	-0.00261388611935726	-0.0195915139097752	-0.0027674470259095	0.00991111588676042	-0.00195077277804226
Tmem45a	0.0182794985485498	0.00141142539510795	0.0100730244376307	-0.0134342478435288	-0.000354523964479758	-0.00390670885699219	0.000993738083158282	-0.00865161682215602	0.00683744015885834	-0.00789601508480331	-0.00041116049811496	-0.00592899908422448
Tor3a	0.0182484657037751	-0.00375948475295388	-0.0213699571175825	0.0110147613986965	0.0096750082677201	0.00515811715183712	0.00281940472746287	-0.0160215727755899	-0.00500229822198444	0.000249363087556111	0.0108414179559221	-0.00441597008225647
Junb	0.0182418610041605	-0.00832060314909499	0.00223987584206287	0.00281694243013579	0.00210747279684275	-0.00409200884851789	-0.00123974860174238	-0.00417659522633265	0.00259958821096794	-0.0019045894540269	0.00494999272883237	0.00454683739222089
Eif2ak2	0.0180412449456709	-0.0275656509396547	0.00471483597999696	0.0214229269216338	0.00234664383283057	0.00702124690714818	0.00417597380789671	-0.00384117658115526	-0.0157683597154277	-0.000830001893649315	0.000523816151101063	0.00350385741379501
Slc15a3	0.0179381047290492	4.89325044452224e-05	-0.0123608835126547	-0.000857541205739106	0.0190243912575006	-0.0128702278300522	0.0221727073060567	-0.00497770961313117	-0.00212936014853551	-0.000436967202635421	-0.00763218258196977	-0.00367110016722754
Clmp	0.0179006923250497	-0.00615409644500894	-0.00165216153328157	-0.0130813417883225	-0.00381047688971882	0.0129086459710033	0.000254680822402902	0.00538060984456874	-0.00433766246495509	-0.00832304657019217	-0.00769355866150049	-0.00247037451088938
Pydc3	0.0178935321523168	-0.00126680831275411	-0.0165846786873358	0.012126350046716	-0.00775705444544353	-0.00187099194921776	0.00170152908130348	-0.0124123960892999	-0.0161420783140577	-0.0101191222925782	0.00327796745539389	-0.00103537707822407
Adm	0.0178380008545126	-0.00601073238026962	-0.00186512557471043	-0.0161303167168953	-0.0119923060863263	0.00159448145746326	-0.00260173319295586	-0.0162076011639687	-0.00646404688677726	0.00683975750170121	-0.000962391785891984	0.00450021768416507
Dact2	0.0178349186968047	0.000100903701449138	0.000236914151981264	0.00635760842511481	0.00160586918521004	0.00263817805601297	-0.00924175396673111	-0.00576022519184561	0.0240709207659865	0.00788411160982737	-0.00714368013269779	-0.000598522093048358
Rac3	0.017833750185412	0.00624344437183742	0.0124027403157512	-0.0117966527515731	0.0145087779889974	-0.00741711055881275	-0.00221829548383091	0.0119062713336823	0.0102324523848179	0.00653172348986843	-0.002674695878017	0.00593218322038435
Zfp36l1	0.0177827307309462	-0.00422895230933802	-0.000528117449078918	-0.00533498108993807	-0.00356659544448711	0.00697772061070287	-0.00443826558078229	-0.000711797345086668	0.00286112454820752	-0.00847164449950898	-0.00526766327616907	0.0136010275427718
Adora2b	0.0177796015811501	-0.00809705063292515	0.0111617464344382	-0.0052006436643642	-0.00029357473492474	-0.0118594981771772	0.0013470244284101	-0.0278598927485255	0.00668255321862592	0.0195973686703547	0.00323398353845296	-0.00330578497439147
Pcsk5	0.0177462173530371	-0.00633600423773342	0.0174122753890356	-0.0153220127708531	-0.000251078573152829	-7.9382872137586e-08	-0.00338745876810654	0.0254298870544152	0.00418961874822175	-0.00045400734713682	-0.0115718540435348	0.00140698644657593
Herc6	0.0175809303255035	-0.00810822982978686	-0.00429626295739603	0.00706925766635924	0.000128984566713638	0.000210816048066106	-0.0099795237151543	-0.00737673863635845	-0.0281221484375382	0.00872262918911255	0.00194348356276738	0.00177936121092125
Hmox1	0.017541382695849	-0.00898114643845858	-0.00703579193555704	0.018349902705993	0.0173663021282308	-0.00397734729405145	0.00537395527463695	0.0229985311632652	0.00497224902874547	-0.00827306108688261	0.0034037771870201	-0.00206690713573157
Pvrl2	0.0174984644204914	-0.00697351409184867	0.0107441171153283	-0.00859646899177297	-0.000580296495971148	-0.0171783009755781	-0.00131468253791644	0.00284080268914921	-0.00243778695527349	0.00408633837792016	0.00244075717669931	0.0134686736575469
Mapkapk2	0.0174716671940746	0.00498549363292188	0.0139511653933908	-0.00330720982534712	-0.00601853728981491	0.000670296814347436	0.00156330793186357	0.00374856904184976	0.00222253507776546	0.000920440916660215	0.00763217569399282	0.00673796413142073
Moxd1	0.0174659139507051	-0.00192943298676343	-0.0104246682431741	-0.0133166502645374	0.00937797339050598	0.0262612758179804	0.00700106443534441	-0.00672747047172612	-0.00120689201235256	-0.0178728857942679	-0.0039402554830204	-0.00220374647102335
Irak3	0.0174640653566458	0.0159342766144005	0.00355604670827237	0.00383422777550141	0.0125954965417841	0.00763906321194134	0.0123959492740825	-0.00590638340173025	0.00389022971442257	0.0013349650962223	-0.000609287754544218	0.00448743158148275
Zc3hav1	0.0174298959905022	-0.00106493824822019	0.00191164559404335	0.0163655941435877	0.00333869527716438	-0.00808553934736114	0.00474105006252915	0.0124147118287045	-0.0078443531927115	0.00924068762992073	-0.00473253302017516	-0.00445517961104428
Calcrl	0.0174021169313846	-0.00662584513298979	0.0154340897422384	-0.0128294162161021	-0.0081651304757851	-0.0122844349929797	-0.00103286351004521	0.010002443698178	0.00406699737030116	0.00750619161999031	-0.00660039226152032	-0.00605086003309524
Slc31a2	0.0173895825088584	0.00452674714738398	-0.00222388656158749	-0.00194949852870348	-0.00541886540838376	-0.00957084752940741	0.000977053837574327	-0.00571241445759796	-0.000397156794794884	-0.00121732803843646	-0.00221140317816769	-0.00250876682161103
P2ry6	0.0173867260194098	0.00636195752679143	0.0123244404538413	-0.00351614783690496	0.00287280717351164	0.00365002697700343	-0.00398883763134701	0.00930181407280101	0.0134284850915027	-0.00110164791011603	0.00955851100797748	-0.00128963532451256
Gfpt2	0.0173430293940149	-0.00279705794687128	0.00171220734783328	-0.00302050155652217	0.00955534954130754	-0.0111920270590375	0.00873369443970367	-0.00220942590289763	0.00462618050651278	-0.00619140317513859	-0.0043254266489268	0.00235243131595054
Mov10	0.0172984390797033	-0.00512109771900325	-0.000727574972103299	0.0129329419971563	-0.00124074641488143	-0.0057155363352666	-0.00528714654780753	-0.00972372595689608	-0.00899354577347937	0.008531884594328	-0.00805413478806778	0.00580532043082605
Ltbp2	0.0172970008161621	-0.0068911857420926	0.0085424045125753	0.00645101651039128	-0.0010787882435459	-0.0141511611575091	0.00468920695409868	0.00219613955352729	0.000439946400252191	-0.000432043797016701	0.00681692257734668	0.0140019567221888
Cmpk2	0.0171665320634874	-0.00967735638410672	-0.00588748904482527	0.013634863754594	0.00664310624020265	-0.00649969405889954	-0.00177256140093462	-0.0157123319934834	-0.023961345534771	0.000682387412195301	-0.00139815629991704	0.00633711301169133
Prelid2	0.0171467178544324	0.00143269410800314	-0.0103599273203166	-0.00355192307167502	0.0016995162210042	0.0158266552024637	0.00763135458064226	0.00448688770403673	0.00675506935716342	-0.0176191984742718	0.014533447248736	-0.00364506503330817
Ascl2	0.0170953526945525	-3.91416438443094e-05	-0.00243821990113898	-0.00989168311219381	0.00182349119604385	-0.00288789943878691	-0.00642071651405606	-0.00669315374358626	0.00792216407527248	0.0181176872295101	-0.000677755304886237	-0.00250290964591551
Gm4955	0.0170936798668665	-0.00231785910732121	-0.00287944497290629	0.00524165104968373	0.0216044732354597	0.00094315238814074	0.00130322104811543	-0.00709860617359192	-0.013903993633026	0.0102421274729411	-0.00286450237705316	0.00128586429143171
Dcxr	0.0170658013106065	-0.00134427109866217	0.00942955537886394	0.0163012587819828	-0.00759691453189666	-0.0261212126662268	0.00166732382477159	0.00171882232539888	-0.00769951318452197	0.00141728782667672	-0.00392663597534119	-0.000946809057861197
Pdk1	0.0170496634976678	-0.00692567320128762	0.00695593832801143	-0.00386799319522783	-0.00233019379695083	0.00180683603732533	0.00633104910621668	-0.00308357880524651	0.0108810984007678	0.00305288764571711	0.0150569878157964	0.00221388337522881
Oas1b	0.0170327426880955	0.000778177138579229	-0.0236848677624468	0.00714663554817756	-0.00557742614855718	-0.00658488807630677	0.00297344313559965	0.00885641481081838	-0.00398593187792416	0.00901359945676901	0.0118923548275887	0.00562322098711167
B4galt5	0.0169522758874474	-0.00048748569013021	-0.00462276627716845	0.02925168596528	-0.0130557165851361	0.00206412552024676	-0.010198850215264	-0.0116007908186921	0.0109271091788574	0.00699769446236612	-0.00244814500701642	-0.0138805078651369
Gcnt2	0.0169339295598825	0.00137051884169907	0.0105418755394274	-0.00616137645316381	-0.00255035893774819	-0.00758884531841788	0.00379414080340896	0.00160437842937866	-0.000503633135140572	0.0148001405152425	-0.00724748036485548	-0.000158919479350306
H2-Aa	0.0169285098979543	0.00156318228200266	-0.00626112294215087	0.00216979622528723	-0.0069307706333978	-0.000645443453529703	-0.00744903074967843	-0.00490159298510456	-0.0198362873761225	-0.00836529443869397	-0.0167810020597963	-0.00433522805794787
Fcgr4	0.0168841430929916	0.00583101857805338	-0.0172562010299781	-0.00282978772725446	0.0149691685681593	0.0104778894015221	0.00518073435784323	0.00765363343822262	-0.00139708980224543	0.00752375616862098	0.0121018463631016	0.00208803343371445
Btg1	0.0167899375112156	0.000784791938986821	0.00287470790194136	0.0176008456961057	0.0152415322480168	-0.00526292239110292	0.00421604645131871	0.019474810444327	0.0072897851485658	-0.00837201670006594	-0.000658740854446349	0.00695568653915136
Trim34a	0.0167348198085146	-0.00210282999951184	-0.00321996709247012	0.00539157264197902	-0.0046763710310817	0.00196189666918997	-0.00322041744321184	-0.00941875783722159	-0.010972936455202	0.0177573049544342	0.00106495109632284	-0.0024389639884092
Cd14	0.0167141038045633	-0.0119298456846198	0.000768408673744187	0.00764613646234164	0.00440828710549209	0.00441429635741343	0.0110530929263155	0.00379889980104084	-0.000381185143045882	-0.018443065510771	0.00281185371046364	-0.00107361204479717
Gbp4	0.0167135392250828	-0.00595391418371958	0.00243014138535901	0.00577028045715322	0.00529878773755121	0.00757432237375277	-0.012239835344652	-0.0112768192483102	-0.0152549610202301	0.00990973593087743	-0.0104873916406937	0.000408481411510652
Camp	0.0166950888980275	-0.0100427361457917	-0.0127490043397101	0.00549269071531429	-0.00321158960169273	0.00321261324755323	0.0095634226665706	-0.0020022322306762	0.0127551545209862	-0.00275248304637987	0.00825679378835456	0.00305596603959273
Nlrc5	0.0166931836487766	-0.0161525143255135	0.0132508400948346	0.00846682183473107	-0.00846862948990168	-0.00576060076292622	-0.00644967879642265	-0.00855450640306162	-0.0367409553465409	0.0188183871165669	-0.00102904372810104	-0.00292095027871685
Plscr1	0.016656754598391	-0.00147413414565797	0.00635351425243516	0.0138650411477616	0.00709143829367639	-0.00364306138211826	0.00645173444432668	0.00152283459769586	0.0132180570633438	-0.00346985899156641	0.000114239581452244	0.0043671212946904
Ednra	0.0166481297803729	-0.0109009570940244	0.00338097076255027	0.0101727324629911	-0.000987726967164713	0.0134482781784368	0.0152740911817223	-0.00113547618797656	-0.00117293653942162	-0.00785013636782124	-0.0120628564051352	0.0034941470528438
Lipa	0.0166301877875315	-0.0140036972477872	0.00403700831860066	0.0191329358513295	0.0221076117031622	-0.0202756212630289	0.00208358385376832	0.0209792045902881	-0.0102147380872506	-0.00159698562675991	-0.00474562207324905	0.0140851062485454
Dab2	0.0166277936931355	-0.00606107703581033	-0.000135743540804502	0.00411754279556022	-0.00430119130855708	0.00932808470122037	0.000337315186301031	-0.00466264302522936	0.00739087639903653	0.000650057941848605	-0.00286612431728699	-0.00923418471369023
Psme2	0.0166148490461916	0.0147638477076138	-0.00192103295486847	-0.00379395530154792	0.00168389067536475	0.0158456157766598	-0.0125971010266359	-0.014827777133997	-0.0121860671476253	0.0043757130529626	-0.00803382064611996	-0.000565575994080242
Col24a1	0.016575816263779	-0.00249836358907858	0.00541771968005836	-0.00835082021606429	0.00811303905481878	-0.000178460346523343	-0.00395867742485009	-0.00324453163261813	-0.00205189992499904	-0.00547150065366425	-0.00318570839632983	-0.00462750257597455
Il1rl1	0.0165665684587251	0.0139782676685624	0.01512561230944	0.00781812460754274	0.0154970467471565	0.00716342507175998	0.00191417494875659	-0.00394133113918071	0.00582218279567772	-0.0118258760005161	-0.00567576181400549	0.00146444334804981
Gm26902	0.01655245515656	0.000618758459501438	-0.00624947054288564	-0.0211994062290374	0.00733591284088857	-0.00241724404910022	-0.000682883806280984	-0.00373770243079412	0.0144613597357443	0.00696401566511948	-0.0143690966243854	0.00290122686086984
Ing1	0.0165229910321983	-0.013549920878623	-0.00139666146391381	-0.0223606382013951	-0.00836019422773315	0.00591552451371514	0.000622147411889908	0.0034555538930234	0.00466433165411627	-0.00274093664604161	-0.00713650728833804	-0.00948977330833148
Nsg1	0.0165047678404084	-0.00490489219441573	0.00012698519133245	-0.0026366287790892	0.00553637887476894	0.005489776863747	-0.00398018184779481	-0.000207719705737878	0.00832323128290631	0.00173739724341235	0.00131220012814039	0.00329604561363831
Ppbp	0.0164897823250456	-0.00139624355861975	0.00495735417412101	-0.00924491873533761	0.00898576045031687	0.00588632457438831	0.000571228833933299	0.000581537136600983	-0.0165444027847742	0.00297025299344255	-0.0028806738857716	0.00130529822334834
Cbr2	0.0164548166067798	-0.00128470560799579	-0.0107158179998853	-0.000384848069856053	-0.00638859652679256	-0.00195578006502562	-0.00103087464045483	0.000175164011038455	-0.000969147483345827	-0.00899699064079557	0.0109885158236129	0.00335044223242959
Apol6	0.0164548085614066	-0.0097816041233308	0.0141525076819045	-0.00566038349570825	0.00451528993753148	-0.00175791720110518	0.0015324974377532	0.00187304950335276	-0.0190772807640387	-0.000889758269166438	0.00209545177291853	-0.00319307603371399
Mmp12	0.0164501323009116	0.0044503650686889	0.00773958993338168	0.00225628130737953	0.0153004665678521	0.013598261292529	0.0115529363022285	0.0162991706520653	0.0142252667724998	-0.00463600768537552	-0.0104148525367762	-0.00462978574080749
Rbpj	0.0164399283051606	-0.0171112845126875	-0.00532458720865577	-0.00771956744795109	-0.00432932847759261	-0.00213936893124293	-0.00267423949261477	0.000214288201740967	0.00676058929487249	0.00386284031176696	0.00516324924110516	-0.00722199443761448
Il19	0.0164231327776712	-0.00910518396933994	0.013006468131064	-0.0136762643596483	-0.000820841534453656	0.00213312529789947	0.00792452773509335	0.0036882395132381	-0.00752716024186143	-0.0008159348964706	-0.00539186118836186	-0.00598632406691714
Macrod1	0.0163938997684049	-0.00871667328333159	0.00460964209594728	0.000807485059386563	0.0177063471268792	-0.00128095969881583	-0.000338982687624548	-0.00846047634195529	-0.00180920932902659	-0.00360551863173059	-0.016497788611094	0.00223516101682871
Apol9a	0.0163880009870673	0.000254297705493354	-0.0163067500784628	0.00755078775017791	0.00895442039446582	-0.00862204671043098	-0.00800689308472187	-0.00277819689997171	-0.0128247798116327	0.00315556801674519	-0.0134289243891206	-0.00273063338993067
Irgm1	0.0163831579138246	0.000722402486680688	0.00919215827142127	0.00475792360878308	0.0115171073688507	0.00085786041019749	-0.00416103993087736	-0.00519928877207205	-0.0112949925392029	0.00853083998293945	0.000964597659415994	-0.00448661732280587
Dse	0.0163767049748865	-0.00192558477305127	0.00473010073038903	-0.0156210192571862	-0.00566345441094455	-0.00286587706873397	0.0218822859990205	-0.00137549655561981	-0.00106702086326715	-0.00122816903092604	-0.00192772037741669	-0.00472217269911891
Rab38	0.0163150939216045	-0.00285519561373775	-0.000460767433747411	-0.00344859455869803	-0.00420089039244331	-0.00231570893785302	0.000683228807561893	0.000436691097781666	-0.00362854533246829	-0.0079888197261815	-0.000511917923395869	0.00441878789388959
Nmi	0.0163018369479171	0.0116191918294788	0.000855196845969325	0.0101280348470653	-0.00244851961410454	0.0175558558911061	-0.0103273138955935	-0.0163080020692406	-0.0160519502351741	0.00897610210820373	0.0220177577281491	-0.000937914536674455
Cd93	0.0162945211411798	0.0101674634679933	-0.0124466088057063	-0.00153809813210269	0.0069230668526712	-0.00155580329552528	0.000607062878253105	0.0161743707928614	0.00449629635087829	-0.00371118184866641	0.00831716362809959	0.00239201090119938
Gbp9	0.0162847457855746	-0.0121790909039191	-0.00251175691405222	0.0051788816731046	0.00709699732262079	-0.000653829803372082	-0.00594644783937079	-0.000144005521486306	-0.00878380784192614	0.00145829917537544	-0.0135299781081509	0.00365925311891313
Cd74	0.0162806792887682	0.00870493111002307	-0.0111255951257458	0.000807782586106152	-0.0097932245872627	-0.0112937035346165	-0.0112272585681425	-0.0122096002593548	-0.014299057794391	-0.014998586518306	0.0124978317192424	0.00435560482348739
Chst11	0.0162615987609662	-0.00571131624647767	0.00964212574370907	-0.00975517042568446	-0.0106045698577888	-0.00196638448873368	0.00468536682256201	0.00567827338912549	0.0132961701952841	-0.00399071305777392	-0.00819898711263698	0.000959188180276717
Dact1	0.0162280197700796	-0.00470144039717452	-0.0201784038758408	0.00572676867266293	0.00568347736634565	-0.000401389681780092	-0.00498513928147376	-0.0045492715272561	-0.0180714728538722	0.000892143328208502	0.00244640462667811	0.00152248978037897
Fbxl5	0.0161930391986665	0.00580073078694829	0.00118297677744105	-0.0105843441247894	0.00468044452123549	0.00345764070232339	-0.00221561856621827	0.00394325673214243	-0.000806814438525106	-0.00049781237606153	0.00372192409962786	0.00469650713202862
Stom	0.0161552751444305	0.00538701207681212	0.0127127393317326	0.00777677259475655	0.0115950477284736	-0.0151709774364426	0.00735277427083874	0.0193728791860186	0.00412886232514015	-0.0174859166058512	0.00705993024895748	-0.0115425769492942
Gprc5b	0.0160431685612924	-0.000148368974170695	0.00371847472370078	0.00788921950612421	-0.00398576801953983	-0.0204050619067301	0.00660908110533846	0.00043356919756247	-0.00886672363919764	-0.00303935971628191	-0.00311605465947924	-0.00681597609646998
H2-Q4	0.0160416581652489	-0.00242495911506624	-0.000541610292755787	-0.000222448622317069	0.0157680319250061	0.000334890114152811	0.00399569482167274	0.00366498955310245	-0.0193679418018342	0.00494981668030869	0.0220557108652118	-0.000505016600301965
Pnrc1	0.0160410860263793	0.00393241391901682	0.00576350099313337	0.0101743928849222	-0.00807058746196738	0.00333338358562976	0.0108196011351521	-0.0046829462856453	-0.00231997990113896	-0.00431297844908793	-0.0023789906059745	-0.00331008519784301
Prrx1	0.0159934355264232	0.00778600063503347	-0.000977367947848079	0.0067622924773958	0.0188336923345819	0.0289576215426985	0.00627372247710322	-0.00124588858532003	0.0209565153542941	-0.0110323255911262	-0.0094648596112263	0.00140517967422883
Nfkb1	0.0159660991182986	0.00480970134798369	0.0173064066415186	0.00860721845255205	-0.00197667120521671	-0.0104955829423639	0.0196697609029092	0.00511663074470208	0.00594660772371516	-0.00239878055687866	0.00235079737285313	-0.00483064048293242
Gsdmd	0.0159631005502049	0.00213732674197957	0.00048326058146804	0.000726748210691678	-0.00637330992887594	0.0133793270897743	-0.0101020376846465	-0.0141893895545476	-0.0094351758523211	0.00395953652578668	-0.000735045364825665	-3.83070952744264e-06
Rsad2	0.0159091780175976	-0.00587625313564865	-0.00679702694803487	0.0163288826495579	6.57755307887605e-05	-0.00348581341314049	-8.44764734329281e-05	-0.00693563817423643	-0.0229360905022211	-0.00267082269744414	0.00850051112946822	0.00272195419466482
Gpr153	0.0158914028815868	-0.00228146113486539	0.00336340590834843	-0.00223381837179279	-0.0058726741901252	-0.00188364728559156	0.00930355734936252	1.88092216070668e-05	0.00447925756613927	-0.00937644274205791	-0.0173683734777427	-0.00382012410328363
Gstt1	0.0158767302085739	-0.00987018049222878	-0.00118965786624971	-0.0120819759478024	0.0214509474860929	0.00205099389004797	-0.0210293995936111	-0.00454676749771975	0.00475981623633257	-0.00962467058539497	-0.0225550789655774	-0.00554664167734969
Gpr68	0.0157856617705665	-0.00529877420156126	0.0033931722673883	0.0156898008232584	-4.33249966918241e-05	0.000601808120528983	0.0128512320943931	0.00895850184789604	0.0112715685045266	0.0159366811465999	-0.00679872758653964	0.00541080013009282
Bhlhe22	0.0157046304134419	-0.0125660977407855	-0.00425338749796099	-0.00815731088599385	0.00708150939494639	-0.00436260399180183	0.00291711486708589	0.00511518168488451	-0.0197754372413569	-0.0119234926191713	0.00298420912307814	-0.00344604282069682
Gm16379	0.0156059387996829	0.000694699908259318	-0.0113730619050443	0.00760107110999273	-0.00705581986633648	-0.00940467829874278	-0.0119190975776221	-0.00359259498825292	0.014473989882522	0.00141734498332659	-0.00179938441475916	-0.00124411660312115
Pros1	0.015590163775273	-0.0163752833511966	0.000728831657030557	0.00349121872416678	-0.00754815143915387	0.00615988276920634	-0.001351653327104	0.00481247060335695	0.00271822557589119	-0.000654585217246402	-0.00842987801577624	-0.00724452404237752
Slc39a4	0.0155614756529079	-0.00634711447201587	0.00959745853893693	-0.000249180883914682	0.0136359955224233	-0.00614007636238742	0.00215218152019206	0.00109071688643769	-0.0142989630935789	-0.00632395703920178	0.00362881237744727	-0.00330067461534415
Rbpsuh-rs3	0.0155415971132513	-0.0278681193743698	0.00831200871429044	0.00659088610229548	-0.000735073044317464	0.0132042585581079	0.00494589509125237	0.0143198174234581	-0.00668108577008233	-0.0209970082503981	-0.00594896796656823	-0.00190093302189694
Lrrc32	0.0155269550684544	0.00298069978514398	0.0203041604985113	0.00236982284941281	0.00843709775811289	0.0115792774833786	-0.0031553133718013	-0.00929771677002037	0.00461055095682031	-0.0074575558165001	-0.00288620770346689	0.0049075365498075
F830016B08Rik	0.0154499633411412	-0.00692170729720708	0.00612472214211227	-0.00545016352848708	0.0069656568346334	0.00351613357339073	-0.00033433862174903	-0.0238273001243852	-0.0347320226117677	0.00186997982330169	-0.00838613404826649	0.00601399502704005
Dhx58	0.0153390703800883	-0.00683841585081795	-0.00941019171263082	-0.00251809829264325	-0.00366779286515193	-0.00338514760900424	-0.00128365258658805	-0.015785368626447	-0.00424667255087579	0.00385643810466254	0.00125084236551375	-0.00600136947769824
Mgp	0.0152628804045463	0.0086921662656177	-0.0106787450368458	-0.00870773086592084	-0.00727638993327908	0.0254957932791347	0.00823537542594343	-0.0280379343099325	0.00610620345066733	-0.00163614454533599	-0.00518976526276483	-0.00927658647668971
Neurl3	0.015253908224538	0.0113867009268307	-0.00584051370365075	-0.00237771935365029	-0.00406399495934355	-0.0108394775898747	0.00790823721003556	-0.0061650860521968	-0.000428456664532777	-0.00314039954174452	-0.00496003915611005	-0.00275837398266487
Spidr	0.0152156363966111	0.00186800179357218	-0.000395950228958635	-0.00256837083130949	0.00747205493299104	-0.00279886133296656	0.0186143515666112	-0.00465042217269712	0.0122822376073409	-0.00232586891059459	-0.00792331042337093	-0.00464752805389662
Fa2h	0.0151883930571334	-0.00542358068254304	-0.00153594630646072	-0.00933154833765806	-0.00217148701574478	0.0209495364831668	0.00598200172611022	0.00361186587889828	0.0230736584863386	0.00477188854730563	-0.00394071491539714	-0.000490496000809563
P2rx4	0.0151630515067114	-0.00122319574441086	0.00659183685860424	0.00202235958910519	-0.00171499871365158	0.00182153297643918	-0.00148179930404645	0.00646003734712251	0.000230745272649823	-0.00176472333289813	-0.0141303080785488	0.00225596857740851
2010005H15Rik	0.0151586925246509	0.00221819184703298	-0.00371587774382846	-0.0180259727883622	-0.00230381020404331	-0.00276082131147523	0.00152476205424783	0.00577993674844885	0.0250746380867893	0.00931401580587825	0.0044063487465297	0.00186949796427962
Spink2	0.0151527480649672	-0.000972630193384829	0.00202398095310793	0.00314826813403855	0.0140955185824618	-0.00454603397801678	-0.00204510796736214	-0.00515893592590432	-0.00164912235410908	0.0141698816656547	-0.00984699911496658	-0.00462996250607519
Pbk	0.0150992293004804	0.0074026300770706	0.00718772186424902	0.00526028612893163	0.00617070994438393	-0.0060473110705314	-0.0111557159759747	-0.000176917727458668	-0.00127658867423637	-0.00863325690973947	0.00101153688518883	0.00680073001242099
Helz2	0.0150610321440312	-0.00799702673048323	0.0133397700344594	0.0152967158002167	-0.00614833221742305	0.00304018123499364	-0.00948855095675897	-0.0122545641320637	0.00587102153077677	0.00163437668216162	-0.00293815674505893	-0.00457311698894098
Ccl9	0.0150331791920477	0.00745669224845442	-0.00790167833153198	0.0215794631901939	0.0233533407219935	0.0242097807289045	0.00207416236696912	0.0259966947351194	0.0119088268195518	-0.0119217411626999	0.0039224320392726	0.00347206218155597
Lmo4	0.0150289802158848	0.00795792224722124	0.0150941888072308	-0.00669571229931492	-0.00129796411241272	-0.00820407893023057	-0.00668190255996744	0.00243061353252759	-0.00556380666568711	-0.00344577327267824	-0.0026098245010645	0.00448499469961827
Glrx	0.0150246005724858	0.00946319544533812	0.00772843006178082	0.00724680494830572	0.00204303673815509	-0.00114145677280904	-0.00990864799404704	-0.00608681255623277	0.0100541432692314	-0.0117587770238993	-0.0216665938466255	-0.00354186463686971
St5	0.0149973826320377	-0.00338957963297738	0.00102348294440083	0.00581107466511895	0.00117078126589246	-0.0083499214663094	0.00417674405562595	-0.00333644445394048	-0.000799443891747615	-0.000173855814131226	-0.00361764695705069	0.00914007706878647
Serpinb1b	0.014962471863999	-0.00771380353778208	0.000200020597656524	0.0115427745478239	-0.00162159969246235	-0.00328016156723817	0.00122045784570602	0.0060828780615074	0.01070830878909	-0.0120478970796176	0.00206579292300037	-0.00122877761545162
Stip1	0.014936395138453	0.00553586237081906	0.00839057589556039	-0.003940675388601	-0.00535102449362965	-0.0073589104684959	0.00229825264594174	0.00104249501220398	-0.00385347229904492	-0.00476779072443327	0.000199504991740036	-0.00446694915523123
Gm12250	0.0149322813238183	0.00174805923298085	-0.0115309119191486	-0.00900764558619384	0.0186900259217235	-0.000335623089583757	-0.00906174640658499	-0.0131500871920099	-0.0319673455703707	-0.00274452505595338	0.00121568483463595	-0.00694930452653448
Dio2	0.0149133935586515	-0.0137487056625618	-0.000372837475268958	-0.00185298548138314	0.00282907649106455	0.0153871661971624	0.0306835446933103	0.0100238062266226	0.000423051543907526	0.00396773344885326	-0.00213133990302066	-0.00362649813525059
Olr1	0.0149104263334437	-0.0049448809818564	-0.000642839419230361	-0.00458409105488818	0.008463711079067	0.00664344860259257	-0.000349925436841172	0.00668263159429494	0.00648405925187082	0.0133148651714035	0.00988301729815219	0.000849104925826221
Tmem2	0.0149014264793053	-0.0142904324211906	-0.00119847398094744	-0.00448281497368552	-0.00162523904466825	-0.00257954978092188	-0.00160033327406165	0.0119312396957974	0.0018366553818221	0.000406064682669015	0.00266378797320547	-0.000141554177601013
Nipal1	0.0148462926690237	-0.00187189942976571	0.00658168994076738	-0.00946390258838113	-0.00182758751548169	0.00332299898365945	0.018735749352863	0.00205076414230204	0.013653155400369	0.00615376238218445	0.00692869468156084	0.000936402193281705
Traf3ip3	0.0148458201251596	0.00514843248837758	0.000332878259950548	-0.00268757263024519	-0.01462718596798	0.0001208048574047	-0.000699479836492125	0.00529592230565853	0.00073401789357249	-0.000729859370064626	-0.00508473733872	-0.00129021653124574
Trim12c	0.0148433159629033	-0.0116242141858106	-0.014463246183904	0.0184142197987799	-0.00181937132914007	0.0214119207848745	-0.0077233180889147	-0.0153415454069461	0.00560280217919935	0.00337725110085932	0.00329840472815144	0.00704807090392201
Ddx60	0.0148228439136979	-0.0068353070160328	-0.00576804494232	0.0114907197298897	7.42795924933036e-05	0.00326104820845704	0.001510069531506	-0.00300367516466628	-0.0277021958169379	0.00329390304219567	0.000346921833885392	-0.00324315279468518
Olfr56	0.0147690175719152	-0.00244534077075788	-0.00644487180135405	0.00766778282952441	-0.00786114040005919	-0.000307927001174853	0.00769933202355641	-0.018718955898008	-0.0202287114741207	0.00674406824829204	-0.00266026843918171	0.00490848988351311
Ampd3	0.0147544360448508	-0.00283813305456626	-0.00140872532543853	0.00625557634653338	-0.00396430478034354	0.00155694060629917	0.00207455957073204	-0.000179403158565575	-0.00270976306367344	-0.00887814910726923	0.000869887538730873	-0.00333586383407928
Fgf7	0.014711869236147	0.000960772590496326	-0.000699577755993014	-0.0100592650434191	0.00904987935624434	-0.00798980379163052	0.00817648219229348	-0.00233261098486744	-0.00378767484707377	0.0154747317759843	0.00411010215369288	-0.00432330592161251
Ednrb	0.0146960089856191	-0.0045908169651724	-0.000664521554037114	0.0151172445501174	0.00119091428203606	-0.00724048261223718	0.00398788869827449	0.000978965597396075	0.0101933884129277	0.00196048631549515	-0.00506276028038691	0.0055077528372952
Rhbdf2	0.01468129330064	-0.0106502804257174	0.00500273346633255	0.009864006322921	0.00684077601859408	0.00288690507356708	-0.00147942802148928	0.00318735638126575	-0.00712792064861831	0.00549137196071928	-0.00416721446059209	0.000329692180709249
Artn	0.0146367130437316	0.00753909655227079	0.00230480486965765	-0.0123452197678077	-0.011500562827886	0.0207690072096986	-0.00707039091330877	0.0119259306776187	-0.00525899579155051	-0.0118059213832385	0.0113554056183771	-0.00454704521395578
Grhpr	0.0146336161380787	0.0115955209000411	0.00640831530613279	0.00510756595772393	-0.000300416535122105	0.0110304838229276	-0.00412390446309083	-0.0200131813396472	0.00558431464551482	-0.00387225390708654	-0.00315842580730158	0.00109399008011543
Tcirg1	0.0146112325950452	-0.000638970935665583	-0.00966885105964643	0.0243186760563487	-4.36218751742877e-05	-0.00569882812157828	-0.00143467258002447	-0.00521416108722633	-0.00646621639775109	0.00454374863634034	0.0028609602635366	-0.000783577370877473
Ero1l	0.014579568117538	-0.00436175312395401	0.000373692499083622	-0.00211058487680985	-0.00275357178879405	0.00998767131790676	-0.00202155338339732	-0.0026287149945704	0.00290211411922814	-0.000217972704457471	0.000209529310450631	-0.00132914956524888
Bcl6	0.0145719876093168	-0.00369570719239537	0.00201817769179904	0.00120284414752361	-0.0093747932648215	0.00121332509784337	0.0090843300390345	-0.00252543390259135	0.00867700235332912	-0.00580277223561556	-0.0169916992484844	0.000929690176149094
Tnfrsf23	0.0145397606787004	-0.0134002049921272	-0.0052227464909134	0.00901355019925523	-0.00909114588173031	-0.000288473192516757	0.00483816365113042	-0.00604183539829777	0.0047206008382954	-0.00408783783846702	0.00193569078992993	0.00898026588996559
Mx2	0.0145069778995212	-0.0185814935751499	-0.00303039577032836	0.0178922225966677	-0.00168989922230783	0.00938446369118981	0.00349786939659305	-0.00436672830180423	-0.0118981382154076	-0.0057975552086779	0.0141584170756458	-0.00568901315636672
Icam1	0.0145048119818306	0.00121785863200962	-0.00796328310056014	0.0125468780428837	0.0105735627615349	0.0140165428480498	-0.00648449544913258	0.00499177661857547	-0.0074296764797156	-0.01870027874812	0.00341650531042244	0.00117547753903293
Pkm	0.014415466449215	-0.00335800882548536	0.00494374801131445	-0.005132254474812	-0.00761111539389483	-0.00357074187931719	0.00277969854061895	0.00435743380328362	-0.00104299654734744	-0.000207415878149794	-0.00105690163351083	-0.00928635898683818
Shisa5	0.0143886506067596	-0.00532301497349934	0.000770179679025519	0.0126611518958555	0.00766994706155316	-0.00206354438757722	-0.0115291448902156	-0.00654381068801538	-0.00424148700813569	0.00431365051271029	0.00160999859217233	0.00901980820454136
Maff	0.0143779124698442	0.0125584885858122	0.0141589146126041	-0.00145548927907624	0.00772569100983009	-0.0113949618490296	0.0134215980624505	0.000654761318164575	0.00246918212346982	-0.00296662819600825	-0.000447308202259234	-0.00676363287786283
Adamts9	0.0143693002015783	-0.00840022041647741	0.00305566323525436	-0.0108263568715069	-0.00781097342891274	0.00382347546983026	-0.00572913324304399	-0.00373444796377527	-0.0038455324042885	0.0120632912753074	-0.00502311853033986	-0.00600882448917189
Gm16685	0.0143692468877567	0.000878403498904426	-0.00399653754264749	-0.0060285085642228	-0.000819972888701232	-0.00179472715275393	-0.0174427732251323	0.00435421338230624	0.00346920891070231	0.0065501533008462	-0.0237722818758099	0.000536442393207936
Tnfrsf1b	0.0143608440023497	-0.013261758300129	0.0163427215417538	-0.00143014034742862	-0.000343229033520911	-0.00275545253278504	0.00349712510126647	0.0084693372521955	-0.00676730465910036	0.00126177862717663	0.00641199646827286	-0.000277730403241796
Ggct	0.014334730100478	0.00149501284863814	-0.0111193787565117	-0.00264983194553616	0.00209967200289478	0.00711746463392927	0.00495705245970571	0.0057103134991398	-0.002897954333014	0.00125246609308144	0.0122809100718755	-0.0046026559438364
Ifitm6	0.0143008958319319	0.000505669223340845	0.00156807266184954	-0.00440449853151914	0.00146796440248527	-0.00355413286760924	0.000357763678571848	-0.00192713700816183	-0.000940743699039217	0.000804449392131471	-0.00172305500769757	-0.00114032932311043
Gm7676	0.0142807673421723	0.00734826257948316	0.00354436020506976	0.00489387788853303	-0.00944806218189154	0.000390286330570846	-0.00639945170935101	0.00254957251162542	-0.00458635167946434	0.000714292933905535	-0.003757066305659	0.00346671728274895
Olfml3	0.0142770354026228	0.0041914072372245	0.0010310205120084	-0.00185712431973362	-0.000620980847690511	0.00149906750884308	0.00500522899353067	-0.000193664909465513	-0.00101437624994213	-0.00930282442754814	-0.00447063814921572	0.00802763718326553
Ctsb	0.0142346454386121	0.00572274176011681	-0.00189745315350997	0.0210590308641299	-0.00720417312825872	0.010468558517507	-0.000542753724481461	0.0112579632137033	0.0045218853780664	0.000291827867673844	-0.00166768076044685	-0.00461139586531464
Ninj1	0.0142293113794692	-0.000854842151881056	0.0112911632307768	0.00039085518904883	-0.00179945167042246	-0.00474003055555031	0.00956460129089125	-5.61594956922865e-05	0.00347299583418972	-0.00901241738577027	0.00336871519045064	-0.00688563951327439
Gm266	0.0141695230145041	-0.00928856066177816	-0.0025370887656045	-0.00269283840208517	0.00224790483983381	-0.00350538977299644	-0.0156493598281332	0.000812050419632443	-0.00836495281089328	0.00440403590691163	-0.000206628519411752	-0.00541154533061228
Ifnar2	0.0141594798445552	-0.00123335310030117	0.000726459370324101	0.000524530275700928	-0.00661991139260738	-0.00416936827679118	0.000472639133748482	0.0074300196955489	-0.00944220695806032	0.00563486595823616	0.00684561038616368	-0.00462999943109865
Vegfc	0.0141325281338551	-0.00299884377453761	0.011838356492733	-0.00185639744599706	0.00153230220268281	0.00177274327543115	0.00237120912017315	-0.00078894804061352	0.0129901380555537	-0.00469500141627637	0.00879293982974132	0.00459262238186196
Creld2	0.0141204684316925	0.0102970112540936	-0.00246787634589592	0.00488388408171765	0.00942273503891462	-0.0111336254637377	-0.00381309052636161	0.00691421106022859	0.00490634809595622	0.00656371942423306	0.00585817303316357	0.00471000886829167
Spon2	0.0141147465431252	0.00777781195590691	-0.00576975571419333	-0.00862884794001125	-0.00162847568945099	0.00694782173102477	9.80525835696738e-05	0.0121635326491148	0.00267022090702756	-0.00131629915360473	0.0086091422795284	0.0113669577568585
Aunip	0.014108617352266	-0.00666331937412057	0.000436329847010207	-0.00714642431079486	0.00869206891818043	-0.0216795340809836	-0.00661713660029855	-0.011860729921404	0.0124927264015246	0.00539513311633076	-0.00643695446146758	0.00550523827585794
Sox7	0.0140999945406816	0.00714213378166211	-0.0122212933182454	-0.00608173772801608	0.0026453705709313	0.00400557546065963	-0.00137987026575496	0.00856071823939617	0.00313214092168702	-0.00657939617766896	0.00818086289312516	1.86005887883282e-05
Secisbp2l	0.0140977630801197	-0.0184031694659324	0.00402049696616568	0.00145214505885145	-0.000487772898427852	-0.000295991319867132	-0.0065206940422775	0.00273854982660298	0.0012872190362425	-0.0024584315673787	0.00561630204863388	-0.0138147292818995
Trim12a	0.0140697900109869	-0.00480982384469053	-0.0105957243916023	0.0126589791822219	-0.00445276705419543	0.0110924459944956	-0.00342437461375185	-0.00194802336203003	-0.00979207440985247	0.0058198032925628	-0.00809406894702502	-0.000938998070508572
Gm5228	0.0140379209384803	0.00312248667595537	-0.00188187268462432	0.00165464292412514	-0.000955231786900366	0.000374568758504515	0.00410738590092895	-0.0151363624777084	0.0123298519812239	0.0104576515874554	0.00519631788542364	-0.00602975559711892
Il1rap	0.0140157465435706	-0.00178166743461211	0.0167304468289959	-0.0132099135655574	-0.00675600141585524	-0.00390694667693111	-0.0108816322482522	0.0123980039858807	-0.00310096076065321	0.00469207357639998	-0.000917010788292464	-0.00696679000748154
Ctss	0.0140144988895543	0.0198077937540805	-0.0116627828208555	0.00711929978029237	0.0352355457172702	0.0354723262088169	0.0375080745351598	0.0404137572379607	0.000389028808432178	-0.0126002718058069	0.00915134902985569	0.00758198631321461
Gng11	0.0140125118357304	0.00611912421874644	0.00657821575742182	-0.00682502727588084	-0.000794523371646806	-0.00489620407717378	0.00637694143154605	0.00103746252152641	0.00164760838297643	0.00268096260324494	0.00703159172653202	-0.00474163061626688
Pnp	0.0139948475575063	0.012623384720241	-0.00165988105720437	-0.00359459558967873	-0.00927556627490652	0.00282901769477373	-0.00228363939230068	-0.00749344621553568	-0.0101386130069291	-0.00756043186771159	-0.00427173229026261	0.00574288677129008
Abcg1	0.0139706128464826	-0.00350549186475444	-0.0113164030243235	0.00302290592723497	0.0120117183178581	0.00747649165245223	0.0036681780718943	0.00230011946041377	0.000728560004875097	0.000255443200361318	0.0156843334667823	-0.00308540786928865
Pgf	0.0139569250765555	0.000884561371673195	0.000801600005092916	-0.00854435247155739	-0.006126505080581	-0.000563268966441679	-0.00997876200337225	0.0179595680840218	0.000353680137933634	-0.00280206234937588	0.000654519894233177	-0.00592666804351113
Mmp19	0.0139342106652188	-0.00648232353212597	0.0074432204394028	0.000290568051614793	-0.00254764242403991	0.0122673409408788	0.00238700144945738	0.00811826772970515	-0.000704030690266078	-0.00154881934098379	-0.015993324352683	-0.000208154905283581
Gpr83	0.0139324579608587	-0.0047921696730539	-0.00379828225905681	0.00408404645876237	-0.0103290079442314	-0.00591088583048989	-0.00887892342109078	0.00400219088560351	-0.00909285027226248	-0.00226007586129013	-0.00596281959725102	0.00682357414917467
Dtwd1	0.0138862926953001	0.0034384726446511	0.00725772302371709	0.00476010762947928	0.00468521523852976	0.00416667074022383	-0.0273194063674026	-0.0044193370411676	0.0149629188492083	-0.00462820215079545	-0.00277928965713417	-0.00468342883571037
Glrp1	0.0138195344992899	0.0106079392528401	-0.00253417350486122	-0.00178204209739237	0.0140899629810893	-0.0104523404462477	0.00996920517186604	-0.00811751608262959	0.00260372493023379	0.00967657852966371	0.000993230943053317	-0.00593690007097167
Il4ra	0.0137893572180776	-0.0143175237979857	-0.00194763200919832	0.00739697143424632	-0.00829865700028887	0.00400984340965008	0.00556380646449027	-0.00457114332892968	0.00864986483490907	-0.00774517515155536	-0.00822672689748308	-0.00270160658957895
Selp	0.0137875824829781	-0.022102034812573	0.0167122693839341	0.00970699565311538	-0.0045324923421971	-0.000424125216485837	-0.00163080254512172	0.00375488523627341	-0.000330424257639575	0.0090453596141843	-0.00439011235629818	0.00413006035151442
Trip13	0.0137864684705833	-0.000239772601133405	0.0135872862432922	-0.0178777339191052	0.0100893831834567	-0.00691490503022195	0.000291988153615918	-0.000867380847218858	0.0041019041841957	0.00506725172364545	0.00131144602499389	-0.00123160181022037
Plod2	0.0137828150964438	-0.0025539596130598	0.00952831263994562	-0.00765841746985034	-0.00313841192747466	0.00287030323018019	0.0119097516731428	0.011447619727597	-0.00369740004247216	-0.000674831267461359	0.00198174500183211	0.0136013850425894
Plk2	0.0137785587094576	0.0110412361553601	0.00593761884553154	0.000875589943647184	-0.00107962562890812	-0.0154811878468538	0.00502725405713031	-0.00662029010897006	-0.0103187321037672	-0.00267928911961427	0.00534773182515902	0.00479173721002551
Irf8	0.0137492181498295	0.00228308660939184	-0.000940106423485159	-0.00628592566906618	0.0118821014819041	-0.00310244704293485	-0.00648515192671266	0.0141264663484065	-0.0120737854021501	-0.000618185797090149	-0.00602720655195042	0.001362789171168
Synpo	0.0137429031815717	-0.00112641120835385	0.00197478844027163	-0.00241655340935693	0.00147956114390843	-0.00858111677307851	-0.00433368417588767	-0.00910437979606058	0.000197694196424484	-0.00300588778065775	0.00160399565896433	-0.00234983855142845
Ets2	0.0136751919869793	-0.0108624000475194	-0.00550656860269847	0.0165792364609946	0.00373296080713592	-0.00296696407593702	-0.0126084109306479	0.00193161279403902	-0.00161985145876504	0.00316883521370789	-0.00404744525367053	-0.00929028857504927
Tgtp1	0.0136178364454692	0.011051721852732	0.00557337233791817	0.00205347043952032	-0.00146679713440951	-0.00100821695140519	-0.0141371232892846	-0.0122712114890754	-0.0249919593253691	0.0100482706791228	-0.0089007270081868	-0.00519716098160664
Ttc39c	0.0135817460061492	0.00272895893687266	0.00924503229125748	-0.0029869639102238	-0.017252016019173	-0.00206982391135587	-0.00506156604516212	0.0144824604648747	0.00161823773344938	0.0110777589010124	-0.0026009939763146	-0.000474491577545269
Sprr2h	0.0135581863696138	-0.0119608302282805	0.0184683067477375	-0.00576729757462094	-0.00299742090938909	-0.00353291921943743	-0.00627413170555143	0.0101000576652675	0.0154780509606057	-0.000913466422532731	-0.0147771573502635	0.00131744479442581
Madcam1	0.0135495374766667	-0.0102562278916521	0.0229945617201303	0.00261278706466217	-0.000486368079404403	0.0118408144847051	0.0104795855077786	-0.00250481096745158	0.00403189156468636	-0.00220537677250327	0.00741254672216448	0.00217456613824393
Epn2	0.0135236376865796	-0.0121872775337168	0.00688926885516201	-0.0118049627327447	-0.00246159611563212	-0.0010665141856504	-0.00170568812424991	0.000691715810892408	-0.00335028141153667	-0.00350944934279941	-0.000206447384588304	0.0135474661384249
Slc43a2	0.0135235003436868	-0.0080708648495435	-0.0035027899849146	0.0169396361764756	-0.00749771111310282	0.0105313216153516	0.00301160938244282	0.0118647016380961	-0.00210244773768271	0.00586132179284718	-0.0139316143195918	0.00320961356911172
Tspan7	0.0135184287907657	-0.00703140405613056	-0.00991501132673042	0.00779821926171992	-0.0171762806951826	0.00890005893022851	0.0054226621577372	-0.0126804801157979	-0.00293431789452232	-0.00506755894306829	0.00784076084342556	0.0041989777731057
Rnase12	0.0135178248377545	0.0120561656179585	-0.00704278971378043	-0.00634779007730099	0.00384881964223129	0.015283224901376	-0.00450821897971928	-0.0132662944895968	0.0128708537851373	0.0137143500220183	0.013929040053459	0.00325320943252068
Nav3	0.0135100940020572	-0.0133562445278043	0.00025239856056762	-0.00297933663469152	-0.00605392792059672	-0.00280957735580202	-0.00538639422051521	-0.00754098031938756	0.00835859476411495	0.00564423955180817	0.00129913542307108	0.00291440431590019
Tfpi2	0.0135084298404509	0.00813068469636301	0.00968420673870966	-0.0189728407100078	0.0138351613120786	-0.00895369013070525	0.000436457100674597	-0.000708946794466003	-0.0074606159274594	0.00442025423375467	-0.00959305689052887	0.000275213631402727
Il1r2	0.0134921338941332	-0.00206476189241665	-0.00426656932787698	-0.00923449145315301	-0.0145121194255951	0.0103728170287914	-0.0154898681901343	-0.00686585069902637	-0.0108044833249835	0.00134033750668043	-0.00701703149874131	-0.00574690099186383
Snapc1	0.013463307952354	0.000196214290165836	0.00524168358696815	0.00448024549018123	-0.00147701034153208	-0.00691192050629783	0.0087875409325167	-0.0010626053587313	0.00110022630057221	0.0041655678286126	-0.00210814258192571	-0.00341275842942441
Gm5915	0.0134096601538515	0.0146014752295147	-0.00343987228339944	0.000445093648745747	0.0200169906205428	-0.00651075105551676	-0.00479512084274131	-0.0119962339998295	-0.00556145815714523	0.0052765377859746	-0.00909854463160349	-0.00107141503258616
Nampt	0.0134094950844942	-0.00089614257661684	-0.00232568910312435	0.0164396331317674	-0.0041506372732625	0.00043809963500043	0.00575537006590042	-0.00268996088605066	-0.00246424152506103	0.00783360274275902	0.00245844777248381	-0.00452443597890201
Unc93b1	0.0133822219488382	0.0051819679383522	-0.00420842099015682	0.0142940613306258	0.00626504265689973	0.00141371635629434	0.0248493116549775	0.0168000607653886	-0.00655045230423815	-0.00170879053297145	0.0108399788668185	0.00222918775397649
Ogfr	0.0133782932521853	-0.00172249819517562	0.00139952488949167	0.0257490160467992	-0.00278393193736837	-0.000613879326673926	-0.00684646814033284	0.00731239039916063	-0.0110790552563972	-0.00442097208900867	0.00882737220778247	0.00408451891416707
Tap2	0.0133553947155151	-0.00652515419531017	0.0122605060541373	0.0134875975184914	0.00529458743850787	-0.000183652556391054	0.035511762908352	-0.00887858404040475	-0.0290230083957712	-0.00634499450191567	-0.00219228106957471	0.00301451827162576
Nab1	0.0133463119588656	0.00218599947245362	0.0144049936773775	-0.00222667016468786	0.00643702411033405	-0.00338993282571231	-0.000807428519149005	-0.00275513224336225	0.000979420874932824	0.00497632024075775	0.00286593155014675	0.00487642314038318
Rdh10	0.0133102262493619	-0.00396962813936382	0.00522850249592711	0.00345927830466112	-0.0022649851056837	-0.0116026827059288	-0.00173590767432067	-0.00727093297487347	0.00305957450369949	-0.00669446431690049	0.0149726686327513	-0.0036269678017791
Spcs3	0.013301550299263	0.00883567212444152	0.0128442062961795	-0.00140704849148299	0.000515822800763169	0.00835765750165852	0.0301931300702325	0.00440195367412574	-0.00149694906327116	-0.00271719832235372	0.00841917985618433	0.000967796212262167
Fdxr	0.013276906620399	-0.00277679111021949	-0.0245384145369862	0.00552084332732635	0.00412720180600049	-0.00919892905306563	0.0031435287021888	0.0132658919508676	0.00774906762141033	0.00104321909642304	0.00264653883954282	-0.00689532319337431
Elk3	0.0132762118547148	-0.000598450600845913	0.000988458742538114	0.00171066745297554	-0.00336347358203899	0.000252372421786588	-0.003851163578237	0.00419252160603397	0.00743229462040845	-0.000211671436323555	-0.000307412607488739	-0.000112401223874116
Ubald2	0.0132598850494763	0.00848072920831946	-0.00166062672338653	-0.00550489002034072	0.00825018730341885	-0.00197917004963475	-0.0107846978680095	0.00715681399059382	-0.00300992308264963	0.0118080173867466	0.00395589959148523	0.00424340741053829
Top2a	0.0132174740380643	-0.0176038176527825	0.0176429173268942	-0.0102556766047904	-0.00175420484326639	-0.0120682296117371	-0.00734857367892669	0.00587320329738221	-0.00429834142425382	0.000509306016925775	0.000876725826748868	0.0091666754804068
Lilrb4	0.0132031304664989	0.0198423604953587	-0.000902785825249476	0.00680340354563205	0.0105125436629231	0.0156620667036812	-0.00361699147621623	0.030239817296428	-0.0016586659891514	0.00360525334806549	0.00522631609545371	-0.00340001931606728
Pim2	0.013179861814406	-0.00764039443922703	0.00425625241458627	0.00479707046940406	0.00641355286683144	-0.00636614014459205	-0.00890146499075204	0.0065023541578688	-0.00872874286122341	0.000602619893050248	-0.00194747082218122	-0.00641722028073633
Tspo	0.0131567397046391	0.00673836233828133	-0.00311773975310208	0.00550416934142939	0.00498092210899746	-0.00670920532222923	-0.000300661748751818	-0.00165208305960265	-0.00865222398795324	7.45425922620936e-05	-0.00180809192200596	-0.00108234854690377
Fcgr2b	0.0131453247049803	0.0202977656303013	0.000740725403928818	0.00388896394695257	0.0132729939226543	0.012061253344252	0.00207157697076	0.00648229488704627	0.0199588909695125	0.0104617984515094	0.00315885224610676	0.00302739954492636
Them6	0.0131072001495567	-0.00382279674790384	-0.00778337337357519	0.00374790328887757	-0.00689456208423362	0.00126716459065793	-0.004553146209123	0.0105609810111223	-0.0129924329093079	-0.000525293297918723	-0.00211515846712871	-0.00562186733594318
Pfkfb3	0.0130926797461439	-0.00871611919203746	-0.00622431686396707	-0.0192330631182494	0.00345164513473669	0.00317759955627206	-0.000335614376388921	0.00470856534948539	-0.00355302003393023	0.00588995674737869	-0.00581757874333271	-0.00112189017235708
Ms4a6c	0.0130862358564786	0.00555484599053808	-0.000438810404060417	0.00633576993181697	0.0233962200043025	0.0134379563218994	0.00548513828244308	0.0055980527221596	0.004869188911022	-0.00146475610690996	-0.00370233522534577	0.00369119426711622
Pdgfa	0.0130268321443496	-0.000276184990911421	0.0128874265024634	-0.0186570035462081	0.000573461775647517	0.00491180075295134	0.0068183643284388	-0.00444614992001011	0.00286134425824618	-0.00608727318527398	-0.00807336901792606	0.00188840715265646
Mitd1	0.0130078132646155	-0.0116056922047376	-0.0131965516575778	0.0167322950584814	-0.00682535724508827	0.00087864176216904	0.00125441046156877	-0.0090344551254499	-0.0190236951062066	-0.00140700253484816	-0.00305099988264803	0.0117905696597711
Trf	0.0129307006665221	0.00144001383513667	-0.00466250546220991	0.00781642429900627	-0.00578068810967575	0.0100197785834325	0.00701845169509063	0.013542780573034	0.007404209320907	0.0057757405216808	-0.00132692064903607	-0.0046568696095057
Sipa1l2	0.0128939092201066	-0.00799418600270995	0.0057848114880542	0.000896149866688183	-0.00620907278113543	0.00240393147426777	-0.00644069142796119	-0.00220765135111586	0.00120420383795274	0.00346319440897871	-0.0042177893991466	-0.00919665654961095
D930015E06Rik	0.0128812565368749	0.00120962199228352	-0.00391963196679371	-0.0082541951297433	0.0010261406417578	0.000478400403934966	-0.0120038557562577	0.0102409901712306	0.00919433510700615	-0.00488750015367686	0.00494897589274838	-0.00110271312272652
Errfi1	0.012826207977884	0.00924295876872772	-0.00153786815017873	-0.0145398717680767	0.00550836503477735	-0.0124687150318892	0.0190850489680218	-0.00363793880870039	0.00107694749873733	-0.00948717254009515	0.00562124846429973	0.00184797294704938
Ubb	0.0127920139327202	0.0112859633668657	0.00290402764554717	0.000140822610577461	0.00625284851262158	0.00391269861841791	-0.00213965770343414	0.00315324674095343	0.00102359232023836	0.00255624344838226	-0.00244922772384122	-0.00692032969316836
Ksr1	0.0127449534291199	-0.00885586178555964	0.0014175144257492	-0.0119163817500858	-0.00611352539573429	0.00379608435487771	0.00860702319985043	0.0012732331721156	-0.000633623536356708	-0.00705999208169138	0.00426076703234673	-0.0036728876368222
Gm3531	0.0127140257500238	0.021899670758966	0.00483564531299329	0.00906799132171919	0.00480315343171924	-4.73239054940341e-05	0.0206484310167883	-0.00323608623447534	0.0108350022716565	-0.00273509272698991	0.00223739571408774	0.00114864995954463
Rnf114	0.0126970520179415	0.00556016789979353	0.00432273873890854	0.00343874062341463	-0.00528363307813857	-0.000770906055057001	-0.0128577600198387	-0.00494535941731328	-0.00792667363932059	-0.000202842923676143	-0.00230477430773712	-0.00213013648144063
Vstm2b	0.0126817674044507	-0.0136069711434385	0.00978055064780792	0.0186437735115057	-0.00970361878648773	0.00995795451881333	-0.00392997116938947	-0.0117939570830425	0.0130639322997212	0.00874838788201088	0.000484235862560465	0.00651414026368564
Zmynd15	0.0126782233779879	0.00286237621268225	-0.0011492928776664	-0.00239332472082296	-0.00227487615783637	0.00300956858163958	-0.00102157256130357	-0.00216737674232872	-0.0063509452233775	0.00727289649412139	0.00398469214489818	0.0058534182973142
Ell2	0.0126737436162903	0.00292254432230361	0.0132676644594841	-0.019264617369432	0.0114957992177863	0.00534523582590047	0.00124201238238008	-0.00296065239101421	0.00259388350708147	0.00179759768738168	0.00239156751407752	-0.00699287491809693
Cadps2	0.0126674839982938	0.00342022096880078	-0.00760248217570429	-0.0104523501001348	0.00684861270818763	-0.00414916585041569	-0.00588702927672049	-0.00463607855373078	0.0196718327100123	-0.00301914016730397	0.00235920454255295	-0.00508847827344356
Mgarp	0.01264735152155	-0.0092420434152482	-0.000334028644569733	0.00443400788478981	-0.00329320987184371	0.0056853117441456	0.011034175335176	0.00260348099058748	0.00484470019813149	-0.00145533121742157	0.00859279021650044	-0.000110766082211546
Krt19	0.0126416825455997	0.00564564476794326	-0.00910788057564114	-0.000360958786107649	0.00669664934837322	0.00610518429977336	0.0153477347364446	-0.0149307609905715	0.00241754419605813	0.0101882035013667	0.0109834648691095	0.00454025490361545
Nod1	0.0126404216958947	-0.00510862897506633	-0.00868178020344382	-0.0039831188916135	-0.00366899418125294	-0.00217563421630443	0.00576165525397021	0.00270727937873467	-0.008253597708709	0.00155695257937658	0.0121080176588034	0.00459152858734979
Ctla2a	0.0126377565770803	-0.000706853793198227	0.00330754993524183	-0.0176597422645223	-0.0123624215137443	-0.000835195116217038	-0.00294322850541102	0.00349649405456752	0.00888768492532276	0.000310495501115773	-0.00502841518982214	0.00182398933325946
Cd38	0.0126119588772641	0.00308994323269544	0.00466485602823647	-0.00307894936036227	-0.0065763742347367	-0.00594179296951473	0.00162129987950925	0.00707169628218598	-0.00478872726105484	-0.0122219136190158	-0.00404567539195783	0.00019088046121262
Dpagt1	0.012587381113776	0.00210391716396579	0.000593963275442228	-0.010807939029986	0.0102201709589896	-0.00268432633207135	-0.00269041199095901	0.00538227294631296	-0.00826688301492661	-0.00721864161664998	0.00355872013775069	0.000230418385557387
Fam78b	0.0125774155204147	-0.00179997035194781	0.00323340591783214	-0.00736474286747964	0.00576559565126584	-0.00286989076360054	0.00376162360353984	-0.0200700012764325	0.0138958428449387	0.00716077147678588	-0.00166491174188348	-0.00488565317041626
Wdyhv1	0.0125555418801789	0.00160204183222483	0.00421297512761561	0.00721645900053766	-0.00979104872622927	0.00976834416361244	-0.000386907965836325	0.0174203242643918	-0.0070855639506454	-0.00228570052489565	-0.00428222494028979	-0.00359022393943317
Znfx1	0.0125551678972886	-0.0158430513727701	-0.0131624975141174	0.00223732315911239	0.00509657010563648	0.00634017439906126	-0.0104051482652544	-0.00225733384515417	-0.0112470343334024	0.0051810375946236	0.0152953894740553	0.00602523969209595
Troap	0.012529363144599	-0.00362190853994928	-0.00846189031602104	-0.0133493468931462	0.00307761560537164	-0.0121317923286186	0.00344342377007744	-0.0107687963553571	-0.00530446236801455	-0.012988466709095	0.0123838061087899	-0.00115849767356258
Bmp2	0.0125279494974567	-0.0107342460686227	0.0095005121433994	-0.00251459826377183	-0.00830775081436088	0.00124218921135167	-0.00474119084134048	-0.00263022118031717	0.00654870423328499	-0.00976879395424639	-0.0176138005518424	0.00316770339187429
Psmd10	0.0124325602287342	-0.00292852681367878	0.00146902911903824	-0.00110927019272621	0.00500850018542479	0.00829538829034878	-0.00963762940577163	-0.00709651262540627	0.00672115055833033	-0.00413806519598069	-0.0115179034054037	0.00320245711051152
Rab32	0.012427592976153	-0.00631025980225532	3.37261587753343e-05	0.000112752452097126	0.0123502575752249	-0.000171132909586202	0.00831810873292779	0.000572824010108728	-0.00303798033701426	-0.00230804610732689	0.000704605286389901	-0.00687316934875777
Cdk2ap2	0.0124087827537682	0.0130709533941765	0.00548306178367263	0.000267918326761492	-0.00773370870936198	-0.00109245355181519	-0.0126515600218371	-0.00752791289223916	0.000782795669858618	0.000921974926810204	0.00103935126875008	-0.00915363541778929
Birc3	0.0124056585002336	-0.0129302853592307	0.00419972917943949	-0.0105341785893902	-0.00476790652979907	0.00224080379368611	0.0056323236898019	-0.0139050788235612	0.00764933587647515	-0.0131594273084286	0.00873071088454797	-0.00356722107319079
Ugdh	0.012383987925232	0.0083619244367546	0.0123404238121924	0.00322342045279644	0.0043105527710291	-0.000115969322273565	-0.00584791863263943	0.00100003217876823	0.000101339309148115	-0.0071812369873854	0.00884346113059439	-0.00910175607545521
Ckap2	0.0123750799033667	-0.00580597934632091	0.0140984658628688	0.000305147977217677	-0.00552780697987401	-0.00488072748581126	0.0108640629738328	0.00154817789686697	-0.00573158504943961	0.0120055781922519	-0.00196702762632206	-0.0046960608099914
Ube2c	0.0123661635952609	0.00646001142589962	0.0188196848468988	-0.0166796836049485	-0.00759854671030206	-0.0136770960668436	-0.0016045460230564	-0.00334745019640308	0.0150638759317008	0.0096098417271271	-0.00517802559708379	-0.00167644887044369
Batf	0.0123522654571032	0.000787466937782087	0.0061160274389041	0.00580935825466779	-0.00616408810209851	-0.00319703722431227	-0.000796575735270739	-0.00485060942266129	0.00882142444425034	0.000426537260922284	-0.0187278908590422	-0.00580549463457773
Agrn	0.0123478110361627	-0.0222129938443731	-0.0183617246783036	0.00206341474087577	-0.00173753235385225	0.0077664523623126	-0.00753730063046411	-0.00991658804255914	-0.0102984666666824	0.0217916841665122	0.00766208261532545	0.00563545341852563
Tacr1	0.0123417966642467	-0.00712717576450667	-0.0138407984140492	-0.000652462012902556	-0.00670854903515001	-0.0050901644847206	-0.0156624152794231	-0.00971801510704572	0.0211434332461291	-7.02807408034367e-05	-0.00617384985185625	-0.00507883939903641
Lyz2	0.0123381223883502	0.0223215537372994	-0.0166386909665123	0.0322981036446959	0.030503157063234	0.0440607638405245	0.0326954766562332	0.0668371476747069	0.00755630203985324	-0.0159095075280273	0.0096298045537626	-0.00570913036351027
Runx1	0.0123255329840063	-0.00176927816318804	0.00823034501032792	-0.00355409325488841	0.0124052667694274	-0.0043880092068411	0.0127030323646036	0.0144493391502508	-0.00130339199775378	-0.00354732543355736	0.0038193587669143	-0.00480024348333568
Apbb1ip	0.0123127289518046	-0.00563936455208921	0.00479381117977577	-0.0152020396036817	0.0034978578059469	-0.00769697100982079	0.00638528647183653	-0.00530004302666513	0.00317865957189557	0.00222154659332034	0.00870403613112667	-0.0102566054923551
Trps1	0.0122745583161993	-0.0130303389952707	-0.000442161564691555	0.00492379329102041	0.0154064365322306	-0.00685459576078046	0.0048795458044534	-0.0117160087645095	-0.00524012696786354	0.00131506740752	-0.00179796929860864	-0.0114539108195055
Mvb12a	0.0122641724986982	0.0163362668910368	0.00113433784868372	0.0188523300754145	-0.00144772515941335	0.0085755786605446	-0.00906809482688736	-0.00229751796974968	-0.00267233062012258	0.00693678863837333	-0.00375769656718593	0.00366618578431235
Ppap2b	0.0122556663125716	-0.0116959301988632	0.00468956501910114	0.00315169673100002	0.00359267062334239	-3.44886125703762e-05	-0.0107993728706543	0.00644646775959473	0.00284886582932167	-0.0123484734434615	-0.00285405052615155	-0.00250343124227651
Cdk1	0.0122421079593787	-0.00760348470240718	0.00911145289451588	-0.00419003091901613	0.00137795017979448	-0.011780039958897	-0.00974347316561663	-0.00472069917238714	0.00676267312971544	0.008240621502532	0.00709427058562338	0.011039931735333
Cfap69	0.0122384816520153	-0.0131706404506542	0.0167606041475137	0.00229346612775174	-0.0132998895023086	0.0132885765469482	0.00176875079417476	-0.00177712559809215	-0.00413107455825518	-0.00174970689189769	-0.00311131542023944	-0.0058117003061163
Ighg2b	0.0122152503004192	0.00266973558792665	-0.00388689240156479	-0.00127690268954931	0.00395101025365082	0.000974650085522945	0.00131064500082729	0.00242835684257776	0.00231399120758169	-0.00220109608415212	0.00491386564838109	0.00330342333925143
Stra6	0.0121850561118728	-0.00972278038627264	0.0096094622860006	-0.00555969311343176	0.00355462007528186	0.00214867009970168	-0.0030746300106817	-0.0143418784513644	0.0132676555509356	0.00811949778283505	-0.00582352537281278	-0.0015235739056104
Akr1c18	0.0121808853258292	0.00767845390525438	0.000941093526666754	0.00333670085984919	0.00446142174829484	0.000917018298277373	0.00310487496803529	0.0115011638532173	0.00472809484596988	-0.00841012996652724	-0.0180633222918481	-7.05454302815746e-05
Bhlhe40	0.012173479116073	0.000133717967548098	0.00152584415625859	-0.00423885863843775	-0.00114431562148789	-0.00263763591781415	0.00501304883683377	0.000892591459729264	0.00867334178639117	0.000224047159779525	-0.00586327559865617	-0.00144442016558266
Ddit4	0.0121674706845393	0.000781747477006377	0.00104916767963762	0.00566534574986945	-0.00626511413521377	-0.00299676024122614	-0.00476443381260716	0.00638420643927252	0.00654267777042283	-1.0885349333555e-05	-0.00199301075093201	0.00903241085142359
Lst1	0.0121376304215054	0.0165786749935198	-0.00763996388657205	0.00539925329399779	0.00569639922007198	0.00283335788138517	-0.00330607209586946	0.00676021830444504	-0.00700493719885111	-0.00581070247567522	0.00412962869007106	0.0071108731096849
Gm7776	0.0121313934624513	-0.00469370759432635	-0.00342553087320515	0.00662960422361152	0.00983181373941362	0.0088015443071351	-0.0180104672629203	-0.0141619072505418	-0.00763287847290823	0.00342613007147594	0.000731181697944831	-0.00317623560710533
Fermt3	0.0120493575313679	0.024068957302981	-0.00869547858481069	0.00253449185807808	0.0155971666729109	0.00307694114886991	-0.00218228829994851	0.0195771720635469	0.00538449995213189	0.00239113056680108	-0.00260083842143058	-0.00499394307620523
Rmrp	0.0120465530363607	0.0165812957064252	-0.0180672749553704	-0.00834714656145164	-0.0106259376533184	0.00194961430711048	-0.00330738495187185	-0.013277636522317	-0.00326146705348515	0.00841535129265695	-0.00516368092019814	0.000131305451472926
Gm17092	0.0120175109668726	-0.00398996511858599	0.0139192846541378	0.00710526380962222	0.0206958391873821	-0.0199883820440505	-0.0101549009907655	-0.00291467401246627	0.000120580870919015	-0.0100367656851252	-0.0136375729222286	-0.00107658155842162
Ctnnb1	0.0120109600156371	-0.00855289580795695	-0.00402509394087898	0.0075494326233878	-0.00153780601790433	0.000793817939223067	-0.00217571167280716	0.00529806440652097	-0.000605398821647496	-0.0024751165745768	-0.00284250962816227	3.01786071243609e-05
Gm4980	0.0119929640523012	-0.00408867894407577	0.000754097007586969	-7.86838696018746e-06	0.0101529507405626	0.000602768365694956	-0.00969584588881548	-0.0091948889148406	0.00545652967903632	-0.00483592332979648	0.00555494578797958	-0.0065914140323941
Dpep1	0.0119625481587963	0.00382798509425794	-0.00780861461615425	0.00193190250516756	-0.0111498838580947	0.000321427709671553	-0.0052403203977442	0.00710722786520891	-0.00933874809716282	0.00104928952745091	0.000938242155974165	0.00448241333426117
Aoc1	0.0119563375103618	-0.00760254684553494	0.0101707455166912	0.00179919640844819	-0.0124178761232252	-0.0106723933821188	0.00568911969280285	0.000879194258670895	-0.0210283204901211	-0.0168326283487953	-0.00537907337191558	0.000210869342296758
Chst2	0.0119204490883185	-0.00896645085162211	0.005298944991125	-0.0109655588518612	0.000785990936338591	0.00909309501125301	-0.000546912672859947	-0.00122280108107311	-0.00370186547275656	0.00710646041171136	0.0145566811710066	-0.00337480671942557
Irf2bpl	0.0119184309280673	-0.00402091965407306	0.00404685981671139	-0.0062729033296054	0.00123168640932817	0.000378032651751447	0.00155270401743157	0.0042831970618142	0.0102467240741483	-0.00383840036747678	-0.000970336246965221	0.00651827238019541
Tfrc	0.0119105309627499	-0.00774169866014887	0.000432255912458617	0.00352455664555222	-0.00646861449839848	0.00044104612981167	-0.000290552727315906	0.00769255289598567	-0.000698009511087648	-4.89218765412585e-07	0.00555539918331915	0.00678497922256645
Tmem106a	0.0118914257485646	-0.00459070146460598	-4.45316884058144e-05	-0.00157194488721121	0.00859552941413141	0.0061836450940817	-0.00835499572609204	0.00274501914535864	-0.0192157238570224	0.00214374000529885	0.0273726276507797	-0.00577757992085067
Marcksl1	0.011886090328173	0.00516702134197883	0.0103701850839684	0.0110768581465866	-0.00232098561578758	-0.0114396531499015	0.000923915675611724	0.00429058269684118	0.0059963985823377	-0.000905570375210048	-0.0042320236535162	-0.00474307400761469
Mcoln2	0.0118657517970566	0.00367664319825118	8.85414205367685e-05	0.0030925737529615	-2.62272512557093e-05	0.00451287785762528	0.0120381593444681	0.012750348622436	0.00543779811741855	-0.000740792645519391	0.0124015655101155	0.00571982648381341
Clca2	0.0118529737094514	-0.0104981038897843	0.0166050262275493	0.00148287729078592	0.00177253247495275	0.00133558803737513	0.00690324454323763	-0.00464849111541616	0.00353095534262698	0.00139636154172489	-0.000165614183563884	-0.00224236678182457
Psme2b	0.0118475797084776	0.00305686229210463	-0.0131130957032162	-0.000218120632259552	0.00514093971698384	-0.00206490415028083	-0.00887999529912142	-0.00379150700607785	-0.00337453213008035	0.00122786462683385	0.00449918461029953	0.0026148869731116
Sh2d5	0.0118430678789477	-0.0197866040526032	0.0132005542626869	0.00970670146184907	-0.000377740441314432	0.00890696146869596	-0.00735390199729133	-0.0102224708950831	-0.00267143193752851	-0.00257071970158001	-0.000851172944236346	0.00361532767548532
Dhx40	0.0118181426813311	-0.00170542261918237	0.00503336668828325	0.00558205998321836	0.00329015141215051	0.00559468001424868	0.00136069625959168	0.0110114026552367	0.0128122119947994	-0.00026459743757912	-0.00113185295592534	-0.00593081628442481
Mlkl	0.0118086151453552	-0.00413299351273829	0.0100397983225333	0.005322733887514	-0.0158816657322174	-0.0121712141954886	-0.00124838307175426	-0.00280249495392984	-0.0200865204185629	-0.0159471366769723	-0.0077451304094578	0.00392747173627805
Relb	0.0118085309531298	0.00208321450636615	0.00455270090141461	0.00376398216530395	-0.0147407848850799	-0.00839501672744782	0.0055010741838246	-0.010267137368093	0.000900351990063214	-0.00248038688541737	-0.000409672811453885	-0.00361130782468619
Prss22	0.0118023184031042	-0.00462080797817724	0.00178545559904997	-0.0138142908763613	-0.014349779921277	0.00730284579506359	-0.00259275137610487	0.00755445123114782	-0.00152834763892321	0.00677423888681006	0.0024812039226731	0.00689526915212248
Fosl2	0.0117806675131612	-0.00658888419056526	0.00403129796083242	-0.0073483858628186	0.00300998742094985	-0.00528462846190916	-0.00101745536364112	-0.00521942797180333	-0.00273195297026705	0.00255906589448601	-0.00643653215695061	0.00689224383070446
Col5a3	0.0117737753052287	-0.0133886253875452	0.00841886017369261	0.00483276725906002	-0.0068009818177963	-0.00727867106800837	0.00622109616561585	0.0100027874540231	0.00806118346100446	-0.0125752701041444	-0.00702722802491353	-0.00489131285115303
Adam17	0.0117685365136771	-0.0153629438802609	-0.00728454187943467	0.00449826235317714	-0.00590110866383676	0.00309049599743975	-0.000175626285045665	0.00823231327003465	-0.00503413467242614	0.00981416571208484	0.00684663162920673	-0.00467661888133543
Ttk	0.0117680809588459	-0.00707130852125438	0.0121904704068774	-0.00967186040895454	0.00723469967930722	-0.00901113173049195	-0.00374393341640449	0.00132088979007071	0.000975720659704088	-0.000998083266719274	0.00871874343150329	0.00350621408223176
Vmp1	0.0117677120539689	-0.000874376559472324	-0.000123653912723183	0.00374049833707807	-0.00728320926747039	-0.00326977659147114	-0.000301313289998599	0.00134265756655529	-0.00364645587737021	-0.00200966924394406	0.00421281941114298	-0.0068272433845727
Tnfaip3	0.0117482115146851	0.00250797318109211	0.0106180644282902	-0.00331994419110096	0.00907957449174884	0.019547680042794	0.00185427114487823	-0.00754940771431838	-0.00975945023841272	8.25165632197267e-06	0.0251176418870611	-0.00653910673025796
Areg	0.0117337636597349	-0.00872419416442818	-0.0076913804724313	-0.00661266929808221	0.0102744426443035	0.00518564709741736	0.00745888816661393	0.0127304665534535	0.015938605383182	0.0115748777489627	0.000368863939122052	-0.0023362392442436
Cd200r1	0.0117301095522052	-0.00647409704348654	0.00232914534399624	0.0108355083118481	0.0132432004872667	0.0157115832307927	0.010581368339799	-0.00666884830862957	-0.0167591606541965	0.00132561937322301	0.0166464108885934	0.00159121927287196
Gfra2	0.0117266208278804	-0.0118285714648185	0.00237247239967695	0.0106600346419647	-0.00614041042301217	0.00197228712972734	-0.000762735170639716	0.00130650650905962	0.00950648062102713	-0.00499460031598273	-0.00535443692253661	0.00538911184089637
Pkdcc	0.0117156788734204	0.00804586135359672	-0.00320037930514842	0.00575295511399604	0.000625947712363904	-0.000743837735984167	-0.00233933585724764	0.00498889494728417	0.000666482171130298	-0.0127428531904883	-0.00315442292810373	-0.000878391928716413
A4galt	0.0117109780827077	-0.00753557451057482	-0.00808384912371701	0.00181554519441308	0.00257195138447789	-0.00760857228128836	-0.000865222896217122	0.00648382091123006	-0.000371221918449182	0.00136312440323814	-0.00704414305272696	-0.00128258471134989
Mb21d1	0.011710814815931	-0.00655905628524556	-0.00417923570934131	0.000306755234907791	0.00937234115891637	-0.0017499233570936	-0.000578533394264865	-0.00278866015169893	0.00184183597132989	-0.00571727801204106	-0.00135482201557727	0.00346160029388405
Hjurp	0.0117065503254772	0.00298182155484719	0.00156431834577516	-0.0024595017679221	0.0032633726683233	-0.00372377368029444	-0.00335794832488239	-0.0101170580785391	-6.31278666716658e-05	0.00820059703030082	0.00140190904975202	0.00221073860254049
Sprr2d	0.0116885099344322	-0.00435208319932195	0.0243730582317338	-0.0111411303484218	-0.0115533432884003	0.00226066101149155	-0.00406628914473699	0.010283911210173	0.00758486210326922	-0.00507598467845448	-0.00761443416500123	-0.00102129151383272
Nfkb2	0.0116697573096009	-0.00248857423043888	0.0028695552926594	-0.00443412811498708	-0.0091114333931796	-0.00253287469067938	0.00372445637143562	0.004640685936906	-0.00236959001909121	0.0154240710951238	-0.00356563723843806	1.06672120040813e-05
H2-M3	0.0116525707271725	0.000246222798008363	0.00415553846114217	0.0116270102137797	0.00421811687695983	0.00414664313792142	-0.00520481197038206	-0.0261517868253415	0.00412090577980411	0.0032518330491777	0.00196744842808464	-9.15075378323294e-05
Crem	0.0116468130395454	0.00649175302941497	-0.00168655985761678	-0.00536303537007726	-0.00927272459150264	0.00097222804625647	-0.00390475098451459	-0.00695500223429054	-0.0070215827336677	-0.0136158883243757	-0.0100568788023025	-0.00216138551847102
Oas2	0.0116318205906332	-0.0053635924372692	-0.00568551538661833	0.00794036397122561	-0.00133031138293983	-0.00471118907350044	8.08631329979837e-05	0.00357189687231779	-0.00369742927944675	0.00840083723706183	0.00223937858696963	0.00330113331836835
Rgs8	0.0116057392585145	-0.0140969662164099	0.0143679985386566	-0.0012920323132482	0.00193822191385803	0.00797904525485997	-0.0109276770408077	-0.00320134097491693	-0.00471042140906988	-0.0124042532791255	-0.000145792291974891	0.00354487399168715
Rasl11a	0.0116047606732042	0.0122268414750484	0.00788406292269962	-0.00537995416339796	0.00696775808922015	0.014179325353941	0.0101428343249745	-0.0012947271373474	0.00555651943735532	-0.0054619357976856	-0.000907751408897987	0.00455401337270115
Clcf1	0.0115957804546226	-0.00669243936204139	-0.0115680377847101	0.000708248823187661	-0.00772337376867074	-0.002478081775758	0.0219050866728809	0.00495286466738674	-0.00586727661346146	0.00719221404509957	-0.00543320679596815	-0.00574377857705689
Sap30	0.0115862112102024	-0.011052719534474	0.00736356555420878	0.011182734864926	0.0108451237438315	0.00974962951389194	0.00400229421886321	0.00307091539785822	-0.005509501559895	0.00267975072886748	-0.010592597179705	0.00467238694668847
Adam8	0.0115802780548898	0.00953480275979163	-0.000515920383493029	0.00611615105430927	0.0158801631418218	0.00216984562060891	0.0324718729768845	0.0137471656565888	0.013716598402601	0.00358971584455576	0.00885976114011906	0.0033463849230583
Hpcal4	0.0115756321062984	-0.00119144925266227	-0.000895639009766	0.0167857871263956	0.0123055741015549	0.0197008673522007	0.00172758570423746	0.00231592458774443	-0.00204064486585619	-0.0123735065055187	-0.00838839798991659	-0.00201637928269495
Arid5a	0.0115694239829691	-0.00748590420856612	0.000398991060165736	0.00280543259281624	0.00187979312284159	-0.00457650293454924	0.0073174776619056	0.00714886035681382	-0.00666213960858038	-0.00421430354161114	-0.00987480520791399	0.000101290387941968
Gm14892	0.0115526651896575	0.0430880213875378	-0.00157593004806791	0.00298869414780454	0.0106388617099813	0.00256827814169897	0.005132224067621	-0.0112407061157101	-0.0178588021403834	-0.00816177303695799	-0.00578515574729131	0.00965029942614042
Mgst2	0.0115491801636523	0.00462735174573812	-0.000650267297840913	-0.00395345854646445	0.00153102028386568	0.00688599111945982	0.00318088618633442	0.00889640892127983	0.00066200158634599	0.0243318106329038	0.00912246032534028	-0.000175841189286394
Nlrp3	0.0115451194101219	0.0137895532807062	-0.0200135466250509	0.00348802272957723	0.00917325335164861	0.00064688889297535	0.00482341535614655	-0.0109695393696855	-0.00314909476053775	0.00859580157350152	-0.00134089168919543	8.31937853335851e-05
Gbp8	0.0115321297622185	0.000105623996336626	-0.00636580376914717	-0.0031490924865819	-0.0141370530195642	-0.00905960681299049	0.00331121811075171	-0.000571263903347342	-0.00824846901228716	-0.0036918993999336	-0.00173640569603247	0.0033046134483279
Rnf149	0.0115106241843101	-9.89806962323577e-05	0.00437615848593788	0.00878963450772026	0.00598139717095783	0.0123441950237339	-0.00474342232619751	-0.01038037309072	-0.00406230845704632	0.00749894690771649	-0.00522591480885353	0.00123568859414347
Itgb5	0.0115004654717018	0.0034966118250014	0.00825805290866362	0.000583514084354966	-0.000558333924263873	-0.00680008888232288	-0.00721130796735089	0.0112260443677124	0.00439743641843035	-0.00422998690652399	9.51859952623817e-05	-0.00456451582687912
Nptxr	0.0114932942910331	-0.005113077364881	-0.0160210530475525	-0.00130508942225575	0.00762847022985537	-0.0124116622065547	-0.00273049994262989	0.00202061769554493	0.0135126477454108	0.00315301331342011	-0.00505232132346765	0.00456582651105369
Aurka	0.0114638939392641	-0.00779599085489852	0.0123092038725192	0.00361209545345658	0.00505060297653368	-0.0059600883647954	-0.00504233069090701	-0.00210919201852701	0.00674243487737189	0.00943449610595823	-0.00395276855271921	0.0020586805901637
Cybb	0.0114635265192874	0.0130478216783462	-0.00611963351099499	0.0407438478069142	0.018463489112872	0.00424484934223501	-0.00111086031174095	0.0409289436173728	-0.000877506419724476	-0.0254003844809718	0.00884238383334184	0.00297066505306895
Csf1	0.0114609947383843	-0.00357162612220818	0.00989389631353207	-0.00214029892498342	0.0118432073919185	-0.0102164567530829	0.0153693456949395	0.0158308893891621	-0.00738119748373473	-0.00913560552097717	0.00613502227567944	0.00450065707250081
Gm16299	0.011448413573034	0.00661652064295495	-0.0138350299079151	-0.00944866494162405	0.00189824833359769	0.00405222880512679	-0.00351623593302568	0.000121366741142759	-0.00291870280960502	0.00315712741273137	0.0196495588681418	8.58323802044843e-05
Scd2	0.0114388458988641	-0.00158184208285002	0.0110997695863493	-0.00721710046796971	0.00127012210685837	-0.00870728515781187	0.00525257585007279	-0.00251041044071205	0.00392187585034856	-0.00396075684884562	-0.00570657037223026	0.0134473833013326
Procr	0.0114238697666674	-0.00187447008035654	0.0111567206308983	0.00394155287641592	-0.00968089592408856	0.0130160567529789	-0.0100495357737785	0.00301242567398069	-0.00519459239638978	0.00874840791241379	-0.00807828195409097	0.00710151754777135
Ikbke	0.0114231297710137	6.32085959453576e-05	0.00687397983089562	-0.00666542398495689	-0.0121907847210218	0.00290446022655772	0.0115229932509872	-0.00161131225140985	-0.000277407831921418	0.00958122967031909	-0.02727890550231	0.00649352957736504
Thbs4	0.0114171645030964	-0.00082273741457181	0.00683231816645144	-0.00377642684164527	0.00750879451695142	0.0389470823094984	0.0164106916564987	-0.000545762103873674	0.00406265096217972	-0.0142159265295624	-0.0113721191626288	-0.00237093399811154
Tmem140	0.0114105399995408	0.00577815352254764	-0.00866792439507302	0.0158974003796816	-0.00087209904176725	0.00735269048110403	-0.00629029751194389	0.000977929130540865	-0.0204348309808114	0.00171811938875498	-0.00324017180957386	0.0071367468451348
Bmp2k	0.0113961546091245	-0.0137175048159355	0.00873834069325634	-0.00760959659086588	-0.00227543266087442	0.00481268123200436	-9.23853658183691e-05	0.00310289694339181	0.0128470862015444	-0.0122269904165522	-0.00485791899219996	-0.00373109448179148
Podxl	0.0113855589953823	-0.000517710347173178	0.00517200593782242	0.000180715512905251	-0.0165561901344232	-0.00181126802411131	0.00481214156787096	0.0215184060101396	-0.0150210714161073	0.00638238781859035	-0.00106036919739061	0.00105508170854772
Gla	0.0113627609133625	-0.0119164567008896	0.00483168073964614	0.0171007104550646	0.00265544413852641	0.00638915999083306	0.00276644394651858	-0.0107913956196503	0.00177439911681296	0.00202166404480147	-0.00418445122046969	-0.00105118930241168
Ssx2ip	0.0113582726968425	0.00192253443429799	0.00434050372395858	-0.0026483704081615	0.0146307396221588	0.00709683683765766	-0.0114886190443105	-0.00150889322387523	-0.00393040226377647	0.00757084323122251	0.0106421593176792	-0.00549715069761675
Ssh3	0.0113551200225624	-0.00328644806155394	0.0108451177698225	-0.0125640209503487	0.017259657462314	0.00900623522141489	-0.00394647172777714	0.00232260466576313	0.00455079240986397	0.00771460517719443	-0.0187193229265398	-0.00359453235470933
Sdk1	0.0113208816279859	-0.0070413579450789	-0.000766830212266875	-0.00729351971686452	0.00271206556413484	0.000768837255728322	-0.00186088388965765	-0.00649366500636982	0.00751429355533295	-0.00107310293639803	-0.00614929873978987	0.00552341165954137
Chic2	0.0113176015804037	-0.00595275370581398	-0.00527212288057996	-0.00301984421840371	0.0124547378144786	-0.00777916509668489	-0.00683586496110703	-0.00768108245998309	0.00115183664867613	0.000366372538010115	0.00157918624096512	0.00560590010263398
Serpini1	0.0113125792521724	0.00615873038193182	-0.0055942360435511	-0.00518429093087877	0.00256401875712047	-0.0143943173950009	0.00706614791713369	-0.00479151725418853	0.00990329569997289	-0.00840929097223903	-0.0132870596661385	-0.00446368812214487
Bnip3l	0.0113014767764251	0.00552886674946834	-0.00908850099136312	0.00620936660132363	-0.002812205105662	0.000385502440521222	0.000120720716159014	0.0119236407269445	0.000366470117979855	0.0165101821303774	-0.00416524846063089	0.004546611587652
Stard4	0.0112941842625798	-0.0112605129496336	0.00623568328756907	-0.00710674905956462	-0.010073032341539	-0.000765490014338549	0.00813833742429347	-0.00623169118043184	0.00357632216855902	0.00151724064058839	0.00451140396647517	-0.00361788490229574
Fdft1	0.0112923980030702	0.00406011121517576	-0.000365422497756244	0.00696760976618014	-0.00804704855817594	0.0078987026814965	-0.00187424979096554	0.00314029161728661	0.00298182525197935	-0.000133501061770391	0.00725917345736209	0.00109271769365272
Rac2	0.0112672623625951	0.0241258161362172	-0.00121335199627428	0.00536880040187426	0.013654692081395	0.00876170257925914	0.0200957146822182	0.00832866327527424	-0.010177318282159	-0.0022537504673001	0.00244426573702618	0.00173820321853019
Esd	0.0112566353761442	0.00710004191346152	-0.00036928262714497	0.00142030567346753	-0.00801314760283513	-0.000513023929494827	-0.000744753483252126	-0.0031145351192263	-0.00233825618448095	0.00533081058499886	-0.000544425561619078	0.00219108684365957
Zfp184	0.011255234386872	0.00702125358682867	-0.00208875944538791	-0.00386906078041634	0.00210640387570229	0.00941981482578994	-0.0178998771750594	-0.00796931613924284	-0.00327728961282259	-0.00492962043472128	-0.00360252280669066	0.000332032205348359
Arhgap9	0.0112529331636979	0.00774641092574796	-0.00342137255343998	0.00676239400158396	0.0128675567213802	0.00884706808443907	-0.00530194192893581	0.0100615169926627	0.00344113852351031	0.0128591514006217	0.00618835644896239	-0.00325775557008055
Asap3	0.0112314716650023	-0.0141638216773051	0.00749298739971209	0.0149277179476068	-0.000365977258540609	0.000596042982555062	-0.0094594675627984	0.00607335543783565	-0.0117625529797858	-0.0124507516701575	-0.0170757134830973	-0.00176960656191521
Gm17060	0.0111922737955597	0.0143472095620569	0.00719399316298425	-0.00191059344260432	0.0266452019159519	0.00576500092895541	0.00160777838164186	0.0154765828913969	0.00198475072533968	-0.00843139844072882	-0.0152078890296062	-0.000783975885479875
Nr2f1	0.011187909732939	0.0143260585176732	-0.0223935252685911	0.00839478710219351	-0.00739844647872792	-0.00960337837089264	0.00178024365702498	0.00122074827891694	-0.0172495930510518	0.00797400738889966	-0.00402236635355851	-0.00119146842399064
A230050P20Rik	0.0111848035176452	-0.00267154708831638	-0.000592962392026752	0.00707057076242569	0.0134731471952457	0.00863234644354388	-0.00494830596946262	0.00474861792480644	0.000303666405158274	-0.020561263822274	-0.00437012547333595	0.00377588959288738
Gm16340	0.0111790509155727	0.00111486398991954	-0.00567532948099237	0.00582538228691604	0.0088703320041947	0.00451364747953943	0.00224386386411594	-0.0165231445317967	0.00257347842858232	0.0200392479427448	-0.00225131157383965	-7.12832112836455e-05
Aldoa	0.0111603312305931	0.00331043683210984	0.0041092726298147	0.00275524549265857	0.00053042088969628	-0.00626210500907561	-0.00328813014682287	-0.0016768273984358	0.000515518303637141	-0.000614786331355427	-0.00147578209294203	-6.7752422332588e-05
Gm20784	0.0111524108135039	-0.0039875282849902	-0.00923406636091477	0.00626751086804929	0.0126340282191218	-0.00721671032339109	0.00998772221476172	0.00210414252594065	-0.0142372051127331	0.000645855000373825	-0.00603303007994248	0.00553571976829264
Aspm	0.0111503967989007	-0.0162483814592086	-0.00563848184630197	-0.00741852945648097	0.00484249266573816	-0.0165687062830405	0.00688930374750745	0.0106253285710051	5.47062330642277e-05	-0.00183682856683164	0.00979336056626944	0.00346240919705087
Higd1a	0.0110392335512725	0.00922272438643548	-0.0030496380492226	-0.00673724412724635	-0.00403842040796967	0.0112851305964883	0.00187407855506621	-0.00665601654881327	0.00331424515727626	-0.00550292046405446	0.00128093598438669	0.00912573761436222
Hsd17b7	0.0110292853708293	-0.00236256204280647	0.000648102152684184	0.00265183042411845	0.00481739748680771	-0.00456560583549329	-0.0031939371856102	-0.00186863859930341	0.00314629636669628	-0.00140419519101502	-0.00454394469517348	0.00682648480866399
C1qtnf1	0.0110203606703508	-0.00298204868797156	0.0107753008306711	0.0121805492492328	0.00744645668953211	0.00958643724263211	-0.0223149312420984	0.00311775248882957	-0.00461934380484371	0.00418600002285909	-0.00606042208030048	0.000220481263724279
Ifngr2	0.0110130191470699	0.0121009268385797	0.010326733707942	-0.0105243622910893	-0.0130161544182716	-0.0115209141252891	0.0110104013888335	0.0112074172966724	-6.7458381949728e-05	0.00458889823180174	0.0015766838614574	0.00126167004245265
Clec4d	0.0109885008976926	0.0025318121988418	0.00944441532201662	0.0186602194580196	0.0309524355296511	0.0230671631396378	0.0127076012153104	0.0260041544351321	0.0139853607660311	-0.00813443697778516	5.10344327557086e-05	0.000924776834696095
Map2k1	0.0109855069788608	0.00250626590601403	-0.000927371516845783	-0.0125147994391085	0.00619280024928577	-0.00117923559954271	0.00788025008392089	-0.00549716760389274	0.00589176661090372	-0.00363154363506415	0.0089862800986475	-0.0036721332253934
Syn2	0.0109811049606922	-0.00227227656181912	-0.0117936203691095	-0.00328432208284066	-0.00360453393328832	0.011192183034914	0.00175014009251461	0.00786313854609382	-0.00380926342623255	-0.000445645783005525	-0.00167388084224024	-0.00682748421028085
Msr1	0.0109784024902106	0.00209471988173455	-0.00812496737112263	0.0112692731983905	0.00799550791992511	0.0237933435890981	-0.00213358485358101	0.0256429783360554	0.00613032449972096	-0.00104105813218258	0.00957979380597357	-0.00299650996872032
Dhrs3	0.0109774431447075	0.00402868619894372	-0.00591323478970913	0.00743102855730081	0.00253670551431263	0.0170952054705573	0.00601724552911521	-0.00234069342442874	0.00362789438166519	-0.00566894943674542	-0.00287525774949654	0.0112728585776979
Siglec1	0.0109689732830183	-0.000491621004459254	-0.00079480387747286	0.00575932378836656	0.00631640886696137	0.00481927392359752	0.00508162326755412	-0.0118915292764203	-0.00220191990408919	0.00839112242563763	-0.00375709154421611	-0.00543603703497297
Tnfaip2	0.0109663962245555	0.00326912534746337	-0.00204309216543797	0.00337907822715943	0.00782252111020645	0.00120761038833853	0.00516462778464339	-0.00231996850654532	0.00581238730731675	0.00587809362712171	0.00659573660475265	-0.00461911993716811
Tor1aip1	0.0109661016567134	-0.00872606669522151	0.000862636354621704	0.00947647995686763	0.00817023149636003	0.00356787629054144	0.0100727504982516	0.00123691471758346	-0.0118825552782928	-0.00436092430510873	0.00426602405680599	0.0022870957817423
Mfsd2a	0.0109639519421638	0.00183968403910593	0.0047085729440591	-0.00947529204947609	-0.0206944700634197	-0.00936598025584406	0.00549787097640031	0.00805247307334355	0.0142482513670833	0.0122250026755535	0.0146910881234991	-0.00140256811588146
Fads1	0.0109602232301908	0.00135291839802411	-0.00886918970058896	-0.008569715215733	0.00360640100603317	0.00227851884234719	-0.00571850769886913	-0.00888327707960138	-0.000506317699241891	0.00258025048480633	-0.00235963466758493	0.000102265122389695
Gm15446	0.0109386611344399	0.0141948778009616	-0.00671076356501254	-0.003709500428874	0.00863747425879516	0.0207717569282222	0.00117260366298957	-0.00424616070967798	-0.00138552856171324	-0.0102173867283063	-0.0117724862894003	-0.00320953969447777
Wdr37	0.0109227531978398	0.00330892574294424	-0.0143834679099732	-0.00330145457181764	0.00655075926310059	-0.014725734285913	-0.00172386249334353	-0.00263022833662269	0.0135223139105255	-0.00956626384284053	0.0087759993662922	0.00419593458642107
Casc5	0.010913077157978	0.0024998033294385	0.00420608810950617	-0.00260261693872182	-0.0035813530749959	-0.00194766705624162	-0.000364983868910887	-0.0034643160071459	0.00618420648361791	-0.000532274161352438	0.000982120513978359	0.0054691467836025
Cnot7	0.0109073538205164	0.00594971871060738	0.00231318521511354	-0.0066243008129658	0.00735595409956691	0.0077108242668835	-0.00853602777147898	-0.00847196808186765	0.00218956792855611	0.00777768073028018	-0.00564427289068518	0.005639721017417
Cdca3	0.0109056348674151	0.0049202055552949	0.0033349613882139	-0.00145632077796189	-0.00553544520687052	-0.00325506439596923	-0.0112143227615451	0.000945631054343921	0.00182428908468043	0.00865231374279295	0.00611967131799025	-0.00446882066919843
Thsd1	0.0109011816288816	-0.00720915772159808	0.00114780622062231	-0.0152307882869703	0.0060519575543851	0.00476784527681226	-0.010923844093671	-0.0101725372358002	-0.00387665960182301	-0.0106303125583945	0.00367770293448735	-0.00480742380909632
Vgll3	0.0108935221241325	0.000874772607669637	0.00497471233094348	-0.0258500902827336	0.00809114374894609	-0.00712689985552274	0.0116040839898325	-0.00495781438089803	-0.00020059652421358	-0.00209612248385826	0.00353043571789499	-0.00105946672951022
Atrnl1	0.0108653613003823	-0.00936229446695243	0.00609945535156526	0.00387463568423492	0.000562026368291531	0.00588725375478585	0.0101867191067683	-0.00694625496675602	0.00728836768369881	0.00816413068827707	-0.00853843522747654	-0.000326046566554384
Dtnbp1	0.0108482116969832	0.00777601072247987	0.0042757199596101	0.00468068761266485	-0.00559221258547025	0.000623966187837932	0.00196713093747529	-0.00811700521971275	0.00860438582342376	0.00107840202173135	0.00186690257070014	0.00321685753964878
St3gal1	0.0108393647319481	-0.0113277910455147	-0.0064279862073041	0.00183981100903749	-0.00206388329568422	-0.00859673557057858	-0.00226555669818314	-0.00300824392020244	-0.00251207435933353	0.00531635081322652	-0.00682840917723528	-0.00696233442102035
Pabpc1	0.010828825348276	-0.00310275572216744	0.00783179876131035	0.00562864392179537	0.012557919746855	-0.00883828433630485	0.00611980436013473	0.00616987723296983	0.0015979803845088	-0.00695558352946976	0.00260992407430508	0.00443980689480307
Sfxn5	0.010816997642867	-0.0130291522929845	-0.0107573731772591	-0.0159185377595795	0.0183303088676936	-0.00895242365536552	0.000797735119224221	0.00479213458174728	0.000704685800480162	0.00201451729374433	0.0131144538743548	-0.00234364009880593
Ubqln2	0.0107861393896084	0.00333646483199851	0.00387835143757509	-0.0015517544361612	-0.00251494536262424	-0.000762210926123124	0.0101151326138303	0.00756702686507367	-0.00181188192611945	-0.000717965197773229	-0.00234746477860401	0.00435595035288411
Gm9843	0.0107860139087062	0.0239975480104101	0.00808781729567277	-0.00238643438614394	0.00593652635551433	0.00215484674150476	0.0139695164300202	0.0240739953272031	0.0013269367848378	-0.00232533709934896	-0.00386300560959278	0.00452972134301455
Prss46	0.0107641827077425	-0.0046078831928839	-0.00468970841678411	-0.0157233836883955	-0.0127622457292559	-0.00705650043597651	0.00468979470569239	-0.00258594438449719	0.00424316911494147	-0.0012008187740998	-0.00439403045072821	0.000777419659708819
Slc25a25	0.0107600624447437	-0.000934528356929053	0.00109288072686115	-0.0071402861104756	0.00645126650457963	-0.00914675605693974	-0.0067232818795389	-0.00835443505511306	0.00135512475687028	-0.0124718197789362	-0.00245981508746045	0.00331095192717442
Socs1	0.0107591915734953	-0.00477222246565218	0.000584501558634031	0.00961202708796161	0.00631928343995576	-0.0123033923678385	0.00390832166685342	0.00376350085402836	-0.00451518488344909	0.0071992994046368	-0.000400411679126329	0.00330868679960803
B430305J03Rik	0.010733580741655	0.00589607401463193	-0.0137641869911224	-0.0045576466721914	0.000117204154498329	0.00831840306310441	-0.00596116013092432	-0.00666642714416149	-0.00579579740387358	0.00733486888753227	-0.0122831281677049	0.00351244201063964
Ahcy	0.0107024423591222	0.000170045177845681	-0.0120160959250704	0.0024698753724396	-0.00272768454347685	-0.00355466306035506	0.0176336331955728	0.00148566431842389	0.00163519215181034	-0.0102903410093975	0.0104904494720089	0.00452137282847662
Cdk20	0.010679001652557	-0.0057334293285655	-0.00543050498820945	0.00752383732998267	-0.00333331056602861	0.00422059186296183	-0.00911923863274113	-0.00417061718835823	-0.00125213652055084	-0.00364306734078748	0.00143035219520801	-0.00353337543462064
Cndp2	0.0106734857721056	0.00385915734084986	0.00541858346970141	0.00584141575955298	0.00907503007525801	-0.00892484570831317	-0.00309399013754091	-0.00875088925022316	-0.0143345936200524	0.000911373487256641	-0.00558677278516312	-0.00324187408651308
Ubtd2	0.0106674760393201	-0.00323011466460326	0.00293443099378728	-0.00309009538271177	0.00494900503470621	-0.0054923164317538	0.000713997626737611	-0.00214882421846391	-0.00592445413917077	-0.0128689392292553	0.0168549485399918	0.00237526878972366
Rrm2	0.0106638463776873	0.0061072808899296	0.0210275627911008	-0.00283085567093672	-0.000869101724597893	-0.0108818448585681	-0.00588776628885363	0.00297349193310168	0.00288492156728179	0.00607380484304873	0.000400075402704361	0.013257430510897
Iqcb1	0.0106603307044395	0.00190256155217954	0.00554069030520333	-0.0192869736584862	0.007574870332118	0.00961560744452211	0.0518342296078838	0.0243752283962693	0.00767437183281853	-0.0166198487939118	-0.00533305515149789	0.00434904389034251
Tmem100	0.0106595174928656	0.00208539579125214	-0.000291627204776916	-0.00423073611668886	-0.00016932952986123	0.0155615365274337	-0.0082347028064591	0.0159814948388313	-0.0070121499056404	-0.00143168543563286	-0.00277284313888199	-0.00110549990088207
Syt7	0.0106424134695628	0.000247253068601936	0.00403608297664499	0.00316851284267931	0.00265343244554972	-0.00928476451831973	-0.00272058565913138	0.00560787133434313	0.0170539409244264	0.013587985140429	-0.000156986109163065	-0.00237732194221797
Fam107a	0.0106219137121257	0.00469973684452662	-0.00802332864071291	-0.0112685057650304	-0.00099100133718758	0.00110092921237151	0.00181312549353767	-0.00511400959863294	0.00106849807149592	0.00693700904842922	0.00737324343802666	0.00687402059499066
Stard5	0.0106084392149116	-0.00817415370469656	-0.00238431767663291	0.000146706038950046	0.00739062970356624	-0.00131693072270086	-0.00590690912673098	0.00325323120053115	0.00639267192398135	0.00272483180579913	-0.0122264088393678	-0.00108945624034148
AI607873	0.0105685641552539	-0.00956389488636799	-0.000782791186343933	0.0190011680975413	0.00273356513108622	0.00266428227104144	-0.00158985399326236	-0.00178718248216363	-0.00611369608731955	0.00167207549563148	0.000951991665236264	0.00585936571990333
Tfec	0.010543143014689	0.00352889644312703	0.0107723179338207	-0.00116540677958826	-0.00259105934855246	0.00192637630063298	0.0109902635225061	0.00858751876622689	-0.00132967351476491	-0.00168432459595192	-0.00049248788035309	0.00126106042017415
Usp51	0.0105328319230502	-0.0017128045952538	1.58034395164032e-05	-0.0252648158496367	0.0146430298297787	0.00557473934975104	0.00376470919952781	0.0134678374409257	-0.000938592297412817	-0.00591659155353565	-0.0157985619459868	-0.00376573701167959
Slit3	0.0105215523229146	-0.0115433148513427	-0.0066497017218427	-0.0155249832380219	0.00777864372202853	-0.00234183332245674	0.0105001059589391	0.00319227912842712	-0.0002408154160986	-0.006561901054893	0.004123073557809	-0.00455035777154832
3010003L21Rik	0.0104887810920356	0.00700322719364275	-0.0110139636623201	0.00471630731855417	0.00387789476547435	-0.0102087389791099	0.00715234758086987	0.00308198278886711	-0.000421132490678288	0.00256115943521422	0.00892128836474943	0.00565251610818203
Gm19705	0.0104775848626183	0.00936888407482082	0.00102746898299667	-0.000602397676971931	-0.00201949923739578	-0.00414245969267015	0.0016371312544345	-0.00359022406718248	-0.00855131335521622	0.00249547955459338	-0.0111038354100803	0.00452986964529938
Npc2	0.0104661161932344	-0.00422178929450154	0.00196150316761567	0.0164730986770123	0.00203161607714674	-0.00809353843881526	-0.0118062534454614	0.00185437239973483	-0.00674781684047051	0.00119551555755946	-5.79517795908988e-05	0.00927697560079969
AU020206	0.0104623832359873	0.0103850076128458	-0.0146201490538325	-0.00571211088519102	0.00228550877911524	0.00186662840260495	0.00612932819769416	-0.000824727852619858	0.00540507421058576	0.000752049812741133	0.000136353512604979	-0.000194092273067571
Efna5	0.0104566299652714	-0.00838301361355036	-0.00449209451765758	-0.0108258450069474	0.000279942520793454	0.000565516879246468	0.00256154895533395	-0.00121376205422018	0.00535958035104038	0.000899227106225616	-0.00260032246332909	0.0112406217273935
Ms4a7	0.0104353063289559	0.0123610913909548	0.00740530894988761	0.0145072421654964	0.0253072937936871	0.0263670723429714	0.0095342753990125	0.0158373119206773	-0.00390828233307048	-0.00682619625067136	-0.00408594258347478	-0.00549923323249134
Sra1	0.0104326286615398	0.0125263999777763	0.000155396095221982	-0.000588050059811265	0.00304029631948497	0.0039922232478669	-0.00141727885807238	0.00112613616903368	0.0121875972280471	-0.000437820781583427	-0.00168579082725754	0.00550753048136268
Tmem38b	0.0104311793585438	0.0125998103804285	0.0148178439052661	-0.00125188657131707	0.00745771441132949	-0.00116678280568722	-0.00161274634560699	0.000215556130746375	-0.00420237351808941	0.00250364610029471	0.00216819312179603	0.00119656482501427
Ism1	0.0104093300807656	-0.0141158067342021	-0.0120257341293821	-0.00871113825717982	-0.0096083392969826	-0.000259779963691986	0.0220440031030547	0.0258244697863645	-0.000126856847282885	-0.00878061909720176	-0.0200997511942473	-0.00466528330012635
Cd320	0.0103982571689922	0.00519194784947691	0.0137653024338291	0.00431997860401512	-0.000528546197740509	-0.00215120889141893	-0.000996870738475777	0.00703657073029782	0.00268470727535121	0.00574322870205475	0.0149894598332121	3.08489125271919e-05
Syt17	0.0103817475282737	0.000483494249610819	0.00529028509784467	0.0227444719416132	0.011846742960265	-0.00296382254059287	0.0127364081530588	0.00476307970429078	-0.00335140819947898	0.00907262867755161	-0.00408052890704131	-0.00315494444196828
Prl2c2	0.0103795872105842	0.00492548819439637	-0.0120470741775342	0.00454088016486673	0.00803256765742514	0.00541769053391181	-0.00699619391298066	0.0141724138273271	0.0172741969702553	-0.00139508595345171	-0.00287176833151576	0.00655460070608348
E2f8	0.0103351559799566	0.00751386868806797	0.00852609950574209	-0.00485871535079724	0.0186692117134345	-0.000579174012219233	0.00744735824962814	0.00318429207406126	0.000681178355983176	0.00777908067089361	0.00497559500835346	0.00119123224814609
Mbd4	0.0103232923552994	-0.00465101959158998	0.000238169238739694	0.00413246831353763	0.0123468193216443	0.00786239535779842	0.00379124988506771	0.00477862531218249	0.00650850545331215	0.0040710743038125	-0.0142748510178782	0.00109446906645684
Slc25a37	0.0102950473792856	-0.00936269578589426	0.00980029549974817	-0.00903265578002463	0.00729361768086434	-0.00596335058184681	-0.000787567396008705	0.00289474786505363	-0.00269218681842684	0.00457905273297655	0.00867657245408731	0.00459275405252555
Hs3st1	0.0102926240930284	-0.0162158335612089	0.0265065773205407	-0.00304056165318232	8.76765770804501e-05	-0.00477042947341174	-0.00867201650268094	0.0141170292258099	0.00329082658377799	0.00169723132037016	-0.0110524417594449	-0.00122808379692787
Gdap10	0.0102878632824108	0.00389386758238022	0.00297849504341771	0.00919074368370534	-0.00471607781161056	0.0015540426297344	-0.00509777510639148	0.00527021116060193	-0.00336892148937939	-0.00370139883920457	-0.018722405217091	-0.00666102483197065
Dok4	0.0102792955552329	-5.99312829387003e-05	-0.010039778391482	0.00752888140882327	-0.00330612501776839	0.000696335860500961	0.00288448026096716	0.00241370103984311	0.00270992686839535	0.00358605283641394	-0.00388600940050629	-0.00809253646825885
Gpld1	0.0102725505141084	0.00836572235570558	-0.00884576511200656	0.000521565978976864	0.010515876190343	-0.0127792886664764	-0.00748026880670097	0.000818163754277649	0.00700914156943868	-0.00941597955186496	-0.00113797475893552	-0.000195334740044736
Tal2	0.0102695022751498	-0.00152269682210161	-0.00716455373420492	0.00926718069446381	-0.00192575164534607	-0.00921931375628201	0.0025398591044194	0.00787058358371211	0.00123204999599571	0.00323446143805008	-0.0119202332796342	-0.00105506385981705
Stxbp6	0.010252093546302	0.00123781404057766	0.00339992411982263	-0.0017336719715944	0.0171935632136963	0.00562790825554337	-0.0103537227540733	-0.0107281104354105	0.00140341845457622	-0.00199930498845866	-0.00667680095696239	-0.00134359326335421
Clspn	0.010247001237079	-0.00367224584392952	-0.000711452404038644	-0.0182941948752791	0.00733611706320424	-0.00447936950340323	-0.00659631491553904	-0.00392140922999365	0.00640795021650855	-0.00412445706921345	-0.00296310301459777	0.00445970350274989
Gm14277	0.0102374561703362	0.00924371103323795	-0.0153926979014947	0.000496460591992474	0.00136724610417395	0.000500438573309176	0.010477813159568	0.00326720124815915	-0.00283302521049417	0.00591891595212543	0.00503889274778259	0.00554930257641758
RP23-389J8.3	0.0102300219975091	0.00815027642665746	-0.00586165605146441	-0.0130876176235319	0.000995700691943109	0.0132023591386519	0.00362311409878525	0.0147773995279478	-0.00078189067378188	-0.000753353885231558	0.0205762563305622	0.00458445872791386
Cacng2	0.0102266675980599	0.00198639518862206	-0.00983660167246566	-0.00962742021232169	0.00374978217993473	0.00975074679314328	0.000874186382481268	0.006298958437256	-0.0119085718358555	0.00276321896176877	-0.00847104031715669	-0.00329711138213959
Pycard	0.0102133614370334	0.0153640746681249	-0.00695330716038744	0.0153528503331326	-0.000881384238857447	0.000557238027539999	-0.00478684671317038	-0.00629909552184214	-0.00377725850515165	0.00619983722846817	-0.00347227251840177	0.00473331601572555
Brinp1	0.0101642873611006	-0.00475096468411345	0.00849330971922789	-0.0202774386733	0.00658051557021701	0.0056488794872677	0.0170885380390823	0.000586300795090749	0.00513608404495578	-1.02280881572416e-05	-0.00367365244372696	-0.00582588564870444
Tpm3-rs7	0.010155681733573	0.0201764491078231	-0.00846094846196177	-0.00683401124546543	0.0053255317746959	0.00485357395044694	0.00162441389593731	0.00401960659864807	0.00416080040240893	0.0136309841469645	0.00236913289775581	0.00363090524755985
Spg21	0.0101545328929944	0.00991085116030578	-0.00581730038572847	0.00896036197360963	-0.00634859553949384	0.0035318063586223	-0.00652034281312209	-0.00575304160441198	0.000273816270591224	0.00561083466946236	0.00211195255201658	0.00914789604476591
Egln1	0.0101385794920698	0.00202872147246672	0.00499956761192051	-0.0115010500176679	0.000680812264248373	0.00797456993681092	0.0126454003701763	0.00176650747860126	0.00635560992745916	-0.00995486774221454	-0.00232012963707942	-0.00456508648287273
Trap1a	0.0101295756413733	0.0120267507281323	-0.0031686009474354	0.00797870471912175	0.00532246543442877	0.00146811438008146	0.00931202776386094	-0.000307050273442464	-0.00400372578233198	-0.0102378038109343	-0.00126694586183811	-0.00469765939418599
Itpripl2	0.010115919757862	-0.0111917376558117	-0.00135507128062712	-0.002837659652134	0.00490992029020869	-0.0136883484304437	0.00213557650843795	0.0066443742569039	-0.00282826447785517	0.00413154481632264	0.00146029479368122	-0.00910296258957312
2010111I01Rik	0.0101122972076409	0.00524900410043754	-0.00363179071488755	-0.00737522868815761	-0.00181022751337091	-0.00304420533361009	0.00413379712968741	0.0041782342254513	0.00461703628589694	-0.00758190883378196	0.00979890944251067	-0.00579797515239782
Hnrnpa3	0.010107540639539	0.00418083744044045	-0.00710183613924026	-0.0104623332571129	0.00958477421592498	-0.00129405401853757	-0.00320667279259816	-0.0046205593529402	-0.0013132437603575	0.00398188133684785	0.00438653337161979	0.00350260743038532
Slc22a13b-ps	0.0101052678928705	-0.00326942877392563	0.00527045012818927	0.00295437254579673	0.00473588599744947	-0.000333202267823411	0.00147034596798658	0.00323322905807697	0.00552921957549119	-0.00178842893920943	0.00395577921347977	-0.00236515944079403
Srebf2	0.0101006888160054	-0.00878437999826536	0.00542362852416646	0.00147842412314117	0.00693438682907897	-0.0125770699623132	-0.0049798735355087	0.00290258199618469	-8.99788541081732e-05	-0.00226595413722988	-0.00856939701415023	0.0113050390117654
Cd82	0.0100954637075583	0.00224867538363639	0.0143191031158843	0.0105370513033954	0.00686057546935759	-0.00241497895800642	0.000640074147814654	0.00116323814465163	-0.00212547202780808	0.0139464200130262	-0.00085664491705759	0.00238746343988523
Myc	0.0100911701323048	0.0116905253220204	0.00687245510890186	-0.00155735320804493	-0.0075559466837423	0.00493984715086805	0.00807982592118209	-0.0115179543639695	0.0184934432993317	-0.0049279347156476	0.00841583297208359	-0.00708911958942021
Nadk	0.0100895779253582	0.00948417131414968	0.00113094261496166	-0.0018741525523657	-0.00534986790943817	-0.00326299840749297	0.00250360484624647	-0.00623500207556006	0.000848824985862404	0.00421598541325059	0.0101025950313061	0.00464471588484318
Pgs1	0.0100877872221835	0.00674890348957509	0.00106553150015814	-0.0094301778355268	-0.00236733284451211	-0.00944024043849333	0.0109571216508668	-0.00958591443048046	0.0052091790981827	-0.00523528797810002	0.004745444861473	-0.0059502001624663
Myd88	0.0100808902251795	-0.00642468778619389	0.00254498023493244	-0.0065078650238363	0.00543222687962252	0.000895688671677527	-0.00262974643823473	-0.00120929349320949	-0.00535419528878468	-0.00111123324310559	0.00346829156496213	0.000192567499160421
Ccr1	0.0100758509184428	0.000811309796528145	-0.00128074112610686	0.00594587650284092	0.00787242998002407	0.00305486772635751	0.00784836700887112	-0.00154501071062936	0.00596817166773905	0.000430804665317749	0.00720063046539366	-0.00106970845287564
Rpain	0.0100728691778054	0.0152610407870715	-0.00888492133524005	0.00276265675564088	0.00326311214171326	0.00131191167614318	-0.0163933011225607	-0.00360773876775104	0.00369748359196897	-0.0103544627964054	0.010300359258346	-0.0044060619522157
Lmcd1	0.0100679663167942	-0.00343338592646205	0.0134273809078737	-0.00757351211959278	-0.00185924110078807	0.005411224690934	0.00230125787088899	-0.00758137488099634	0.00767621857672068	-0.00979716432334039	-0.00475884326868212	0.00633600137669422
Bcl6b	0.0100645885274655	-0.00623259218291856	0.00410048774582015	0.0107583670144022	-0.00798496199609705	-0.00196907417233686	0.00588542962902261	-0.00429870040475303	-0.0154281383552227	0.0130147350228978	-0.0246458575734056	-0.00206669089279189
Nxn	0.0100486425258063	-0.00273928220318902	0.00520814258464708	-0.0156118344371275	-0.00952508870042802	-0.00467956979642292	-0.00191925444742243	0.00441383667785505	0.00448913110262251	-0.00506012429018897	-0.00543903288698664	-0.00726321936514456
Tiam1	0.0100486063852307	-0.00735215922368517	-0.010005408748185	-0.000165534172776119	0.00237975554790013	-0.00589576259801812	0.00217770117312962	0.00996581762452083	0.00449540653315577	0.000979213046703013	-0.00142562186920397	0.00553677802616704
BC025920	0.0100485690647426	0.00262387568418204	-0.0110239132958109	-0.00915514182620603	0.00827072219980267	6.76392119392649e-05	-0.0063629673926043	-3.29412362187999e-05	-0.00884118478313392	0.0196683792958617	-0.000334368143409482	0.0030952808202437
Lrch2	0.0100469281809333	-0.0103798800581974	-0.0100345505554818	-0.00369532347909249	0.00405437924590735	0.000850917445683609	0.0132886506730041	0.00372636491518631	0.00140829292374006	0.00392494329532224	0.00904111450977348	0.00551531528847733
Gm2962	0.010044560427803	0.00514854612899403	0.0064670650045986	-0.00299097883385439	0.00412836613287841	0.000710017707063908	0.00800399995770318	-0.00340569734611847	-0.0182554199916319	-0.00163550777977352	-0.00172353328891565	-0.00102714212967158
H2afx	0.0100169589127883	0.00936189716123011	0.00756598461585193	-0.000762632425427639	-0.00480094177842992	-0.0148761184557501	-0.00391867229774494	0.00220189248019323	-0.00847765326430255	-0.00854936155629138	-0.00130204827365581	0.00921963224325433
Galk2	0.0100064743895039	0.00734045922099481	0.00264056836575842	-0.00114645130932976	-0.00285033484223659	0.00373628438836784	0.00254991201253267	-0.000893225902534978	-0.00285098403781213	-0.0099654543871383	0.00246673125025307	-0.00685452594149096
Knstrn	0.0099998582936916	-0.00221698633221163	0.016235917974162	0.003124335329096	-0.000777330943936353	-0.00510732194202602	0.00114654759474835	0.00488020122746772	-0.00188783270448076	0.00646073284333906	-0.00067798918081165	-0.00330439049069174
Top3a	0.00999931216996136	0.0081862755565315	0.00235932421874794	0.00956572770307738	0.00366605975249265	0.00800969851750279	-0.000572206729866728	-0.00325736156782715	-0.00458611055878793	-0.00477987346652266	-0.000895371087097295	-0.00452201022362257
Fam159a	0.00999370049016149	0.00325646163071418	-0.0105146912163249	0.00514442997141961	-0.00370571431352126	-0.0025774759572902	0.00848972109512412	-0.00483920475777717	0.00241589340557594	0.00359581924193532	-0.0047640585678672	0.000998283306211711
H3f3b	0.00996927262137598	0.00618295491664644	0.00187316093695521	0.00292455906792367	-0.00137360406046576	0.00294364705036057	0.000354237515212987	0.00178231023099759	-0.000794673751553433	2.42471291064472e-06	-0.000532947609148919	-0.000119251304054596
Smad3	0.00996357202822471	-0.0109668459145032	0.00500576266321029	-0.00280186950817596	0.00714558243510242	-0.00960446292825292	-0.000478333200675119	-0.00343079925488178	-0.00818390753081434	-0.00646500855734443	-0.00442261542657901	-0.00793939715057822
Ckap2l	0.00994582032842745	-0.011640479061117	0.00562033892506149	-0.0181033163300617	0.00299653199327405	0.00828035385099368	-0.00703835333240799	-0.00405235528842984	0.00107475526086242	0.0040250695501456	0.00138907134099805	0.00327902518136764
Tmem87b	0.00993727519882142	-0.0106020918519305	-0.00250137410089748	-0.0100489820339956	-0.000801392739500762	0.00756105263215606	0.000102308946575341	0.00527411397194862	-0.00139950106614848	0.00128351693904781	-0.00664736962947163	0.0111910132106841
Rbm14	0.00992971305092584	0.00743512002839405	0.00844233094348301	0.00203076305746718	0.00923465121963173	-0.00638758781108254	-0.00691725070946252	-0.000920096911720502	0.000619389546103813	0.00362316200661873	-0.00213136442136189	-0.0044584531250619
Hnrnph2	0.00992440695019561	0.0113293516574053	0.00906465519289089	0.0127160687230772	0.0176883536594924	0.00758514721817625	0.00637527547650008	0.00361725738504576	0.00434649002220453	0.0256537997417791	0.0155573836285294	0.00547510489846911
Gareml	0.00992282800811745	0.00912648338338489	0.015778325154603	-0.00123345147306713	-0.0112435379407465	-0.000984088998301359	0.00165076985163499	-0.0146273669393786	0.0104542762762622	0.00840610173046751	0.00471393125180913	-0.00127673011767958
Bard1	0.00991060381806103	0.00271849327394649	-0.00296664136217645	-0.00263323962266513	0.00149478564926674	-0.0177810203858262	0.00940394329579107	-0.00543751531555684	0.0144541645577717	0.00263070165809501	-0.010523108653792	0.00534712703271361
Pde7b	0.00990871858873246	0.000767161016379285	-0.00120872849813255	0.00302669804819273	0.0100536990011316	-0.0050072768236372	-0.0046695763326337	-0.0163989183866919	0.00162322395766279	-0.00370716383695288	-0.0119168563036093	0.00249814594645965
Alkbh7	0.00988842234194764	0.00965229630731601	-0.00468676615970688	0.00216196466209279	-0.00422189393087314	-0.00473193731058308	0.00139176023513864	-0.0162491645623994	-0.00959496126439314	0.00146973971592066	0.000222246366224888	0.00565477221368307
Gbe1	0.00988820790778475	0.00116809905642762	0.00056911312958405	-0.00223904529335354	-0.00897251158933468	0.00173971362978104	-0.00153218762588295	0.00809788656990939	-0.00494509430603623	0.00511826117389467	0.0148213144979619	-0.0067650788061928
Csf2rb2	0.00988730260150789	0.0207898267808124	-0.00438608843342306	0.00433133890089884	-0.0012985903801921	0.00199109220448357	-0.00775499993036545	0.0216287594080141	-0.00908596486194724	0.022181927047587	0.0033103674611141	0.00238042530931716
Phyh	0.00988149839470533	-0.0103924128162606	0.000158503221667451	0.00373890899200142	-0.00319073120919102	0.00355785305209007	0.006301659035937	-0.00902560943901769	0.0160530085510281	-0.00649300899715979	-0.0116350543849136	-0.00475409691217308
Gfra1	0.00987258409723112	-0.00887659381268529	-0.00574209359979863	-0.00124564313383861	0.00059637121076998	0.00526009569390192	-0.00163298629909178	0.00115192454635179	0.00831671887102084	0.00438997492567292	-0.00976966306786742	-0.00467528413118381
Pgm2	0.00986895401277434	-0.00205164552825717	0.00197433471415612	0.00101930129785082	-0.00659867288952709	0.00464744698515288	0.00251328307933485	-0.00429965209989272	0.00324793826841019	-0.00876906177039883	-0.00148977994876034	0.0090903994078754
Gm12096	0.00986520530491452	0.00253670453705918	-0.00966558568896293	0.00242800304820737	0.00295169822746256	-0.00513439328329895	-0.00217164984035087	0.00399790942455457	0.00610856198320144	-0.00642370066837804	0.00863460840037595	-0.00593611918272886
Bub1b	0.00985336585533677	-0.00895745359384852	0.0150191389388507	0.000249888943472938	0.00448339250608623	-0.0152396091904835	0.000171421251860063	-0.00558791783600171	-0.000481587024778134	-0.000715190291456418	-0.00703995160936117	-0.00108034571870366
Lmod2	0.00983601899131933	0.0342444220504503	-0.00579524233648723	-0.0121298310504677	0.00590315336510939	0.00337048148855208	-0.0110318213080987	3.52588199419254e-05	-0.013603019596272	0.00490295136136668	-0.00888291945028482	0.00384080463359379
Edn1	0.00982235452016002	0.0260426952332133	-0.00444577427246855	0.00390391551508125	0.010049340619694	-0.00107984789170934	0.00936197215568216	-0.00459304348498789	-0.0179251060014607	-0.0046598969533288	-0.004714219417811	-0.00234168144265757
Alas1	0.00981264719743997	0.00526001531499608	-0.00254815893144237	-0.00888157639262786	-0.00212291680085263	0.00775151089175048	-0.00580506824482945	-9.91457371184559e-05	-0.00190970638130993	0.000929868289883258	0.00382948130495669	0.0102879390648489
Tubb3	0.00981161655802721	-0.00336302121126425	0.0228327704904105	0.00248402551306457	0.000934838787123617	-0.0120438935506584	0.00271438148951989	0.00475519117144405	0.0102310592840639	-0.00375170252860741	-0.00305924763620723	-0.00977403376949952
Popdc3	0.00980734101822961	0.00297139236224756	-0.00989890769634635	0.00351877654492476	0.0141376198100825	0.00557761368052466	0.00151620204193552	-0.00256128730773259	0.00622186961752667	-0.00230347119548019	-0.00915387647573828	0.00125640610417526
Saa4	0.00980568427347701	-0.00886264519545453	0.00981733244911248	-0.0122058547353691	-0.00767828420557738	0.0141356233536543	0.0116305639909122	0.00504459125138942	0.0161988582273277	-0.00561155486956912	-0.00173448770042748	0.000950410399208034
Fcgr3	0.00979878799702331	0.00301270070392309	0.00314128279856592	0.0116156552476411	0.0148450652847392	0.0225762426105144	0.0172938749565685	0.00986215949755915	0.00822993160435024	0.0089660449206737	0.00618341566864865	0.00349032431048646
Urah	0.00978266281681385	-0.013825615423637	0.00223857213362606	0.00495775567869024	-0.0056747378637572	-0.00738477818361722	-0.0131871218067589	0.00800555163556087	-0.00826237190267186	-0.00907016816577706	0.00421496921537503	0.00343183596067373
Gm16303	0.00978027218935251	0.0213226393501807	-0.0109552191786462	0.00800412577453577	-0.0141954063165412	-0.000837268804316886	0.010671063044367	-0.0131602825818233	-0.00114239992629754	-0.00837840683846321	-0.00514632673783858	-0.000113535236828568
Trappc5	0.00977981928098627	0.00646020182603878	-0.0056218303389809	-0.00485167440477613	-0.00685224116763742	0.000176629857630656	-0.0066635393450732	-0.000194694149616024	-0.00183860572529342	0.00747724507346239	0.00104176033379313	0.00353714031895134
Cgnl1	0.00977103487737461	-0.0223618549779469	-1.72380958693318e-05	-0.00215369030416433	0.00366692873844227	0.00725595265508913	0.00368331769846233	-0.00384834904521405	-0.00667304420106208	-0.0129258078217739	-0.00451319488527392	0.00913690921139125
Sh3pxd2b	0.00976759799101737	-0.0200045219179802	0.00238567476447526	0.00835960419800985	-0.0107074118942368	-0.000840106184978483	-0.00321491607969769	7.44925248504386e-05	0.000229442007992939	-0.00357105678484456	0.00884378921602099	0.0110952935257337
Fabp7	0.00976253100829214	0.00123723891861733	-0.00418799718754756	0.00508093492830821	-0.012506258354575	-0.0170203708893722	-0.00159566609171688	0.011192455574807	0.00963754309659067	0.029278366653557	0.024975906024689	0.00100260911833378
St8sia4	0.00975695575478281	-0.000563580537067948	-0.00527962897808651	0.00582349775482647	0.0262235891668071	-0.00454119301675272	0.00463709505786169	0.0026180193737116	0.000727847791648602	0.0164944689481402	-0.00856723642326539	-0.00432316543168522
Fam178a	0.00974636376015356	-0.00867504861397761	0.00556946676462641	-0.00189602764425569	0.00105948667652311	-0.00888228753976866	0.0065939158700445	-0.00377526154701934	-0.00193020558447559	0.00493823409893401	-0.00753580291341177	-9.80805598392495e-05
Trib1	0.0097407910725657	-0.00462383303210557	0.0040219092756782	-0.0095621278206373	-0.00500285599335861	-0.00652640092166895	-0.000500317079654827	-0.0017502855803149	0.00185476732695808	-0.0081822019070557	-0.00284035471764255	-0.000223064847001149
Lyl1	0.00973648987111631	0.0105124858929446	-0.011467575219805	-0.00522189582673925	0.0212454000986125	-0.0034598303965961	-0.00324225353545625	-0.0183142181942289	0.00652503845173602	-0.0148978746517622	0.0037534559841658	-0.00586218983572162
Rassf4	0.00973165071533855	-0.00194166916890313	-0.0162770579460584	0.00812177831515394	0.00666729126708642	0.0128955816191788	-0.00874971958331942	0.0165674743556832	-0.0158972633471878	0.0166602891986732	0.0147901149092888	0.00380587822065462
Rdh12	0.0097283878364208	-0.00970622718607087	-0.00400965522147864	0.00718936660951208	0.00645008081818326	-0.0101976449903418	0.000660986002794318	-0.00305296688618938	-0.0135383982470323	0.00368226812653976	-0.00893751353570841	0.00130326029079012
RP24-566B6.4	0.00971401709893294	0.000966520354201523	0.00122627881644041	-0.0037889815843403	0.0167969526922546	-0.0152498455473501	0.0108450592167067	0.00493079008140054	-0.00736919337933673	0.0162638875664746	-0.00364431389800499	0.0057935145952499
Adrbk1	0.00971300313548702	-0.00081128542347945	0.00650358152754204	-0.00586414811091577	0.010319239919422	-0.0110959889199596	-0.00453061814498884	-0.00179553496499141	-0.00355992783561661	-0.00262721038756323	-0.00353751598693848	-0.00214931142153431
Dtx4	0.00971196575253784	-0.00275212338980748	0.00255987674163923	-0.00634751148471266	-0.00470589497699594	-0.00561260422110939	0.00959141100983747	-0.00187062163660073	-0.0041221555996803	-0.0105141563083762	0.00266473075414895	-0.000999901689851909
Epb4.1l4b	0.00971003229386165	-0.000449898859340204	0.00720137463809518	0.0030840578041418	-0.00360883079828539	-0.00205991071478373	-0.00298835594967512	0.00551064483175095	0.00514036492760956	0.00554424855844528	0.0136752073964786	-0.00267250142951438
Snx10	0.00970068836127019	-0.00203286552362786	0.000823522297574045	0.0106748043988727	-0.00902282820437108	-0.0114607677705717	0.000374080959418804	0.00321397625211644	-0.00922429461263385	0.00557069159231426	0.00545022379414763	-0.00448497478777695
Etv6	0.00969686112070897	-0.00394313159690641	0.0125750545125276	-0.0112801332931546	0.00556796254220005	-0.0015066053014458	0.0141780047684757	0.00758938090774568	-0.00474463084358557	0.0133745058647176	-0.00415175053296553	0.0093633295649718
Pus7l	0.0096967881953584	-0.00259461041339791	-0.00701480758938745	-3.01870728211307e-06	0.00180696771515805	0.00155153391782153	-0.00359065116438506	0.0080968248324204	-0.00102556749543802	0.0106720135311296	0.0119814618243352	0.00575491743444371
Eno1	0.00969458683047573	0.000925857639877825	0.00501401248284466	-0.00231754302240939	0.00818272293389478	0.00628816019897877	0.0110416345553112	-0.00832090391498509	-0.00302633085737275	0.000350583358522995	0.0103543921182743	0.00590593534066583
2810417H13Rik	0.00969456248598186	-0.00331920067871377	0.00788818655389013	-0.0116549025007938	-0.00617163481478622	-0.0137505744424155	0.00112754995085873	0.000304848095372955	0.000326405928994321	0.0104979746605402	-0.00468664717091886	-0.00470881967732267
Fosl1	0.00969243485382448	0.009873386299949	0.00110333082736669	-0.0018578985069869	-0.00113119543332442	-0.0106971721299016	-0.00587990113362805	0.0118512163100383	-0.00106635539542986	0.00770794887339164	0.0217296008631946	0.00439326052348105
Akr1b8	0.00968759064768441	0.00582100243277902	-0.0168535190185167	-0.00167101799085632	-0.00321235568766564	-0.0101063375364125	-0.00303250225858039	0.00234784508909346	0.0130252384094731	0.00841394617489961	0.0138126100397281	0.00545177339220665
Plin2	0.00968061734921588	-0.0033884000134878	-0.00401385199982698	0.0343400090590295	0.00398683089470294	0.00135164712063665	-0.00292326852658637	0.0152310604411649	-0.00135546493328409	-0.00153664264952583	0.00689048703964885	-0.0092430315038956
Gosr1	0.00967887352849328	2.99070170623565e-05	0.00598591222591714	0.00380361519853461	-0.0066140884563805	-0.00809755072866053	0.00804226348025752	0.0199376648580281	0.0121130007016802	0.0132561214863732	-0.0111005103086769	0.000899647830227698
Gm9762	0.00967434453643365	0.00334020907366971	-0.00913820264447091	0.00218527934275556	0.00121749534435035	-0.0126077926847084	0.00366189067572497	-0.013185004681675	0.00743756246660089	-0.00370367524106045	-0.00968239574458388	-0.000108020858541823
Hilpda	0.00964971428400009	-0.0091610164579414	-0.0143867664021155	0.00533331741508265	-0.00167837362505841	-0.00327701325939636	0.000802647722687999	-6.78691741773504e-05	0.00997242490881143	0.00110912912839739	-0.00718713589915472	-0.00700183695229634
Spag5	0.00964016702359218	5.04674317857158e-05	0.00561840714711882	-0.00173194668115926	0.00100860826183558	-0.0119784704077855	-0.0176075566636742	-0.00120888515747745	0.00835481642827639	-0.0022776905196355	0.0199894990567464	0.00445714882019281
Lif	0.00963958934420512	0.00774951384088525	0.0052486582300744	-0.0186646936866377	-0.00257045787773229	0.00134627352806517	0.0073801779440651	-0.00280313682211839	-0.010245031170246	-0.0063034734513983	-0.00170632763909945	-0.00574260787267583
Itm2b	0.00962576517744942	0.0068278967454252	0.00071012632120551	0.011726753007623	-0.0044935484991805	0.00162838604421275	0.0028679437014734	0.000545736708766804	-0.0012161773835893	0.00391584908841828	0.000770001881505736	0.0112896915208565
Stk24	0.00961225916842821	0.00575861623775534	-0.00305311624796566	-0.0038370473414161	0.00426009743671371	-0.00481170352145142	0.00131898536359261	0.000330370157868535	0.00649979780152003	-0.0109058850988877	0.000926002152334206	0.0032584568414301
Arl15	0.00960519819396216	0.00582078135391783	-0.00464550917529084	0.00380718604492145	0.00622072543159685	-0.00677795121172495	-0.00288376352403229	-0.0113028576376241	0.00499582583663418	0.00137529834185628	0.00777313783985625	-0.00337348746978649
Iqgap3	0.00960361826305383	-0.00666238468869626	0.0116593835255134	-0.00513346840051115	-0.010891569847328	-0.0152565913934721	-0.000335762849605157	0.00706363188555906	0.0040000324028865	-0.000275274136696886	-0.000680395610751877	-0.0060227387866913
Riok3	0.0095957231241284	-0.0029146214469205	-0.00318818585873756	0.00181589860459243	0.00349084908517745	-0.00092694552780715	0.00131158502881273	-0.00706142352677347	0.00364270856304962	-0.00264056677273115	-0.00156677803649363	-0.00233467480522194
Rabif	0.00959516503552171	0.0143729797490096	-0.00147283377220648	-0.00363672158768911	-0.0108135001329818	-0.0022450546925647	-0.000315592724565886	-0.00375680504576337	0.00813677268347492	-0.0141397601194041	0.00094919119689807	0.00439195134522965
Nup133	0.00958477331789647	0.00380831293454587	0.000179681779849559	-0.0100947945175073	0.00986284404833741	0.000823778200487102	0.00482252434975328	-0.00665400531127218	-0.00385239618024506	-0.00318340665212987	-0.00607195211290774	-0.00669623373175752
Atg9b	0.00958069035418974	-0.000598593285309627	-0.00907369317594813	-0.00452010786784131	-0.0109621193560028	-0.00131544964989808	-0.00604690495132967	-0.0055559770042535	-0.00725719863678675	0.0082483317498351	-0.00767924967661135	-0.00232337309201225
Brcc3	0.00957913150292781	-0.00251245275121953	-0.00121511261737541	-0.00397982871321715	-0.00533922004017784	0.0093073961103125	-0.000448854800279683	0.00666852714068152	0.00430865061789861	0.00256112768340031	-0.00381555352890765	-0.00695627372784178
Eaf1	0.00956005543537186	0.00862955056081545	0.0156431395494582	0.00527154708305928	0.00694846872941656	0.00271242689271904	0.0159832572349463	0.00232180334414701	0.00130970026634797	-0.00714255529221643	-0.0044410058907641	0.00103259714018072
D630003M21Rik	0.00954999194792558	-0.00706043902613762	0.00492844492666694	0.00237990927880474	0.00599016673719678	0.0019290687292563	-0.00818225325579323	-0.004827348053545	-0.000411754486742527	0.0124561570758845	0.0137710296799259	-0.00108433442778909
B4galt1	0.00953655341715091	-0.014918468274455	-0.00748782877289962	-0.000695921747040304	-0.00545259272037069	0.00349835872078839	-0.000329577613657947	0.000316610530165819	0.00252279775966626	0.00358129100849704	0.00233806886251739	-0.0114115418989401
RP23-407E2.27	0.00953440883474835	-0.00920390666323341	-0.0126975547309167	-0.00251241223979038	0.00322161287576849	-0.0064297590676977	0.00664617853392981	0.00252144540609428	-0.00272473019936417	0.00205476902607503	-0.0118003138407492	0.000995927739335936
Fam192a	0.00952979690124055	0.00119285509820451	-0.00468331011379475	-0.00150086607551861	0.0101218335554901	-0.00110450554649439	-9.85523143659006e-05	-0.00370247462854248	0.00340568852112113	0.00212411625398497	-0.0113320712070794	-0.00344893336927778
Fmnl2	0.00952037352378063	-0.0109143655642001	-0.00282299687653579	0.00916437166805175	-0.00112761389411229	0.00271133742372016	0.000963953455877998	-0.00147246861015425	-0.00759955752637358	-0.00795554270604728	-0.00221522352674189	0.00014068242313922
Ddx24	0.00951947154651438	-0.00710719719854875	-0.00725000901435641	0.000756805152174301	-0.000108441763916	0.00262322576053967	-0.00895418258244191	0.00013839547081212	0.000369165192362801	-0.00167227190873527	0.00333398896846624	-0.00691762759352222
Sap30bp	0.00951513546021982	0.00509384353822871	0.00223919565721624	0.00440410910165318	0.0155725026196497	0.00700473530296461	-0.00834013918901592	0.000389269191141895	-0.00277519306384591	0.0035924475538164	0.0122735350610411	-0.00212638863860762
Hspa4l	0.00950212988029435	-0.0151091040064638	-0.00148223574251289	0.00473054630500455	-0.00893912167595737	0.00903320463354437	0.000618369878827225	0.00389168806458086	0.00265573023777066	-9.29870658976519e-05	-0.0130139511763561	0.00650745904573047
Tmpo	0.00949732510864641	0.00628785894135704	0.00362695370011889	-0.00156460527921042	-0.0020650203510416	-0.00674880632693673	0.00167563267123502	0.0012456816475517	0.000956917380420108	-0.00238547088523374	0.00375310536865034	0.00675529556353742
Aurkb	0.00949639207756866	0.00115457751437044	0.013415418632936	0.00261182057693547	-0.00524186004879921	-0.00402101947099095	0.00122717256334733	0.0198512231798948	-0.00665837919594929	0.00704822353395331	0.00186290854873305	-0.00647437797550454
N4bp1	0.00949559717430724	-0.00417206360702581	0.00170253436727488	0.00115487867773732	0.00791210451739638	0.000488045421077877	0.00113647166810578	-0.000767402297604842	-0.00263489255285459	-0.00696991982137575	-0.00330021301951764	-0.000104427716462765
Hivep2	0.00949189022175954	-0.018712687627253	-0.00762014184107643	0.00432275895367427	-0.00924330800359815	-0.00166436257128682	0.00866915477933045	0.0021013947665539	0.00292437915641596	0.00686131050372013	-0.00652382013127914	-0.0105515865415882
D230017M19Rik	0.00948441218927479	-0.000105218262803914	-0.0150620672816958	-0.014456901189799	0.0191419468638455	0.006603784671003	-0.0045120157504256	0.00782580010974726	-0.00208557429396867	0.00605760634735987	0.0127494277845486	-0.00255162767983296
Svep1	0.00948075848244853	-0.000183449961543209	0.00752421608601757	0.00059653839606547	0.00833248866446163	0.0135230939201618	0.0204481424253733	-0.0237768452513548	-0.013229108809444	0.00994274930849329	0.00115985460772565	-0.00644601668961035
RP24-201C14.12	0.00947886409333946	0.0106886089964948	-0.0145091828232097	-0.00120516881118997	0.00456564437148616	-0.00770702907555583	-0.010412533735275	0.00101959937965334	-0.000342130310707108	0.00567456039219002	-0.0112152687701042	0.00429135295634359
Fut9	0.00947826178818801	-0.00820350859889409	-0.00298856983160271	-0.0074387343557121	-0.00610342375456151	0.00870965438187186	0.0087677959070009	0.00648724909758142	0.00155709563478545	0.00824775796860856	-0.00591313120670539	0.00307921197025722
Gramd4	0.00946875808686915	0.000125120574810215	0.00532246579097513	-0.00188781318957246	0.00825185667623783	0.00856528713499358	0.0259345185076094	0.00361211849645989	0.00520059801153921	0.0175116099964873	0.00334331724305262	-0.00235384094758826
Stambpl1	0.00946452722295016	-0.0134093136304162	0.00420358720837732	-0.00968428429537537	0.000260048134855128	-0.0121670473253477	0.00685375096842248	-0.00242730507392446	-0.00134779144135718	-0.000219554432838542	-0.00503541827073665	0.000890020971746489
Dgat2	0.00946396847260201	0.00129006268660546	-0.00824546634741099	-0.00908672171849407	0.00387943159206286	0.00954848017029857	0.00457283896672836	-0.000718538814873224	0.00580301829737312	0.0161287621285775	-0.00483647059629987	-0.00593183786032099
Plekhf1	0.00945589812817956	0.0109622061924195	-0.00872490316036863	-0.00353951284920595	-0.0101119322320566	0.0085858813803665	-0.00361048160122306	0.00424716901458711	-0.00024678707531242	0.00114884523964429	0.0029626634782167	-0.00453986943698649
Mcm7	0.00945203881619989	0.00429856408244721	0.00884312309193836	0.00940730152675951	0.00453528860509452	-0.0187044857885414	-0.00680133082662662	0.00171014872980589	0.00134004886608624	-0.000282127686705561	-0.00270666077792092	-0.0111736871769802
Pygl	0.00944902135966756	0.00884266786964193	0.00223276136074624	-0.0092797968268598	0.0212548946043153	0.0160356412581937	0.00194546191406404	-0.00191171736436068	0.00740530116096704	0.00388384324021292	0.00554523434991559	-0.00466820795827244
Gzme	0.00943295577310328	-0.00084900512037134	0.00986048939195316	-0.0193357917610444	-0.0140988465593772	-0.00376594833915824	0.00855814411223393	0.00662578173248594	-0.0101865542674254	0.00998781698263534	0.00259928154928785	0.00516628360451421
Pgam1	0.00942771679793945	-0.00439262253730629	0.0015504306531564	-0.00340250788373631	-0.00305984178931887	-0.00348654352164382	-0.00580114170877176	0.00151483995370669	0.000473625139043301	-0.002096166788545	0.000438125182262208	-0.0114553599904447
Tprn	0.00939313261283717	0.00402991702243322	-0.0031731998636249	0.00354447051915053	0.0032492862129341	-0.00665130005502263	0.00282466444106668	-0.000943015301361351	0.00325384200228254	-0.0116012028021452	0.00537557986086638	-0.00347864290391052
Mylip	0.00939304042960507	-0.000596988243011805	0.00432933906007487	-0.00472606922867041	0.011874642000837	0.00528172492679338	0.0138044195232013	-0.000332413412640842	0.00252572416059517	-0.0139615867744898	-0.00162851600685216	-0.00224543802075891
C1qb	0.00938546443502276	0.0166510866438404	-0.0104296067158216	0.0021759651275484	0.0246428496493503	0.0135556724746091	0.0134729622854982	0.020977999477652	-0.0150597154552405	-0.000106518559096861	0.0143709878659084	-0.005081073485772
Hic1	0.00938153774325287	0.00418527856845832	-0.00483583810332079	0.00898888476232504	0.00119926963496364	-0.01537481881833	-0.0036449864633218	-0.0119102726069639	-0.00481034948111522	-0.00619915233137559	0.0051588191043346	0.00702948814188441
RP23-145A18.2	0.00938111662373294	0.00834923995199815	-0.0125551416807068	-0.000157526364940835	0.0102946309341876	-0.00418434190503572	-0.00393397191009337	-0.0205002674013806	-0.00520482634028492	-0.00561086151432827	-0.00775402696232925	0.0068139254770801
Cdkn2c	0.00938026794348419	0.00996791638681004	0.0167195352621834	-0.00158321638091921	0.0105591455033127	0.0121757116030693	-0.0159390933019266	0.00669600994639572	0.000310814655548183	-0.00161119733565108	0.00035340248348909	-0.00310644435381736
3830403N18Rik	0.00938011850582505	0.00410722599785971	-0.00112378865911421	0.000596702941319773	0.00895673010668553	0.0069643725462014	0.0148375948079678	-0.00303087027062415	-0.00138740181207237	0.0113054796971084	-0.00180046493994773	0.00090819760661902
Tyms	0.00937587757045492	-0.00210348470333493	0.0173626616928403	-0.0197801394383409	-0.000846212115404332	0.00207379462962559	-0.00450777739414564	-0.0113561875099869	0.00717106633029849	0.00933665863958338	-0.00836093854254616	0.00175526399453613
Rab8b	0.00937510339556219	0.00431761627861014	-0.00452655982575287	0.0106853627196488	0.00018623878298305	-0.00404580043719233	0.00827150055533253	0.000676030353357672	0.00848565892268169	-0.000316598037164971	-0.00204231927051634	-0.00347709316570813
Atg4a	0.00937108655781368	0.0100658639521356	-0.00984431373871238	-0.00756450771567231	0.00351051320283433	0.00963913476725644	0.0109593125221942	-0.00306426027609746	-0.00358083944997456	-0.00252573173330206	-0.00728512357763731	-0.00541114212809925
Ldhc	0.00936108521249659	0.00818797369681152	0.00706339625734469	0.00330115107500306	0.00897237569725351	0.0122125308756985	0.00493135510880532	0.0101366404514174	-0.0223766257465334	0.0026241178525132	0.00381558847007733	-0.00553481361321254
Sphk1	0.00935469030165437	0.0103184261354887	-0.00465158942340536	-0.00511077981209047	-0.00165086308568453	-0.0028546131207818	0.00751831177904315	0.00383183857102339	0.00330634487814058	0.0136273822307841	-0.000909174156241887	0.00418333687097195
AV026068	0.0093527637321211	-0.0187843344751894	-0.000942412290058976	0.00154038273637016	0.00212303650415856	0.0050214072229285	-0.00251532519172765	-0.00255369146981961	0.00810286815867088	-0.00326489727437309	-0.0131652563482705	-0.000271886825554998
Mycl	0.00933501397742621	0.00146817516818198	0.00315029747069364	8.06930747996575e-05	0.0122695320316911	-0.0119860524064893	0.00452415265440336	-0.00343818157300233	0.000441464843265899	-0.00350752803266504	-0.00367810127297528	-0.00101573120574668
Hist1h2an	0.00932767837303763	0.00559869143903665	-0.0031657132491868	0.00229445713240316	0.0073048355235092	-0.0081725789778944	-0.00946839191147246	-0.00239144206660683	0.00846162990588937	-0.0126685184126065	0.0104230648922816	0.00554556321260646
Snord89	0.00932134272459409	0.00904059315807994	0.00963302892139124	0.0136561329962111	0.0341693112092525	-0.012287058165698	0.0156364564650418	0.0189972046048488	-0.00115174653320673	-0.0165715447657484	0.00500855894817279	-0.00298179710483094
Ier5l	0.00931354973465438	-0.0027165196152177	0.00436697227971485	-0.0010230471215965	-0.0021939452919562	-0.0044147324233509	-4.58783183053457e-05	0.00316618549547031	0.000725050912614286	0.00415852911277857	0.0093205631149079	-0.00230617472876983
Znrf1	0.00930775828554536	-0.00368661386249506	0.00824148261055433	0.00247873842956628	0.00106812457519286	-0.000981476383720169	0.00175836140183493	0.0066704365897179	-0.0038714801250476	-0.00293220110446014	-0.000793405855103589	0.00459493852209087
Syvn1	0.00930700766792924	-0.00417913709819836	-0.0106010058757847	0.0111792880519217	0.000445012509300532	-0.000731896259958362	0.00489762125615491	-0.000916732815009051	-0.00633367906181592	0.00253327195657572	-0.000634714747423635	-0.00553407823041323
Sh3bgrl	0.00930698912985849	0.00387243121393638	-0.0011505106346364	-0.0116832554139702	0.0027922931335503	-0.00241099776122881	0.000652662727430362	-0.000553930076828203	-0.000722515245981808	-0.0027007979582699	0.000508475112341844	-0.0112798579570224
Ccdc120	0.0093046348962564	-0.00506680635689878	0.00028229273795241	-0.0023011514358763	0.0101576182276368	9.01298167150512e-05	-0.0112425361363099	0.000364897571179664	-0.00303455336559158	0.0055797894229531	-0.00858086468023326	0.00101805331002391
Rpl19	0.00929770743878735	0.00326697121344243	-0.00971948385072639	0.00574557931374719	0.0147237061411878	-0.000263448639146262	-0.00511469833037895	-0.00804959666477017	0.00665747581408268	-0.00489498295531058	0.00256329125842396	2.65389412456261e-05
Cbfb	0.00928746047477953	0.00166986147237132	0.00347898473754595	0.00941564708349708	0.00116792516374952	-0.00411293724818144	-0.000640312368553746	-0.00668054543335601	0.0102735494914522	0.00248445704481113	0.00391418563411146	0.00436559313575481
Gys1	0.00927663306407202	-0.0138440485623489	0.00214128081413871	-0.00768790614904485	-0.00252841451123579	0.0024066471867553	0.0101907366118877	0.00323955119828001	0.00511269444986987	-0.00210494295155989	2.86862344993148e-05	-0.000247241904943487
B4galt2	0.00926872691197824	0.00534575202515051	-0.00456003152389274	0.0016342209904348	0.00918161038541366	-0.00166742760500207	-0.0135684927268087	-0.00367717696970744	0.00946427443855021	-0.0144200239569627	0.00311441720369081	-0.00250666550410301
Fancd2	0.00925679128982273	-0.00291148724275549	-0.00366984170592599	4.04255976979405e-05	-0.00780875607220947	0.00684508997948609	-0.00708448820673634	0.00231594630737195	0.00450211497020978	0.00231941809696442	-0.00116787795136962	-0.00586198324471704
Cdc6	0.00925444378987186	0.00371093684185781	0.00674208953814455	-0.00480714989015333	-0.00117848778777478	-0.00151268936360281	0.00355122381739639	-0.000900756827023717	-0.0127876463777984	0.011348505982356	-0.00320883858797307	-0.00208915390592516
Ptges2	0.0092421769111995	0.0047337930055937	0.0204820504519392	0.00234231400214499	-0.000306038491782345	-0.0129227742925638	-0.0128771947252769	0.00518545032942716	0.000173172919186088	-0.000642591092346751	-0.00828604788588151	0.00334801378980764
Tslp	0.00924170246564817	0.00453177128959729	-0.0023207780386708	-0.0214599493815058	-0.00309978687190862	-0.00382762892695418	-0.000812919267760851	-0.00316579880981239	-0.0123810064126198	-0.00403767852410908	-0.00961783879453315	-0.000167633028057602
Sfrp2	0.00923892949905631	-0.00750711033560663	-0.0060215370908962	0.0124921991781361	-0.0030471145161539	-0.00185764738944684	0.00205435151465412	0.00468160846327901	-0.0109351324153519	0.00752990014443167	-0.017805367575157	0.00118986688273611
Tspo2	0.00923394026671274	0.00919899699101706	-0.0150814067039244	0.00413339433257333	0.000541791194306437	-0.000664031800032239	-0.00276760053105721	-0.00138542593816325	0.00484277714654837	0.000341730461933926	0.0203535105016142	-0.00346317251967317
Jak2	0.00922894255294419	-0.0062869855025223	0.00228272733516135	-0.0101940808992009	0.00160177354199552	-0.00513581965190537	-0.00777215492938858	-0.0041065352827861	0.00326451365337713	-0.000162555631187925	-0.00561821484653578	0.00195921953795621
Cdon	0.00921928866901185	-0.0111528093024721	0.0139651432478756	-0.00934558960803288	0.000842469706269093	0.00286598871708803	0.000637570088609486	-0.00391676412214807	-0.00397245610577973	-0.00817278939744436	-0.00522767227992276	-0.00221166653371908
Zfp473	0.00921469009293815	-0.00165245304992484	0.0021992406109329	0.000754958723466392	0.00875826550589354	-0.00217281979905779	0.0059005330082908	-0.00104604691442593	-0.00675156985335306	0.00768625652344797	-0.00878268810372245	-0.00215736181186931
Lrat	0.00921401913105492	-0.00784353201769416	0.0106580793480652	-0.00984521136677288	-0.00584764893371329	0.00537377680945627	0.00391518803863293	0.00707900600225178	0.0129571799342102	-0.00466033532724325	-0.00429505053839951	-0.00133793878528113
Slfn10-ps	0.00920909000998775	-0.00904179268818284	0.0189789133009347	-0.0016626290830228	0.0134845962596266	0.00490722508017373	-0.00975459319990533	-0.00144252563507403	-0.0102107197675202	0.00474652364638518	-0.00894818747083754	0.00352655972892041
Prkar1b	0.00920788481098206	0.00359154370216095	0.00506260961556978	0.000941368690250354	0.00528047315808473	9.34696990992372e-05	-0.00429299175680553	0.00700804640994297	0.00472915113981239	0.000367219454566645	0.00402930109986867	0.00906363200479264
Oas1a	0.00920004728973521	-0.0116030946963168	-0.00364842452909554	0.0106694838856635	-0.00851367993109418	0.011215864319976	0.00484309376468944	0.00162352617637694	-0.0193094996178507	-0.00316742680972261	0.00458183743144084	0.00689139519032487
St7	0.00919588968825456	0.00449170545880482	-0.00839588344764991	-0.014170013908982	0.0150037574970528	-0.00292768999822205	0.00320794081930905	-0.00687560953697345	0.000207759882698664	0.00485631305976372	0.00151329734636287	0.00130261655689662
Tacc3	0.00919276549730092	-0.00231584269614229	0.011827113686966	0.00434590692999627	0.00214808178327334	-0.0123829609280949	0.00185467029990364	-0.00285860910446537	0.00541748921903719	-0.000895554383858702	0.00606072276244254	-0.000108304423171355
Bcl2l15	0.00919257615534097	0.00438220168299478	0.00360309122922171	-0.00184105017198658	-0.00316660095404407	-0.00391552965990433	0.00463727209350481	0.00605378458993984	0.00411958100928839	-0.001267928616157	-0.0140325875157703	0.00316585932352916
Cdca8	0.00918879538027527	-0.00373318960415462	0.00913223917239116	0.00112877340771793	0.006497839816062	-0.00999549664106951	-0.00339418525140542	-0.0124277795928154	0.00787871029514834	0.00643509368918226	0.00910899446946076	0.00560519281332892
Mpp2	0.00918254280839538	-0.00802436906116294	-0.00443218201186478	-0.00398912337238564	0.00531109983059501	-0.00394589180668164	0.00349017869554786	-0.00655835570715082	-0.0205554159428921	0.00639029189355833	-0.0117331189556552	-0.0020387562322704
Pmaip1	0.00917987315844277	-0.00470343958736648	0.00584878306625511	-0.00541799560085962	0.00248930598798595	-0.00252989514692234	-0.00871824819178749	-0.000644214427158036	-0.010855450044759	0.0133865848662423	-0.00829749473671775	0.00226168140039955
Epas1	0.00916943840528888	0.00520486975880719	-0.000101775142619976	-0.00271004869284717	-0.00726422903147063	-0.0164450632844777	0.00351150640283056	-0.00416494189127896	-0.00740649928853088	-0.0192358910838398	0.0059825521385946	4.84589901049931e-06
Ibtk	0.00916307052925035	-0.013702211999975	-0.00471980862301415	-0.00407729360036234	0.00293239058349448	0.00123610271211642	0.00647978428147983	0.00305835189793898	0.00580923283295167	0.00124781982347303	-0.00305219403563135	-0.000171509980196306
Carkd	0.00915871957253009	0.00152207093172106	-0.00727449924738122	-0.000777814546331133	0.00258786291994118	-0.00199644239691578	-0.0106048302111288	0.00596041116469666	0.00408580259374826	0.00203297890743786	0.0033598260960025	-0.000247896739366261
Mthfd1l	0.00915716416928109	-0.00541787127195086	-0.00382553463370702	-0.00759754991421655	-0.00165851847115158	-0.00735683445597609	0.00542687075078556	0.000374569166078201	-0.00824883253088041	0.000704625683166383	-0.00538629000268669	-0.00903014836762966
Stat3	0.00915577364546495	-0.00947084136461965	-0.00358187730553106	0.00235236282463604	-0.00602094806844895	0.00895674564442592	-0.00363234011556318	-0.00297853081459894	0.00125556731390226	0.000922291934780433	-0.00348338939045173	-0.000195098052817855
Ugcg	0.00914793778164696	0.00213923522606945	0.00289979253273477	-0.0127350681579691	-0.0068233966831275	0.00130254497588213	0.0172671156598567	0.00641618122129448	0.00115594579353102	-0.00689451105050304	-0.00443961441222687	0.000132830058172749
Tnfrsf26	0.00914641577089761	0.00657982549458011	-0.00197507839490472	0.0031868038176703	-0.00319550249262688	0.00544437799663693	-0.0136935241327337	0.00406968694847179	-0.0189702707389604	-0.0106109492282473	-0.00410716989106275	0.000298693979787024
Fam210b	0.00914628496566939	-0.00148340131001649	-0.000506882602075601	-0.00170018442282249	-0.00565202092974852	-0.00843445362714805	0.000447990472741995	0.0151680413059373	-0.00831063109540438	-0.00747550855645814	-0.00184167386662724	-0.0124290879486101
Heatr1	0.00914579126098251	-0.00169074200010026	-0.00893605524267294	-0.0167498607961948	-0.00545938952186802	0.00405827123156109	-0.00068714444822349	0.00522909961063011	-0.011774766595627	-0.00223827748672683	-0.0131678336461423	0.00468709921286332
Echs1	0.00914158923035539	0.0068022681567106	-0.000860656130379962	-0.00134197197603579	0.00205734592808448	0.00249813116028327	-0.00633876312421726	0.00010882467603843	-0.00428608814290399	-0.00486272584888637	-0.00392525330201365	-0.00560965100078908
Hist1h2ap	0.0091411853555841	0.000439136462482668	0.00018342124750615	-0.00580898745367983	-0.00248785055725373	-0.00457600006926867	-0.000198745375733136	-0.00152416949681564	-0.00629866941286731	0.00687815296967859	-0.0140860623680239	0.00349826514187533
Gm29346	0.00913453275808466	0.00189539089841052	-0.00193801776550458	-0.00994816016975057	0.0028463389907883	-0.00398835474079118	0.00340868120165241	0.00700259543024521	-0.00609254292424632	0.00077082302548042	-0.00633982242502225	0.00107505500187396
Pex11a	0.00913056078382069	-0.00774590445014056	-0.00986604456298745	0.00620816386211762	-0.00292967485185361	-0.00540115596213433	-0.0110619725821716	0.00694109516595466	0.00090673275097473	-0.0081858175907137	-0.00497141396843692	0.00468126732581941
Sash1	0.0091303907366108	0.00117204509047466	-0.00236963721228577	0.00427094838999543	0.00646698531424143	-0.00153330700743162	0.00718364127689235	-0.00402845280960141	-0.00227196037928369	0.0101850473677912	-0.00250954391344789	0.00566684575517342
Ctla2b	0.00912626119401631	-0.000292203003424541	0.00681217980222839	-0.00991157699297286	-0.00775506829122022	-0.00213165585305206	-0.000475802327123746	1.45830667650456e-05	0.00219703118355762	-0.00126281268503289	0.0119661934560508	-0.00015308853930831
Gmnn	0.00912234829985548	0.00150055285814315	0.00258903570844329	0.00221026168715998	0.00420352380815161	-0.00198130273188389	0.00598987878532492	-0.00451897452515194	-0.014613322008014	0.0015530099660608	-0.00296646044087981	0.000406313946686645
Pgap3	0.00911147220337816	0.00173128251566871	-0.0113315085540833	0.00336576663426243	0.00569295584490521	-0.0136124627789765	0.0110511579324653	0.0121378000878629	0.00728866682889062	-0.00133619376481128	0.000816300312737395	-0.00460951602776127
Dock2	0.00910704776483828	0.0110170237339753	-0.0141303118720007	-0.00221425657319122	0.0055879400601107	0.00832743467360195	0.00846698074080168	0.000155521491877818	0.00206046612857401	-0.013349094069057	-0.00781711000737717	0.00335142773252307
Smg8	0.00910505918834937	-0.00119756857886175	0.00577292730360313	0.00684708276151247	-0.00590774863693274	-0.00496650775506005	0.000930807287096157	-0.00194347784498017	-0.00300994466747756	0.00597052858045123	0.00292654312311103	0.00679583432033833
Kif22	0.00907812099365338	0.00767681320205146	0.00577953468682202	3.59922249743609e-05	-0.000445557224011967	-0.00637770814062866	-0.0127758183569909	-0.0042111961314817	-0.00651347168834523	0.0109714878702956	0.00938532980379962	0.00226926549078155
Bdkrb1	0.00907563338067965	-0.00378327059301934	-0.00195116108902406	-0.00923354844169145	-0.00586309153875171	0.0206594699593968	0.00760158645604641	-0.00506889007542903	0.00350108829395158	0.00130901442070656	-0.00559209052233558	-0.00599343902900712
Lrrtm2	0.00903470463154108	-0.00530126930015395	-0.00206595891845229	-0.00156338854578558	-0.00198681744256476	-0.00457777311751118	0.00103135205198669	-0.0185095803068034	0.0122648906968468	0.00213732177026979	-0.00622182829793155	0.000660489029579284
Atg4d	0.00903349437133493	0.0114992231018592	-0.0125768328639084	0.00170817759297382	0.010918247155877	6.88649760861981e-05	0.0116706555575201	-0.0148477623962465	0.0059487140111619	0.00587330755840191	-0.00100761576868188	-0.00363629481632774
Zfp422	0.00903276309501946	0.00483074527336285	0.00469758215484376	0.000467205035611518	-0.00233929502779157	0.00105405929331895	-0.00257272825993903	-0.00759154069868424	-0.00437168941093488	-0.00726097537210161	0.00722555225879612	3.83784406589893e-05
Gm13456	0.00902771928969512	0.015750947059773	0.013112132840831	0.00503389511180562	0.0149865298955306	-0.00504408174926784	0.00215909709777314	0.0113829026651992	0.000379683609152087	-0.0131032431911441	0.00698564483031408	0.00480188241062801
Cd1d1	0.0090086437814373	-0.00899390233213332	-0.00467437329768019	0.00410885090048381	0.001005412356803	-0.00494974686150552	-0.00772915881477764	0.00355506478966762	9.70111918886858e-05	0.000805983608260192	0.00538093934477192	-0.000163427773191408
9430015G10Rik	0.00900737652690428	0.00311579769453083	-0.0106087010494881	-0.0170803924021121	0.00954669370432655	0.00128694082345784	0.0100274934456443	-0.0187204626458931	-0.00971531097713205	-0.00122715341498274	0.00297939714135049	-0.00431496097252014
Ccnb2	0.00899439996275674	0.00253504574646099	0.000451606688339896	-0.00355331738945896	-0.0119318007845895	-0.00731829426821066	-0.0196965951806912	0.00465347619205936	0.00268622739043874	-0.00564620926135294	0.000955548901605885	0.00230275295835069
Trim5	0.00899130945016625	0.00309794146542752	0.00293099510551618	0.0161471668022398	-0.00453026158428439	-0.00406614426375096	4.66554248859409e-05	-0.00526681467830272	-0.0055681459722648	-0.0053844272396215	0.00134855300335365	0.00112475647980822
Cd302	0.00898274780787716	0.00373581710555935	0.00512559744938922	0.00482025252726551	-0.00685420888693151	0.000981831711829491	0.00363221608927794	-0.00142429324016802	0.00468353286822705	-0.0109649419273114	0.000773467072949681	-0.00466087917587058
Cenpe	0.00897536223348127	-0.0211221596573758	0.0114123185631237	-0.0123147442331895	0.000213016666439122	-0.0100868888413205	-0.00471646136504102	0.00249250482840242	0.00419547006458245	0.00731514635901032	0.00120380484850527	0.0122174311491138
Rpl19-ps12	0.00896963406916014	0.0140694616164239	-0.0119179388212846	0.0100219334853871	-0.00552035266479022	-0.00444842617489055	0.0057275816928902	0.00172556631299596	-0.00238183110000436	0.0073879706296755	-0.00681166692615491	-0.0048375551240676
Gm6166	0.00896605697042529	0.000709296886142683	-0.000687318802743348	-0.0123668287826162	0.00129034833177323	-0.000707037691813169	-0.000502122325062481	-0.00448696286435399	0.0118199176921234	-0.00423448072201955	0.00465504093918058	-0.0023428828579106
Asap2	0.00896491527593274	-0.00417205102235393	0.000681998780200208	-0.00729335583902481	0.0106936898475548	-0.00827371396655733	0.0024830424693438	-0.00778025169318254	0.00574114377847743	-0.000776832214337704	0.00226712869944955	0.0044954002022458
Spink3	0.00895759701898409	0.0211285113388851	-0.003718945212834	0.0105331348618499	0.0134388665930954	0.00227069726841457	-0.00298621443841813	0.0059864249210316	-0.0139090851318964	-0.00512484501436307	-0.00770579070197231	-0.00186751528247352
Nuak1	0.00894877162590518	-0.00213863533202909	0.00180058590136647	-0.0257296556550339	-0.00744714926433679	-0.00556137395577615	0.00538455387873066	0.000566836677976902	-0.00163665334830444	0.00565437189299291	-0.00778852193571827	0.0111140379850352
Ppif	0.00894768829634744	0.0113773416344234	0.00198452548168853	0.0146743406468042	0.00378496950912793	-0.00377975833397336	0.00313415352995481	0.00711462960965407	-0.000658120336737336	-0.00711906310107383	-0.0107421809870147	0.00459114572976673
Ptgir	0.00894147937887753	0.00957407418218487	-0.00550528873083349	0.00202095188752496	-0.00269193955328619	0.0052906670985617	0.00900286294530217	-0.00736535354995891	0.00322400562619824	-0.00452099758212742	-0.0132897133010447	-0.0032982150717462
Cyp11a1	0.00891497353838027	0.0173497767867972	-0.00999383807855107	0.0119163761042098	0.021419152575303	0.00711335220965644	-0.0119809982091479	0.00771397400609977	-0.0123499045098594	0.000411084143295826	-0.0135290049711177	-0.00211781438737956
Parp3	0.00890921255424516	-0.00315876686830551	0.00507724482503207	0.0084684596264413	0.0138496833221875	0.00467411151646849	0.000271780590261381	0.00600850503446204	-0.00277219088788785	-0.00158899729062637	0.00248874613048235	-0.0110549182240503
Exosc4	0.00889957185307788	0.00801001943828607	-0.00331658452510413	0.00478041419413109	-0.00444609990633043	-0.00358907554052173	-0.00730925466843451	0.00883857972883833	0.00319335238673925	0.0102365978363699	0.00737997953888279	0.00222804338916628
Nr2f2	0.00889838663356041	0.0128906040541801	-0.000664469357732115	-0.00452302044436868	-0.000720092230874527	-0.00423698052892871	0.00266261582320158	0.0006891648391065	-0.00253531510403475	0.00115217205864589	-0.00230033157549605	-0.0111268873876269
BC030867	0.00888306926205591	0.00727500756083651	0.00724766956993138	-0.00328214289814847	-0.00203542491339947	-0.0159864411523532	-0.00535633544513639	-0.00216196020998371	-0.00890268330297595	0.00723469473780285	-0.0111882049305218	-0.00233821359053159
Sgms2	0.00888261219876007	0.00263442894068036	-0.0030495738199369	-0.00478357091513361	-0.00433412507064067	-0.0028683862054526	0.00309629430065894	0.00278917710216456	-0.00241753056790785	0.00144677544799738	-0.00511598458435642	0.0056108863369215
Tbc1d2b	0.00887672132607291	-0.00569423922301701	-0.00103053664303167	0.015546560241108	-0.00023409191180428	0.00192952293392734	0.000952778803320631	-0.00653786460271425	-0.0044589961712711	0.00215989004055275	-0.00707292942631699	0.00238724174857541
Zfp511	0.00887606959771558	0.00377661495390071	-0.00422202618873604	-0.00820172771001512	-0.00118933362425495	0.00420071538579522	-0.00419187002241327	0.00276067529512133	0.000573672956950933	0.0119129061449779	0.00891066081748444	0.000984128543796936
Ttc36	0.00887392011302962	0.00391744973274185	-0.00906304268564673	0.00410711537050494	0.00569301406468398	0.00910040967293294	0.00687837910176774	-0.0104195625789592	0.00204636965646252	0.00844096975990865	-0.00491925638500845	-0.005771818681044
Dlg4	0.00886505101646429	0.00610987796085462	0.00871688263289547	-0.00863708796935169	0.0168917874927576	-0.0131363439479363	-0.00513204367618693	-0.00271122009219363	0.00128446930957141	0.00882812715267147	-0.0037470858788574	-0.00461297735423141
Ptgs2os	0.00886263557116605	0.0135309628113534	-0.0036349785829671	-0.0158977362715016	-0.00596516074033461	0.00360737477597228	-0.00711088577567688	0.0046736606535444	-0.0171785919816776	-0.00941037079713925	0.000153696853272607	-0.0032915852033005
AA413626	0.00885644733291173	0.00881911463482845	-0.0104374607257074	-0.000568060032847952	0.00524482589604725	-0.0100317039478462	-0.0104224498590859	0.00712471915379902	-0.00222455581493877	-0.00186081059034898	0.00150085341810481	-0.00579557467910845
Fdps	0.00884864801372357	0.00974193882507839	0.00414084193701848	-0.00833325119292562	-0.00531994091107177	-0.00361285386308073	0.00138429753826802	0.014169960154183	-0.00655535036848508	-0.00225158026658863	0.00468969991118887	-0.00121056903135662
Stap1	0.00884775692136567	0.0062872472933497	-0.0029321848319908	0.0159236928474571	0.0121652056558427	0.00235017022470129	-0.00967793393137831	0.0118859434928962	0.0116635778706831	0.00105069360162229	0.00144753548066954	-0.00550102627149255
Selplg	0.00883580415713535	0.0158734689597612	-0.0150104143200271	0.000991666554577801	0.00974551462368109	-0.00401672106563176	0.00702977991603499	0.00166339771102854	7.20494523317144e-05	-0.000549995241954412	-0.00515140401962129	-0.000830656080292059
Orm3	0.00882508910115523	-0.00168771057216686	-0.00523560273186051	-0.0032999323608195	-0.0115166191106293	0.00106077703827374	0.00374129319611884	-0.000641750865094936	-0.00114990733080792	-0.00108713638359797	-0.00606834916753473	0.00100396444818511
Bcl2a1b	0.00882417855479211	0.00426871819054074	-0.00899345719471112	-0.0103739968440477	0.00491657039515707	0.0158576541441687	0.00167694838362416	0.00872987854442268	0.0100549031617527	0.0169013486613746	0.00459158059617166	0.00425629467427945
Traf3ip2	0.00881134305416027	0.00936686806033541	-0.00178837073579645	-0.00226519985130417	-0.00800702899728414	-0.0102077686876264	0.00367685849265417	-0.0168088407555246	0.013753691621574	0.00648697850770215	-0.00597488215846291	-0.000180256898797007
Cthrc1	0.00880790561987783	0.011325421210201	0.0215257024294834	0.0014189726514623	0.00854718883547279	0.000566964389868968	0.0167988887848753	-0.00767188877965171	0.000402249201426255	0.0121790639915534	0.00783871129382484	-0.00467639188999562
Bmpr2	0.00880468193482489	-0.021452987942857	0.0103679205523408	-0.0187780594367817	0.00822329177707041	0.00875725020104984	0.00563583228108564	-0.00120990084957539	-0.00170603159610853	-0.000992781323336585	-0.00220470251701842	-0.00433865338067909
Apobec3	0.00879248937642884	0.0122227923710539	0.00376327882559889	0.0128468810040821	-0.00422152434169647	0.00266213879550743	0.00141686057907537	-0.0031727611597798	-0.0136764370994085	0.0096472041471702	-0.004013966600639	0.00585245921219188
RP23-380F8.2	0.00878567037942805	-0.0004804568234093	-0.0158458194891222	0.000538485519786767	2.93258200796824e-05	0.000127568667542582	0.00948697287542046	-0.00157454473269159	-0.0148601253619637	0.0173436756381949	-0.00530534219356368	-0.00198419074253281
Trpm3	0.00878318496595353	0.0108326239005035	-0.0267126153398562	-0.00171535604560092	0.0126018547152207	0.0137909458839211	-0.00270210182006723	0.0269055634601982	0.0105619493627843	-0.00363996524847639	-0.00193602506695808	-0.0021839858292809
Cdca2	0.00877698062617846	-0.0102172666026835	0.000281395756467164	-0.0182234001325517	-0.00278824941062252	-0.0104469075512472	0.000749704833192865	0.00118012694044418	-0.00124040776347075	0.00221584856859686	-0.000667518749875194	-0.00698096632000555
H2afy	0.008774245655129	0.00454588117175599	-0.00209021605431278	-0.00214160459745404	-0.000729385254279468	0.00187065586370876	0.00114982162132548	-0.00786772189896274	0.00208380769383387	0.0056889071111308	-0.000300284597312318	0.00432254920323835
Nlgn2	0.00876800456281022	-0.00702371314528652	-0.00984348085548675	0.0100080730126125	-0.00193536384061035	0.0015919512836703	0.00847417450405032	-0.0128522149746377	-0.00411305924518967	-0.00362604428405735	0.00570363775810846	-0.0056298399032054
Slc45a3	0.00876721478613128	0.00714988244363649	0.00310820072904485	0.00142595415554893	-0.00318309095527619	0.00731079917088053	-0.00752297582282023	-0.00513020691174491	-0.0144843707650299	0.00932493289846704	-0.00226702066085917	0.00139162677907152
Tmem154	0.00876655347008912	0.00245778796857903	0.00325023002544381	0.00788406388761956	0.00160668969118987	0.00670439037995328	-0.00601060509749751	0.00399490023774249	0.011127621086363	-0.0148386535752306	0.00196059543610115	0.00091193255702749
Vrk3	0.00876642768248514	0.00326579621140734	0.0046318046650156	0.00720384229122987	0.00368211322350986	0.0145416405631509	-0.00448040467592478	-0.00422274867381387	0.00506207415867035	0.00284176771760902	0.003863427129066	-0.00341139505548021
Clpb	0.00876126101953789	0.00132011902695765	-0.00858827745140905	0.00136400668055966	0.0112607200640672	-0.000728089620168242	0.00403457005881833	0.00656930151879936	0.00133895411235888	0.00365328956378641	-0.00742366525393179	0.0044637820262363
Ttn	0.00875502533366819	0.0377022746745514	-0.00772445675477593	0.00679019294653067	0.0060854092713937	-0.0184612841764355	0.00183829638190252	-0.00717499120601621	-0.0219998333811935	0.00466138906411074	-0.00344963954558445	-0.00424526513607108
Sh2b2	0.00875458618792171	-0.00170363531747208	0.00020713013634898	-0.00473792500476088	-0.0071192846103038	-0.0122411356358124	0.000773800595020398	0.00642776435265395	0.00541865347235127	-0.0164007041969569	0.014919878184945	0.00563170073094993
Prkar2b	0.00874736488693192	-0.00289050387964317	0.00391910202598494	-0.00613814729162565	0.00430693029160041	-0.00282692418746221	-0.00818067202293646	0.00740235994051862	-0.00561041516966714	0.001636719347297	0.00641173258571553	-0.0136656718783123
Pou3f1	0.00874178344667605	-0.0172925238067598	0.00456344260540422	-0.0101559717287613	0.0107749957777452	0.00177362412730491	0.00164430869708557	-0.0134191809845392	-0.00376360783992954	-0.00434278916111607	0.00297911975214007	-0.00107080216647895
Gm22711	0.00874110124449785	-0.00537024653689303	0.00614373018731083	0.00204191948687666	0.0110393180279677	-0.00507649163190612	-0.00747583777121479	0.00210839257898821	-0.00490045571973179	-0.00879024309548323	-0.002631554067274	0.00468876130019553
Tbl2	0.00873562283377585	-0.00569331698891086	-0.0127835371121131	-0.00717607787953477	0.0143495487359429	-0.00553124208888002	-0.0112826044215772	-0.00732065562230895	-0.000587351227076742	-0.00319863508599003	0.000674594830117403	0.00356117329975885
Rasgef1c	0.00873264763911544	-0.00938783037683348	0.0180844890123287	-0.00290243120057318	-0.00286432135522868	0.00521737152841212	-0.00655558120534394	-0.0110930633904413	0.00178010416423683	0.0195946488525213	-0.000317963097716811	-0.00241548179561393
Sh3bgrl2	0.00873100815120031	0.000680281090823254	0.0122973510024405	-0.00162714148693886	-0.000190078296019	-0.00577686657974109	0.000865939406356422	0.00675336668108409	0.00525165973862095	-0.00416166049035444	0.0107721419975308	-0.000155423383384478
Cd274	0.00872103869300012	0.00406804113687001	-0.00487875922213544	0.00159996836979467	0.00794443692593793	0.00726232490832119	0.00228950433436402	-0.00620522262227483	-0.013346939340727	0.00206527526148143	-0.00147891855771243	0.00473717372995837
Tead3	0.0087136938496389	-0.00200793360146867	0.00804778946552111	0.00913545383913513	0.00465583594868103	0.000699720709160343	0.0237725163301116	-0.00301206311253765	0.0055379144193305	0.00121305750449682	0.00498086064598588	0.00439898115345771
Scube2	0.00870749591884453	0.0131035872863529	0.00888261219415274	-0.00378623354142738	0.00536953406151398	-0.00271583527181051	0.00528642090214554	-0.00672489171573562	0.0176485945857466	0.0190036010972713	0.00241646042827521	-0.00257602268083506
Limd2	0.00870542397073429	0.00722155511977449	0.00890667452942219	0.00974195452220782	-0.00203681836320871	-0.018641543759999	-0.00833485761565582	0.00477679734023337	0.00195144984413449	0.00240083533064095	0.00167604494978284	0.00216202076185269
Isg20	0.00870352268405835	0.00303375942195098	-0.000596602352054607	-0.0107233914979715	-0.0103168235218279	-0.00463547711917785	0.00630200506216808	-0.00765408115212434	-0.0090872442810146	0.00408008962780621	-0.0077063880301588	-9.64829225625308e-05
Gpr88	0.00869623323791778	-0.00595946478051404	-0.00472174545723836	-0.00961823182552285	0.00215413944729797	0.011051857543948	-0.0179428475134184	-0.0127184827639033	-0.00086222519518225	0.00981164428520802	0.00886100178373078	0.00106156863948371
Serpina3h	0.00869289556516172	0.000398235629209122	-0.00167495932712176	0.000206683246391629	0.00322475147829432	0.00402544227773432	0.00330709209648404	0.00178032251479786	0.00293027743891434	-0.00245355710254662	0.00612290163562492	-0.00563662640913998
Ctps2	0.00868582499864784	-0.00439801640382	-0.00297476375164492	0.0032261765790992	-0.00720109135193886	-0.000362785398582038	0.00501154945402627	-0.00530055789663075	0.00566640727470639	-0.010462775349269	0.00623824136773003	-0.00352893650653601
Bsg	0.00867945868540903	0.0100181276361714	0.00722877876130531	0.00475112697170609	6.21050194652158e-05	-0.00222742808047826	-0.00797652803241576	-0.00269044339379709	0.00439761559403557	-0.00213733917664224	-0.00144638467624911	0.00668278596820064
Tspan11	0.0086745829533353	0.00387138042905904	0.00134012245778742	0.00101437813228678	-0.00238311182864854	0.00715518744302439	-0.0103977415867881	-0.00474551419522032	0.00087148789384146	-0.0058139452868952	-0.0064260270686094	0.0033531086131682
Slc37a4	0.0086726885187789	0.00112766644746344	-0.0143147655886123	0.000219114467822887	0.00855775807607042	0.000907919399358731	0.00535759481171477	0.00191913320822269	0.00222271264442976	0.000496897721095535	0.00433010450821262	-0.00433632431830132
Ankrd13d	0.00867109878669942	0.00323399854494932	-0.00586034434414023	-0.00387585768901795	0.007391599179298	-0.00521860340006445	0.0115638207103651	-0.0229568766664845	0.00575237055466858	0.00691593326275109	-0.00865088880291894	-0.00335712890860421
Lgmn	0.00866720523263157	0.00208759781964676	-0.0097005639324548	0.017634118910206	0.00708799206070586	0.00170185070192616	0.00716201379738849	0.00481035006636022	0.00198867394411114	0.00216700448281391	0.00863595130716411	0.00565182678932479
Morn4	0.00865174098210314	0.012548741879234	-0.00579413146182964	-0.00481786889006324	-0.00315165295250218	0.000187491108340233	0.0099348806775426	-0.00492631576393986	-0.00817622891068436	0.00246547555739589	-0.00823065645811549	0.00351551274502018
Mettl9	0.00863331247623022	0.0142552503701261	0.00681590444679414	0.000976460934311929	-0.0051826332797132	-0.00072646661006666	0.000421792543404704	-0.00897150574191842	0.0026901948982218	0.00267419617029176	-1.19569469735362e-05	0.00454451043499263
Ext1	0.00863063560008991	0.00508137178633042	0.00353636809246235	-0.0175755194131744	-0.00800662471050568	-0.000749768373734652	0.00126440117034338	-0.000264905858254336	0.00380248897802094	0.00623007627111941	0.00261315885629785	-0.0114051571272861
Nr1h2	0.00862912577098371	0.00383663248696543	-0.00456992340682969	0.0019311683096144	-0.00276379168583544	-0.00347049522112649	-0.0054084740402749	0.00189623008926049	0.00115680450433211	-0.00755274204266392	0.00157417677306815	-0.00129348868824054
0610009B22Rik	0.00862711560387271	0.010359975742619	0.00216762664075251	-0.00132868975712568	-0.00481635280517194	0.00378999449237583	0.00422688788355971	-0.00425619687991187	0.00790303096676389	0.00353130198979571	0.00219649691523104	0.55406671199779
Cdc20	0.00862378214792313	0.00301183551704681	0.0166844022890476	0.00473853962620851	0.00247632503072482	-0.0155871320674445	-0.0178103348389436	-0.0117565105781702	0.00555281240496897	0.0109886620077735	-0.00332488653106407	-0.0126489349541973
Ripk2	0.00861925422715181	0.00783896516689175	0.00269637507336346	-0.00360272439535445	-0.0043457332264343	-0.000525754131317567	-0.000832286686434045	-0.00146022639819002	-0.00794195634034278	-0.00545339213340586	0.0140556357102401	0.00474965953703385
Chmp4b	0.00861696311141611	0.00122705582232498	0.00801957703841523	0.00970243281243615	0.00623300029584221	-0.0174548097120079	0.00104982152211424	0.00356510627129461	-0.00579872277044155	-0.00874732977162542	-0.00948280343939358	0.00459386271473253
Rab11a	0.00860713380793133	0.00375358560873497	0.00354803909450377	0.00400136494570149	0.0032272735313033	-0.0118054863250556	0.00273470245906155	-0.00853042890739463	0.00062360697321193	-0.00851386885881977	-0.0102641067093229	-0.00686052581322836
Cxcl3	0.0086029795057448	-0.00723837177900839	0.00974439362221598	-0.00896250219870697	-0.00557319980245982	0.00460581359179382	0.0018443873921845	0.0031330759947505	0.00431195884056632	-0.00372890902073096	-0.00231057908502906	-0.000350693817866946
Rnf125	0.00859012287711241	0.000876596644683044	0.0110336627534089	0.000628001283004444	0.00889874280752475	0.000712983467552927	-0.0199004471046282	-0.0049677721427684	-0.00799120381113542	0.0150829241920446	-0.000443530055090251	-0.00325618717884386
Il6st	0.00858689768010595	-0.00047260956915444	-0.00200546964008072	0.00172117672870881	-0.00151514827455209	-0.00116407581708013	0.00186640815710895	0.00510465748498642	0.00499471736810416	-0.00424098876039033	-0.00462923381009951	0.00203852737928288
Gm20091	0.00857588326939494	0.00887753246102194	-0.0075323273447797	-0.0104239918125593	0.00631343700367363	-0.00997209181393736	0.01067081088642	0.00721936704159328	0.000105937021447646	-0.0111619435137124	0.00442281115241274	0.00102649941523473
Uck2	0.0085701430356903	0.00343395200144023	-0.000299556516903801	-0.0246106039541263	-0.00385598982863466	0.00403634042577916	0.00322155362817294	0.00146634484314758	0.00244524905630623	0.00142014131882867	0.00233136702010702	0.00651451003665092
Vegfa	0.008564566030861	-0.00637298466240188	0.000981873231262229	-0.00590115852088134	0.00728017723008668	-0.00493581292264847	0.000920812895177904	0.0202615660142004	0.00182095725045914	-0.0168582060765378	0.000624449512900024	-0.0134287966343528
Cep41	0.00855317812397322	0.00191388081808817	-0.0162191988198365	-0.00776763582993827	0.00735520798982768	0.00208090762814384	0.00623622090756655	-0.00891518006905253	0.0127971111011468	-0.0183626685466944	-0.000236241490891537	-0.00124307844913044
Thbs1	0.00855039202867615	0.00236638766697178	0.016438752889062	-0.0262500807167514	0.0110811547187055	-0.0190071908981162	0.0188700707584739	-0.010625824337534	-0.00021034031496844	0.00394393199488884	0.00893955045948508	-0.00235814098261355
Rab28	0.00854817701138287	0.00783767793090639	0.000680493731464866	0.0132306416863443	0.0118931497857311	-0.00604025854575058	0.0111569910820435	-0.00600847877344961	-0.0101585591654168	-0.00676378404828384	-0.00221764539679777	-0.00095470680663544
Mpeg1	0.00854440643698262	0.00808009606735886	0.00994999503808461	0.0117031498574275	0.0222051359086611	0.0129101011168629	0.000369948667895001	0.0138657735788737	0.00129656346398107	-0.00315869304992476	-0.0106975666818116	0.00119731904782427
Pomt2	0.00853884626349263	0.00283363721637533	-0.00844749757315093	-0.00386978315533984	-0.00489545057054546	-0.00893040709273036	-0.00267687793145293	-0.00887741971939506	0.00655392578691395	0.0063196969357958	0.0109504869704371	-0.000296083730674731
Parp11	0.00853121696537191	-0.00651873833256379	-0.0047796926223173	0.00379863311433308	0.00762182519067983	-0.0094185031390702	-0.00322981728803956	-0.0109919971464571	-0.0129913112974474	0.00959418647492358	-0.014118620034626	-0.00331366028076604
Sarm1	0.00853051039452265	-0.00460506590033731	0.00502716782374276	-0.00510446572937064	0.0148200603262254	0.00475377911513013	-0.00939643583831437	-0.00463386155894789	0.00763409101455146	-0.00315710534309353	0.00382561832157682	0.0033835970470206
Gm8805	0.00853044827305431	0.0172123402269332	-0.00138124695289942	-0.00433779875795718	0.00663022010374284	-0.00650584266948828	-0.00142895154432658	-0.0151495119494128	-0.00867149819556172	-0.00199879744692694	0.00596841828539713	-0.00422322662481563
Dr1	0.00852944913288312	-0.00457239041110027	0.0047546742924624	0.00347615245854562	0.00762876886848418	-0.00435317891433443	0.00708894973295143	-0.00320390551339027	0.00210611225806757	-0.00887957561006201	-0.00710707301727592	0.0057774027721425
Ces2g	0.00852318271489851	0.0271999914439322	-0.013094756107637	0.0059378364250912	-0.00555840626743632	0.00681554665066581	0.00489732921738857	0.000797044500254927	0.0114122974502086	0.0247421759962431	-0.00632910126002415	0.00106900107875725
Cd52	0.00851560645089382	0.0129660936219516	0.0119588487054728	0.0143642864225093	0.00233020455998935	0.0156677874485016	-0.00854674885749019	-0.0132416536736805	-0.00660560506661776	0.00254148163027966	0.0198745217667924	-0.00334035772294681
Kntc1	0.00850380646441867	0.0055848935468175	0.00295209623327947	0.00486260617876708	0.0117102174124085	-0.0234198803399004	-0.00770971710639205	0.00591786706329522	0.0131333098829724	0.0017051983079781	0.00394969648807446	-0.00248374941279669
Ilf2	0.00849260362856796	0.00124594697578019	0.00339652678769336	-0.00157287085655504	0.00879073230719031	0.000517688247006682	-0.00590871464514449	0.00581989308502726	0.00161136721345439	0.00715073391110442	0.00019265061675725	0.00227577685969776
4930486L24Rik	0.00849174093120046	0.00222520186552896	-0.0167517704054728	0.00356699620918983	-0.00712367168807269	0.0026397686989195	0.00734046804890149	0.00121852947838189	-0.00894283874343953	0.0121947365554943	-0.00212833391711828	0.00349297232775919
Ncapd2	0.0084883459028786	-0.0115144156127562	0.00494704457792871	-0.00373618188637232	-0.00400276477624066	-0.00878257437234627	-0.00717263253522916	-0.00121390806277513	0.000783674179168888	0.00268294867877409	-0.00352866095943988	-0.0115244131002712
Dbh	0.00848309502361696	0.00430227545527162	0.00614823191214822	0.00870086451176411	-0.0031356229856818	0.00114426910275724	0.00765421475808843	-0.00550629331487354	0.0105795275159504	-0.000626918784384106	0.00501136914011397	0.000911876533609769
AI662270	0.00848027895071882	0.0253288715137111	-0.0027107063638363	0.011646564104981	-0.00178530708743512	0.00477598030566921	0.0102093511807472	-0.00164555427619019	-0.0164974482284024	-0.0106658446630858	0.00830059155181574	0.00158827018990714
Gm26672	0.00847509572655595	0.00728035717169639	-0.00827596005763385	-0.0064203695552167	0.00516326579488328	-0.00741595643113922	0.00223148857094777	0.00918218199597875	0.00416365340832382	0.00138762697741267	-0.00737267323958963	-0.00115466272316537
March1	0.00847002223647923	0.00981616065288965	-0.0179521289612458	-0.00230599893116728	0.0167587539502125	0.00315873705346266	0.0164056042982911	0.0161411230159013	0.00901768983570332	0.00664101773695045	-0.0114559734008858	-0.00570288088392544
Fam20a	0.00845959897929194	0.0085981042020697	-0.00531246310673871	-0.00262255467882141	0.0205241073296979	-0.00532495825596765	-0.00379578517437641	-0.00695134799896847	0.00628276466288306	0.00661745349765445	0.00103598813401249	-1.01761753349573e-05
Lrrc41	0.00845790943383925	0.0159494664618183	0.0105740853530384	0.0114230282788255	0.00337755183082385	-0.00515863623269764	0.0120982332918856	-0.00744447103466361	0.00798487738592484	0.00267072195217232	0.0041100023271632	0.00323528357763079
Erv3	0.00844976444467016	-0.00227230750752492	0.0124159430850601	0.000693928810948998	-0.0121481385336844	0.00783922419077651	0.00481911101986636	0.00661022947564464	0.00356172347996283	0.00820019008599159	0.0012103825072659	0.000841348678456485
Gm10169	0.00844818739855734	0.00380431473860812	0.00776934768581908	0.0068541801235214	-0.00143019705650945	0.0098780032813767	0.00313506066298591	-0.000882676846253389	0.00545019100133531	0.00304333461284669	0.00638640360482298	0.00220056729585079
Islr	0.00844729023511133	0.0137573429771007	0.00967559913860576	0.0106113074480214	0.00286443666609967	0.0296746190478712	0.0347337848259224	-0.0122512244458613	-0.0022761213854157	0.000772523446912632	0.00769390429848601	-0.00678959397772749
Rps11	0.00843511327904145	0.0169304252995382	0.00237158140927608	0.00130084005885538	-0.00637424087664297	0.000675006891184135	0.0004998258282777	-0.0124411560528881	0.00612317065387541	0.00267266765553548	0.00718624655866606	-0.00924378963345174
Nfrkb	0.00843388095518843	0.00037061940940054	-0.0019649242761048	0.000986701123140964	-0.00166716751510146	0.00131564551246111	0.00616807610836379	0.013480264831602	0.00252893091396243	-0.00201147246222341	-0.00693263502435019	-0.00244368309781903
Dock10	0.0084334316597579	-0.000640782504759595	-0.00766588548779972	0.000546357239619219	-0.00276831905981318	0.0121066774934307	-2.50115290677008e-05	0.0157906579504528	-0.00576668669404623	0.0017903428074841	0.000731553525678614	0.00696596330025001
Rgs5	0.00842981146794431	-0.0137541466046273	-0.0113867968329093	-0.000704477366912069	-0.0115328183875876	0.0130700877719608	8.05990962523796e-05	0.0145703841574398	0.00294313823408395	-0.00348394088246212	-0.00680232010996227	0.00104250711574602
9530002B09Rik	0.00842967930183847	0.0124824874711111	0.00567099935747695	0.00126249632922433	0.00348656749866323	0.00168220314486964	0.00449954645013989	-0.00186266600171251	-0.0127786980186905	0.0090854402484287	-0.00794120453103744	0.00586049917475832
Dapk1	0.00842809118887756	-0.00227368078127025	0.00196366761120778	-0.00149544014353054	-0.00907510637973926	0.00234720616693253	-0.0052930826378222	0.0018703095225565	0.00239511285061359	0.00259616000868995	0.00280689961728131	-0.00683127109737523
Stac	0.00842440095022882	-0.00638260038644292	-0.0127404259146324	0.00952000955839444	-0.00135452687914504	0.00884768909789889	-0.00468652819073807	0.00430409714788859	-0.00227221192900103	0.0119472056875086	0.00364053625997969	0.00558572471198219
Vav3	0.00841869919634018	-0.00639874765526488	-0.00684029418627491	0.000765070558217391	-0.00352539309618388	-0.00140162770078538	0.00710926742100918	0.0053902970166482	-0.00133303124176666	0.00686796704859806	-0.00523068341115687	-0.00243182180730133
1700019G17Rik	0.00841104249121176	0.0081868250522142	-0.0115498912498214	0.000637483001961316	0.0113081196655524	0.000120079855536141	0.0143774590445376	-0.00788116864890276	-0.0137815672076749	0.00744912198874902	0.00214720014603812	-0.00455997020092045
Cxadr	0.00840543294639865	-0.0188953377721041	0.000694801709834233	-0.0156138910680366	0.000972977405724653	-0.000111167270190111	0.00714391455203064	0.000988220394827254	0.00721898016472678	-0.00974576374127338	0.0108876553450026	-0.00594743530116811
Ranbp3	0.00840452609957969	0.0126678404674802	-0.00909543036028307	-0.00246313527759599	-0.00380354823998804	0.00100769100983537	-0.00345842976680778	0.000795583665654419	0.00152844985645926	0.00535602382861171	0.00154327047672207	-0.0113753654728464
Gm13675	0.00838792928945784	0.00182498282273344	0.000211008503569305	-0.00293010930967257	-0.00710865354555193	0.0105274770984376	0.000239674520113365	0.0055396424962237	0.0105519968157853	0.0038461386323742	0.00812381528466628	0.00543698947856787
Birc2	0.00838487611328984	-0.00332792256485148	0.00662684798696752	-0.00357237128296412	-0.00496774788056323	0.0066336592553487	0.0070745983793189	-0.00163557181809277	0.00767698880652278	0.000300425531802913	0.00101755957989087	0.00528238442061841
Arl11	0.00837918122844743	-0.00590753053886822	-0.00755274975704112	0.00286098190368534	0.00671851852693202	-0.000159340709476914	0.000209409998430785	0.00984914633630628	-0.00429951952265023	0.0177880370210839	-0.00449472351280065	0.00221666401721177
Atp8b4	0.00837410715437376	0.00314819759960187	0.00156872888948583	0.0108788225463162	0.00610614248972847	0.00168432973475417	0.00632819637959803	-0.00786851711163723	-0.00150332556476453	-0.00899845761941521	-0.00892265059120998	-0.00446366171560058
4930599N23Rik	0.00837293242157073	-0.00569743544732887	-0.0215878763284236	-0.0026944727632261	-0.00190822436580544	0.000776795855084651	-0.00838351830880355	0.000771623697487353	-0.0194423860410414	-0.0102433451692631	-0.0103676841094474	-0.000976273376737437
Adora1	0.00837269116286526	-0.0114831276205717	-0.00524913362267736	-0.00828413286551108	-0.00632925097953947	0.00650427556734486	0.0069262695293507	-0.0120924489724942	-0.00893237180696329	0.00706587177710711	0.00135310572929808	-0.00570029491180612
Cstad	0.00836880377399079	0.00346088976472261	-0.0083874502159796	-0.0024985220327284	0.00304439197450323	-0.00488000823277936	-0.019276628045597	0.00895256250545548	0.00825647508833964	0.00771810177975391	-0.0098762947853505	-0.000182850751994543
Incenp	0.00836312149135951	-0.0194246537466885	0.00554341486231341	-0.00823318362140469	0.000251501525050115	-0.00466888628809546	-0.000991057015006087	0.00146500698414962	0.00177700169433569	-0.000859036512781547	-0.004276810426614	-0.00358402444266329
M6pr	0.00836122383869458	0.00899021614068397	-0.004855829561052	-0.00132728402838149	-0.000780015605611199	0.00379640874962012	0.0189649782284846	-0.00214003265220506	0.000649973194335665	-0.00159723800787414	0.00143832075747292	0.00423779475208842
Gm23935	0.00835849789333391	-0.00554749434391708	0.0176402724392461	0.0268202071503632	0.0545872608104639	-0.0224584613012755	-0.002893857195747	-0.0177723671103508	0.0140727103208247	-0.000864444791945313	0.0050730217869588	-0.0038074263286521
Lum	0.00835825806975127	0.00959074993201699	0.00486347045109694	-0.0164522232303909	-0.000361217280976285	0.0134522400053059	0.00937574277717739	0.00979584031697683	-0.0033757210007279	-0.00482526314449399	-0.00812928252458484	0.00677363348982392
Cmtr1	0.00835433292679285	-0.00771548714679456	-0.0103646529889482	0.000146875908336425	0.00204580264270946	0.011299916458601	0.00239528656710095	-0.00638033120993245	-0.00684795193212941	-0.00611289095943974	-0.00956493794579201	-0.00554981191279035
Gm7694	0.00835399660735829	0.000343285412865499	0.00615127849338998	-0.00706719814472145	0.0213360191860313	0.0109468059788241	0.00389461692964892	-0.00956343617694107	-0.000604985404034369	0.00481947883968237	0.00206514355936713	-0.00358409115000857
Lrg1	0.00835184645971848	0.00502079084557749	-0.00935310602401537	-0.010250123536206	-0.00069226871299093	0.00438012636163073	0.0061248259295898	-0.00367583983900695	0.00798178832697173	0.00671340597518935	0.00757674834829264	-0.00257268784438893
Bnc2	0.00834860876265052	-0.00946927812005884	-0.00611062582729726	-0.00171576661143712	-0.00654937107037421	-0.00297282170967187	0.00320470362510424	-0.0058355343646159	-0.00057256348032679	0.0036725145259614	-0.00625199892425582	-0.00483918006444799
Hnrnpa1	0.00834515721813636	-0.000711570947738147	0.00851201373030584	0.00184859441332418	0.00053436281908301	-0.00123872419284519	-0.00652053553848209	-0.0163595393682843	0.00918875786296271	-0.0109245580222135	0.00572773219727308	-0.00453935115693843
Gsap	0.00832836828199547	-0.0112344952559108	-4.56408276655883e-05	-0.00137564959334475	-0.00527969089271775	0.00567616262261817	-0.00781769610360159	-0.00580753222455971	0.0088516192369646	0.00200553072794451	0.00410196620302879	-7.56132424072007e-05
Drp2	0.00831743389460568	0.0160592024339378	-0.0090298516281082	0.0123526546678581	0.0117421735022521	-0.00246941414090424	0.0117250313770867	-0.00288172580040273	0.0182053712355291	-0.00248922498892721	0.00187567269654065	0.00318338450320744
Amotl2	0.00831272584452816	0.00199123865964157	0.00617064590255702	-0.0161942835841955	0.00990406405488318	-0.0108768561941084	0.00702482490637346	0.00281883994402665	-0.00729199158084857	-0.00536436082100453	0.00102082988363038	-0.00656626525864876
Erich2	0.00831118894373401	-0.00744418376834039	0.01210056757732	0.000973468234728173	0.00161207977469608	0.000765036503438509	0.00685403246459733	0.0019051435496159	0.013505539264007	0.000190739855455064	-0.00279199591381548	0.00540689855246908
Slfn9	0.00830596299407571	-0.0189078200438009	0.00742172793403797	0.00124429657168259	-0.0018507408353969	0.000432815412705395	0.00273454680209341	-0.00156295094416684	-0.0021965260612661	-0.00969668820891448	-0.00364922434657267	0.00550202343914289
Mtfr2	0.00829956938867058	-0.00485851344168263	0.0036915226606473	-0.01159351096093	0.00668340583386036	0.00561225941302132	0.00404210774186286	-0.000432030325644173	-0.0160941066541594	-0.00112367645761511	-0.00041126124225854	-0.00455422219057077
Dedd2	0.00829632717182989	0.00183831787697533	-0.00492816615148025	-0.0111707490653241	-0.000764982235516019	-0.00671863427866919	-0.0181199039863255	0.0190374883774747	0.00137494337319587	0.000890538420438816	-0.0043009472932226	-0.00114745639166861
Ncaph	0.00829544913817808	-0.00381047257080299	0.00546404365693411	0.00268122545773829	0.00489112883659716	-0.00478135747986346	-0.00791375399859799	-0.00382342502791869	0.00536318365422106	0.00840819942756733	-0.00779488537118876	-0.00349840836662752
Stab1	0.00829305142598579	0.0184141467756831	-0.00331788279468844	-0.00163896642198692	0.0190984849593108	0.0107983427153394	0.00733526279318717	0.00127786282132867	-0.00195200856586554	0.00870220344044018	0.0010602993241992	0.00358990735435147
Ppp1r10	0.0082830686493726	-0.00798483842313827	-0.00832492004333018	-0.00345240220002192	0.00459354543000735	-0.00903680012248323	-0.00089485158503995	0.00753045275669179	-0.000330152044725049	0.0036079155443014	0.00624825970091937	0.00908811885108447
Zfp955b	0.00828145631727163	0.00241489950930801	-0.00525402451983746	0.00211275049787122	-0.00118459567212457	0.00172981333000886	0.00386507492841666	0.0110410338915107	-0.00408483468635516	0.0204348185360993	-0.0119236851414775	0.00562028508956602
Alpl	0.00827416814878798	-0.0156695405906338	-3.31007141024664e-05	0.00533720683716246	-0.00309349406565342	0.00768272194155913	0.00472931739211914	-0.00385358320634085	0.0062751933638369	-0.0055027886391578	-0.00706536864788527	-0.00474127969166634
Ano8	0.00827064908917261	-0.0108141814764247	-0.00944785133596116	0.00953767413774973	0.00365987334113788	-0.0110051198831671	-0.00482735121383485	-0.00377499769418589	-0.00157604607131127	0.00280893396819646	0.00525722897811894	-0.0034371730335533
Trim8	0.00827042775831117	-0.00348899016719893	0.00933852638813162	-0.00433286263796333	0.00144722492384483	0.00417791900822717	0.00820673453009968	0.00258627125112993	0.00464102818638345	-0.0109810695782031	0.00115578129497028	-0.00224687903209562
Kif20a	0.00826994078503426	-0.00180309492978919	0.00880977220265348	0.00433764913588723	-0.00130641670099868	-0.00484958557783773	-0.00612737308043798	-0.000267383933829205	0.00898692853383991	0.00133286941608817	0.00706680043755992	-0.00135061282988331
Gm13470	0.00826882215562773	0.0095895551862835	-0.0179351000465866	-0.00354497353268713	0.0162142851729325	-0.00250609953246089	0.00303106346574005	0.00420984735731159	0.0141841712720431	0.0032754030180666	-0.0102270945529609	-0.00230691546260213
Rnf144a	0.00826613089908899	-0.00155412405075528	-0.0153155289664964	-0.00183404483646703	0.00151446006821467	-0.00552156163401907	0.0045489874211939	0.00164342647540068	0.00239698772242572	-0.00238444168286255	0.0107368693436249	0.00226982078600076
Fabp5l2	0.00825721565129682	-0.00344753954552778	-0.0141617210501172	-0.00839877790633801	-0.0100793846066669	0.00164423596762671	-0.0128262653947929	-0.00483432060765838	0.00880697381677747	-0.00801164574919137	-0.00219312092941652	-0.00240599627379561
C1qa	0.00825689151852787	0.0142771818604855	0.00780359830849872	0.00682725210269103	0.0244132710576231	0.017774802805775	0.0109772814088282	0.0252842673065099	-0.00969446646913951	0.0046532327003235	0.00180556955562008	0.00514500778478785
Gfm1	0.00825608319686183	0.00661540452645056	-0.00785914996896985	-0.00657742149533619	0.00614113657468863	0.00680106918476023	0.0098031455106269	0.00349600638870727	0.00437229537797741	0.011131565928581	0.000566841881258134	-0.00469331504654177
Tnfrsf1a	0.00825150320222207	-0.0096349767522258	-0.00399635034957385	0.00255826996542845	0.0044774443595463	0.00682960031171364	-0.0022454898544123	-0.00717452555570695	0.00267063877151	-0.00354435266443025	-0.00316759236487198	0.00666538443517809
Fam167a	0.00825041464099978	0.0101460860835577	0.0170005686393141	0.00673074299207729	0.0051764252003076	-0.00562898614689124	0.0013495474928605	-0.0143803463210428	0.00195349265300095	-0.00621653317755849	-0.00333984151938747	0.00114442644233754
Gm21399	0.00824412682122161	0.0144353964836471	-0.00256090209242966	0.00503982246809284	0.00269399439275117	-0.00418057726801928	0.00906581478794208	-0.0042260814510493	0.00207768786670568	-0.0133788876721974	0.000709649498144852	-0.00667198113169719
Dna2	0.00824055601999071	-0.00252272276866586	-0.00511358097005034	0.00655184102315167	0.0147834151978475	-0.00181259628040268	0.00482191166264266	-0.00414624599358766	-0.00532522191791733	0.00610063334269896	0.00908802548465955	-0.00541488988208136
Cntnap1	0.00823893335264043	0.0089852572383744	-0.00335901228413413	-0.00805531367621886	-0.000977666756301425	0.00449119779479103	-0.0177152973766183	-0.00453305349226308	0.0161720323932167	-0.0164700417938365	-0.00537079133536571	-0.000969305951897652
Lysmd3	0.00823564030949028	0.00334432484631772	-0.00420540454321999	0.00262850152243231	0.00613164905183452	-0.00495176548875412	0.00749951476596762	0.00539036490056539	0.00431584288257411	-0.00967042906360136	0.00460651011617731	-0.00105053448587336
Gm11964	0.00823341829814774	0.0121145833408612	-0.00701828316431942	-0.00790316866545361	-0.0045179402757329	0.00731644641434765	-0.00603332929060324	-0.00404240355918352	-0.0094529740194091	0.00353417944130746	-0.0189863113117613	-0.00106327724727796
Rps4x	0.00822922891758994	0.00600196939950883	-0.00732312614435745	0.00737645025771505	-0.00526963313080851	-0.00131400269891729	-0.00236513912349142	0.00560133815044411	0.00152241553995362	0.00485181093282023	0.00858290218297959	0.00686823461599712
Pxk	0.00822801189438998	0.000584950992283017	0.00890311652510557	-0.0058531750972281	0.00599302116307904	0.00890738087051778	0.00200766327824553	-0.00099287608590943	-0.0057002437072117	-0.0125311298156681	0.00331954072836984	-0.000922683364260289
Gm12966	0.00821942411750172	0.0161228440349057	-0.0121047591098365	0.00492271087957674	0.00250918895010679	-0.00422227831690054	-0.00877737378715508	0.00119248944785177	0.00768046285702898	0.00144460944629543	-0.0120608494050738	3.33118527087739e-05
Ptgfrn	0.00821896221224317	-0.000759282652093175	0.00136551566674675	0.00387537435478614	0.00835093697586349	-0.00136587148424069	-0.00798627592563847	-0.0040890548030811	-0.0016424633683237	0.016544792430419	-0.00238545371374889	-0.00689390295200699
Gm7008	0.0082145324000266	0.000476053071306159	-0.00637665170775502	-0.00925588393473076	0.00567491021100974	0.00538180357457619	-0.00338062402831325	0.00896482771574951	0.00967082443688887	-0.0147285271553861	-0.00686073585815474	0.0057963031755402
H2-T24	0.00821277016605355	0.00648827325548421	-0.0090661656196224	-0.00179776262000554	0.0124426450745373	0.0003477407303744	0.0202490516521782	0.00355499763248814	0.00284728641377741	0.00618236720753879	-0.00412720607126312	0.00557055164677209
Fst	0.00821143668506523	0.00700066438688564	0.0125963178169505	-0.00598081211427433	0.00222730506114749	0.0075516564103141	0.0245895161195606	-0.0112505401058281	0.00869126475209539	0.00391467532432245	-0.00168766982193039	-0.00262969085885796
Kat2a	0.0082005618822569	0.0045938597991226	-0.00010805583600214	0.00920381745210586	0.0125606441809064	-0.00989722194767677	0.00452819540224858	0.00373813638552331	-0.00606199919281633	0.00966793237248127	-0.000102697536995888	-0.00334542798542807
Slc7a11	0.00819865706437109	-0.0102844684817955	0.0152087576446953	0.0109137550023217	0.00114911029173796	-0.00465902230149635	-0.00533771584911017	0.00117250246930955	-0.0148245324703433	0.00661030593808132	0.0138524429934233	0.00470323136853446
Txn1	0.00819831793829299	0.0127036771014332	0.00803733831192588	-0.00417078453281589	-0.00482620872895073	0.000491327372703039	0.0109410564772282	0.00813745122695566	0.00056894714574122	-0.00160480931756376	-0.00012221027691882	-0.0113741444911054
Itgb3	0.00818558712485622	-0.00802435274858424	0.00170393249331598	0.00277137461868205	0.00156018459182396	-0.0151798814701042	-0.00964434384575515	0.0103785143471717	-0.00697746154798392	0.00691828813092331	0.0038305561584573	0.00698045509830872
Ipo13	0.00817857990547839	0.00215406952525759	0.0042353388807001	-0.00683227074187655	0.00175532942373625	0.00143024285602235	0.00476510715365736	-0.00449495839120822	0.00458829832007306	-0.00152447483392313	-0.0112064764284847	0.00666906281112508
Mgst3	0.00817512879518995	0.0193464500529478	0.00662611520507761	0.00883005697743667	0.0142111997130593	0.0274081816376321	0.0430733424243063	-0.00820356513795349	0.00773168944524051	0.00646885052221353	-0.0177165191115954	-0.00460264227928438
Zgrf1	0.00817017398131183	0.00647075984731104	0.00461823689358366	0.000500176171506933	-0.0076144862542443	-0.00113888418441603	-0.00250374763520143	0.000437199187804337	0.00366010606226719	0.0160256612600626	0.010955243036417	-0.00350808484915043
Ska1	0.008169740207564	-0.0134047067439726	-0.0177449864843732	-0.00244208450271237	-0.00437739913274624	-0.014442341736699	-0.00574751133551976	0.0134914947449949	-0.00577090035212699	-0.00573919075269954	-0.00356379788258894	0.00341389055159382
Vwa5a	0.00816958683735969	-0.00473368598621427	-0.00403239923110211	0.00728923127080663	0.00493883495056528	0.0063711716998925	-0.00203505114239804	-0.00619442787368052	-0.00176093521008322	0.00129646425805201	-0.012680709060151	0.0021443923360936
Ly6c1	0.00816771407605168	-0.00814199520076034	-0.00930069551323495	0.00380892846164464	0.0128527359519022	0.00574165314617027	-0.000289566533629706	-0.015723618850623	0.00151017235566006	0.0105051490204566	-0.00785821937940844	-1.62511263290783e-05
Gm13012	0.00816588312384771	0.00503775413811506	-0.00637484451871023	-0.000910115615501372	0.00400250304820061	-0.00633390609380245	-0.00938079203239318	0.0116420802566873	0.00333923383495849	-0.00477038124505293	0.00286523794813782	-0.00125240982824618
Gm12497	0.00816473729541282	0.000621842057850551	-0.00714278396134671	0.00326193412661762	-0.00378529800099216	-0.00284316098304899	-0.0101549764343333	-0.0121123360199433	0.0035808581719427	-0.00783958137970931	0.00241872842573477	-0.0010496233963195
Ppp4c	0.00816012009259936	0.0136829502641663	0.02689280006769	0.0243665271697771	0.0214450865311507	-0.00983530452587529	0.0275989916060619	-0.00551925163773162	0.00241608053113815	0.00157189872196238	0.00257409111770614	0.00685268840780146
Thbs2	0.00815805943353125	-0.00990422874457374	0.0019461435560218	0.00449371471894641	0.000791318131539221	-0.00090534056440665	-0.00199004481797652	0.000347905874160128	-0.00804935439132968	-0.00614431216606695	-0.0115949076333591	0.00467574089045454
Slc25a14	0.00815593916330021	-0.00826830911919304	-0.00851822606339434	0.00571624732917519	0.00595516666202266	-0.00141403479434741	-0.00596931373384927	0.0015712575030866	0.00731620559088041	0.00888263280958498	-0.00119978482990261	-0.00132414508567257
Tbk1	0.0081540613822172	-0.00247497982965728	0.00675099728931941	-0.00370410715903046	0.00584574985176003	0.0100798513939824	0.00904486277641695	-0.00346282169496589	0.000750808832648504	0.0034327625565192	-0.00327960173398393	0.00685604654290505
C5ar1	0.00815374210267206	0.0188519672912657	-0.00927922888334128	0.00489834580161915	0.0111604687035543	0.000515271773070405	0.0165599872062907	0.00981146574553061	0.00397117028906973	-0.00709152813304262	0.0122508261123932	0.00685209076650547
Dnajc15	0.00814099808083204	0.0183924089732381	0.0080930546862315	0.00154932376406448	0.00819688351864045	0.00433497210483753	0.000649969415091338	-0.0156924465968297	-0.00177567290079087	-0.00373925197798908	-0.00184023757583593	0.000130094296149103
Cstb	0.00813931006548592	0.0107639028372551	0.00742696786323908	0.00684346091867067	-0.00433134739813671	0.000905329618049403	0.00351204497986481	-0.000805624602642819	0.00513578563996531	0.000905373359233713	0.00204740841333892	-0.0135741779685712
Tdrd7	0.00813525552080762	0.0080155142886254	0.000602387440414843	0.0157777038888282	-0.000485963079081409	0.00200410833781038	0.0241705545092748	-0.00234959875455017	0.000776749735845528	-0.00196420884027556	0.00824023213638242	-0.00560629579426698
Pcdh7	0.0081298445009245	-0.0107185712073784	0.00287812435391336	0.00436167389103137	0.0128373904303624	0.00137001871744255	0.00453482444695237	0.00566555866346869	-0.00156843714994241	-0.00965528076907729	-0.00253095438331765	0.00453966899514191
Timeless	0.00812695879101838	-0.00850506956419233	0.00671298543119181	-0.00331350373475428	0.0115141632904368	-0.00378516212010619	0.0143152643912929	0.0068055995332064	-0.00880908427210357	0.00372271031506201	0.0048258969955099	-0.00101833587051335
Fpgt	0.0081255020516942	0.0108130153924042	-0.0102108920440603	0.00159325515412211	0.00770637351116796	0.00527732291250504	0.00326540187954013	0.00272938709355622	0.00684332593964825	-0.00640658629025702	0.016757214185943	-0.00489049837421409
Pdcd6	0.00812484923360507	0.0129994955108141	-0.00434584916825981	0.00621593518779574	-0.00805179009982678	0.00447183685922534	0.000697007497691468	-0.000765829706440294	-0.00374369616867499	-0.00511825384601686	-0.00426055421854585	0.00700505199048167
Gpr37l1	0.0081226708948601	-0.000630484851934324	-0.0116427978304819	-0.00623711952586022	0.00104302179334062	-0.00109720255833233	0.00532920511821947	-0.00615286523448007	0.00319505270798177	0.00211681680898033	-0.00145105865136662	0.000910068002402645
Ifit2	0.00812086261849772	-0.00405321435583193	-0.00367707575954979	0.00316186417846586	0.0138808446332357	-0.00558421879535731	-0.00430596677669403	-0.0102722436858241	-0.00686752913404644	-0.00458410606413331	0.00468456068560975	0.00718541991620923
Pirt	0.00811622204389792	0.00121661708831641	-0.00686072568593506	-0.0103382899306519	-0.00174710950739396	-0.00155132994275209	-0.00155018643308544	-0.00629919151648223	0.00220163527771593	0.0112198887536672	-0.00185742359861357	-0.00361028490869385
Ncapg	0.00811233811954299	-0.0101807604141594	-0.00304622703173058	-0.00556054595345295	0.00330655340570042	-0.0033106899657663	-0.00657083911506513	0.0136311636432407	-0.000688474622627631	0.0167185296044567	-0.00456560905402066	0.00454987657919957
Ctsz	0.00810987249816884	0.00702212680603524	-0.00781813580879175	0.00475345553256086	-0.00100104111752217	0.00807734478939142	-0.00304261891783735	0.00335012885578408	0.00601026068412933	0.00625273937267115	0.00518495665594819	0.0102344996191796
Gm20712	0.00810396004006789	-0.00619642915043803	-0.0218838757887737	-0.00590225688032335	0.00501472209018356	-0.000516141629351049	0.00672190652642179	-0.00194604526338965	-0.00473032189925642	0.00183052388750962	0.0237255297388325	0.00198892028442624
Fam83d	0.00810305202085468	0.00667418397049372	0.0134691463016709	-0.00428197370929373	-0.00473619954451344	-0.00581280604133887	-0.00241384733423251	0.000214630803488599	0.00604447544900339	-0.0182539040249442	-0.0044454608163871	0.0034192106327686
Fcor	0.00809752325603541	-0.00255920256974643	-0.0131775275854416	-0.00280365514403648	-0.00803363567758028	0.00232723273169718	0.00141608977210623	0.00602347518805529	0.0121250669518687	-0.00767293310573913	0.00519067869937128	-0.00251102351733894
Rnf126	0.00809686731454272	0.00721158543611982	0.00348260507380738	-0.00298460325726466	-0.00553898379535408	-0.00465074738237837	0.00186508335224946	-0.00334672621207192	0.00801131492022965	0.00813375778322795	0.0169584467650625	-0.00239133820304133
Ect2	0.00809620104373735	-0.00990082061904007	0.00635780238845586	-0.00868097802365688	0.00521843292896675	-0.0215320287385291	-0.009841492862161	0.00117033677171622	0.0136843235585281	-0.00071906341772725	-0.00288290428438911	0.000906723812435668
Eef1a1	0.00808497154806717	0.0238945325895041	0.0112766741676063	0.00805308062723015	0.00825337750950756	-0.00645329206231006	0.00815663332735249	0.0220663727840552	-0.00102633762136936	-0.00977116688310318	0.00145400151559515	0.000226793917249016
Csf3	0.00808025326149753	-0.0126344776741832	0.0131611500256477	-0.0195647288842557	-0.00343624514972305	-0.00348956261941124	-0.0121783202035554	0.00405952336954903	0.0116352894204591	0.00809751103488085	-0.0106654394482574	-0.0018938184477795
Fmr1	0.0080757322434717	-0.00633240364594541	0.00618261220991804	0.00915746336330018	0.000388897141806011	-0.00216345870610628	-0.000251110723023145	-0.0114732632430372	0.000168833224788805	-0.00655811883095797	-0.00405713423306274	-0.00913648868680442
Dnase1l2	0.00807326981983135	8.77889453450327e-05	-0.00316373209677227	-0.00901596070907001	0.00942383470934397	-0.00629791418893606	-0.00172564013274837	0.00874533558901811	-0.0097045173089461	0.00944299157857728	0.0136571155285342	-0.00551805731022688
Vgf	0.0080670284541348	-0.00802609762843001	0.00537741019067977	0.00312698895175903	-0.00140608087239208	-2.3825657996893e-05	0.00365977033335395	-0.0170478234148435	0.00184612979012524	-0.0136348233872773	0.00429491819190285	-0.00560422266936016
Plod1	0.00806175690144688	-0.00204794180865553	-0.00940127823045455	-0.00242024779904199	-0.00065885516944199	0.000243918477787407	-0.0062494190699564	-0.0138667980977342	0.0057700660717749	0.00770535665515116	-0.00500105486332363	-0.00458901002773598
Myo1b	0.00806054635262579	-0.00762947210827917	0.0101139493738723	0.00238054614716048	-0.00320052019401456	-0.00134512585789183	0.000818355748559609	-0.00178708688280168	2.87977456143848e-05	0.00112724203448855	0.0102541554663262	0.00681952025470427
Erp27	0.00806008957131737	0.0107153523351415	-0.00832492529124605	-0.0123093256771037	0.00581725948242836	0.00778937796056651	-0.0104657561185536	0.00747487996270505	-0.00467862963954408	-0.00847491925326578	0.00282803615894389	0.00355294410956456
Mknk1	0.00805728057367332	0.0118116968707676	-0.0117914427493885	-0.000439078266045512	0.00640168329018135	0.00696330241233972	-0.00173331527075769	0.00106474270854588	0.00473155585684918	0.00902185432377217	0.00300564744347737	-0.00354450394461919
Nuf2	0.00805580677635341	-0.00206484107432764	0.0110111109531671	0.0015618222760184	-0.00799356725310952	-0.00584193127145495	-0.00106581595536932	-0.00424422542123746	0.00645233717941127	0.00274627796559381	-0.0132267974094065	-0.00145176960588302
Rassf10	0.00805200358230612	-0.0116367527482196	0.0076081707956243	-0.000797486535830253	-0.0118504289304378	-0.00206716035180253	-0.00581683269639216	-0.0063684480115613	-0.00811785368691905	0.0075491723179958	-0.00674132434062689	-0.00577248793504803
Mapk6	0.00804968953347715	-0.00216624238838057	0.00265655747771606	-0.00347904167968601	0.00919413582607939	-0.00686627083728591	-0.00329080874672095	-0.0079669147013696	0.00992200327648424	0.00379976088889615	0.00060819563387888	0.0045776786290414
Lhfpl2	0.0080490111380666	-0.0111871894925567	-0.00539695373816878	0.0146866617729479	-0.0142120968385627	-0.000700888966077912	-0.00751109773745253	0.0078527299780948	-0.0100529476544985	-0.00250057658506623	-0.00406229189202512	0.0124965294552902
Sf3b6	0.0080441593966756	0.0100194286807758	0.00121154846880025	0.00489644768598777	-0.00483001702008439	0.00303547334693958	-0.00471810164904943	-0.00445179458387913	0.0102755124585477	0.00301708557993411	0.0136864413285593	0.00877466688830744
Mbd1	0.00804164707344855	-0.00208790768101367	0.0118714214643513	-0.00392889490262329	-0.00363879303581896	-0.0108247458869593	0.00339966729488548	0.00143261612506136	0.00406373962561449	-0.00934842550239478	-0.00440667132620315	0.00435742324870952
Scfd2	0.00804000736664051	0.00196650838218651	-0.0059441902408432	0.00168786594619875	0.0194683046348545	0.00206469588811471	0.0014250079600865	-0.00729497464091782	0.00246006352770996	0.00226211385949471	-0.0108226652242629	0.00564240857942033
Hmgcl	0.00803837078027241	0.00600615174806933	-0.0036625121609768	0.00200400954620752	-0.00441848179241795	0.00219959401949336	-0.00664189123196769	-0.0073771091307393	-0.00262327034094372	0.00382750494054304	-0.00151508556638404	0.00137131432097939
Ptp4a1	0.00803663771086977	0.000620007685462089	-0.0026082980436798	-0.00405249568338674	0.00293283671764174	-0.00571132047003927	-0.00238709670787824	-0.00280032581030118	0.00457737875016636	-0.00570567210296761	0.00570364508761814	-0.00105007951874117
Abcc1	0.00803405605916405	-0.00832245394073257	0.00829757937420944	-0.0125045525365208	0.00777927258193693	-0.00381106487513601	0.00511839171396774	0.00666122595555285	0.00456246426345579	0.00464018684917898	0.00809041533167387	-0.00240045643103276
Thbd	0.00803397469827594	-0.0092208654753262	0.00242316126526883	-0.00872432630334885	0.00624128341462305	0.00323279849311787	0.00157592369831695	-0.0134471713389735	-0.00200803416197666	-0.00638827638868246	0.0152025123765439	-0.00223492483934671
Cysltr1	0.00802034098821814	0.00279113484048734	-0.00824416626226819	-0.00824784588479692	0.0117812201240663	-0.0056848552559049	-0.00445285768613551	0.00726174932882759	0.00258394738401813	0.00404114948436041	0.00433465894523	-0.00118188780358863
Fzr1	0.00801941276027227	0.0108688363807952	0.000914758116306357	-0.00715830519472827	0.0122075328914224	-0.0106351560386503	-0.0106908318583523	0.00293495704503677	0.00553230150365451	0.00754043603465178	-0.002187881907966	0.00230066432679831
Pkd2	0.00801888294215846	-0.00771911644001062	0.00399881543668216	0.00114906436628904	-0.00820237527897519	0.00434548027445786	0.00600169777539078	-0.00121258850325561	0.00658137381400235	-0.00673033765136782	-0.00406566798490628	0.0124278187906974
Mcm5	0.00801208895913165	0.0102632633648379	0.00183269482338491	-0.00118994458610485	-0.00520527817954118	0.004590922629769	-0.00321942876840085	0.00628340899628154	-0.0105537829429444	0.00621913704946723	-5.7925033767791e-06	0.00461257260948505
Gm7964	0.00801114879629886	0.00343365446190825	-0.0128543419279796	0.00986057538940366	0.0145141095153894	-0.00436808789258272	0.00700926258249971	0.00467979676219536	0.00236991318384076	-0.0090387513085021	0.00856151073712527	-0.00411510609094018
Atp8b1	0.00800945563175512	-0.0101802312612385	-0.00961198674677471	0.000709789469176819	-0.0012003105656116	0.0151638798793409	-0.00764508425649558	-0.00266931811442241	0.00467421739475515	0.00951530835978818	0.00884390271472763	0.00108546492270876
Oas1g	0.00800921080546628	0.00409724575919697	-0.0089917994327842	-0.00260732768999539	0.000370148564660391	0.00238510530462052	-0.00926195544992392	-0.00627048608719826	-0.011019687867101	0.00612626992022433	-0.00943592056205126	0.00576460630950525
Tmem42	0.00800815200521737	-0.00402706340742024	0.00414900247805845	-0.0096093771480236	0.0024466854339509	-0.00741937399928907	0.00348767206317794	-0.00698399195835676	0.00396331154559615	0.00242762696647339	-0.00508927308352681	-0.0023244757653035
Ubald1	0.00800722498078733	0.00371270143588956	0.00315127747942404	-0.00536136255156283	0.00319899405029602	-0.000794651984510559	-0.0051336504247807	0.00136664689320136	-0.00118944135758486	0.0020116761915109	0.00977855884118619	-0.0123851148075005
Rpl38-ps2	0.00800632236911377	0.0129103040744015	0.00205610487943322	-0.00501904677506712	-0.00520662599470197	0.00452791933131856	-0.00293508683582521	0.00148371964635139	0.00431585126332313	0.00833886784317032	-0.00257002409125128	-0.00701871133916421
Trmt12	0.00800606182946475	0.0109825123706735	-0.00383499527436828	-0.00340033528219523	0.0172553346359031	-0.00941383660816071	0.00256116944569823	-0.00286303470935739	0.00823513799024332	0.00836871250776119	-0.013314813162695	0.00675281135372905
Gm22748	0.00799927627894299	0.00665145403852482	-0.000544232645050311	-0.00699934942039958	-0.00348051300010897	-0.00719624938658562	0.0157305482256479	0.00620683840364693	0.00178842219285171	-0.00169544977443383	-0.013644033484304	-9.9122570693696e-05
Kdm2a	0.00799852292750138	-0.00246817136668984	-0.00224305938183591	0.00648534905963921	0.00604992416579773	-0.00292472226522084	2.41996171304762e-05	-0.00042178195889205	-0.00562290735691284	-0.0036388720995675	0.00173302980280931	0.00456491992603753
Bin1	0.00799434759440876	0.00357524047984343	-0.00740771022911242	-0.000977751112710225	-0.00289400120317072	-0.00224524031239492	-0.00123261901115778	-0.000558445571763406	0.00410977823556721	0.00220270835921229	0.00520565237008985	0.00905311390467549
Fgf2os	0.00799298437599113	-0.00225110689498075	-0.0090023005736022	-0.00479404176166251	0.00545192928748059	-0.0113226414628525	-0.00745950544245108	0.000350638659037718	0.00156198956191012	0.00299607122198168	0.00131774451643297	0.00442916199352064
Iqck	0.00799006900195081	-0.0041506450398765	-0.0116542809284828	-0.00811146450142838	0.00712932725090259	0.00124590895139077	-0.00182817091771241	-0.00932462908278025	0.00214119605044953	-0.0113395373852716	0.00869785941934361	0.00676371434211484
Cptp	0.00797748228325766	0.0128809463830982	-0.015419348946508	-0.00561901405918662	0.00277762710826446	-0.00476151257014725	-9.59441965596579e-06	-0.012165415296868	-0.00766614803914138	-0.00564935196472412	0.00856143806163535	-0.00336191406742484
Fen1	0.00797174857897784	-0.00288187548947248	-0.00472603364392767	-0.0138275012656278	-0.00438553839653885	-0.00363229177070011	0.000236188404675284	0.00282473374917026	-0.00523387820423798	-0.00652376438953338	-0.00417496616455045	0.0023264760459646
Atxn1l	0.00795650654874853	0.00735586573046957	-0.0021752786341697	0.00687136976419799	0.00375798674017712	0.00140699479270171	0.00676650780960139	0.00118905584548479	-0.00105933990071792	-0.00602026556358362	0.0099736854696818	-5.40264116470626e-05
Gm12593	0.00795277040735934	0.0298675935615938	-0.00971237518395096	-0.00472318694568287	0.00391617458074691	0.000928311371388903	0.00610449955944409	-0.00541248557915398	-0.0253413558572237	0.00640494788870167	-0.0151203238722514	0.00397628664933074
Icosl	0.00794694067481601	-0.00585882461531247	0.00419703412622406	0.00390114766086119	0.0122060563697562	-0.000756530560455399	-0.0096599511544556	-0.00492756157419731	-0.0165524100012099	-0.0101598252163592	0.00192583283796027	-0.00522556774844391
Rps6ka1	0.00794204716328289	0.0130114533482916	-0.00909283798385876	0.00684312808213647	0.00214159011315469	-0.000878734725464821	0.00136892630743397	-0.0106483384153117	0.00667399480163211	0.0109504738646389	0.0143652575661881	-0.00679925872644142
F730043M19Rik	0.00792949027103415	-0.00711662468650158	0.00861083960462096	-0.00691815909270839	-0.00650778937182282	0.00165389284986652	0.00298503866577766	0.0067232490250353	0.00460608264371652	-0.00500544880825546	0.00173816547827934	-0.00476640712575786
Gm6159	0.00792534519363412	-0.00569672992495363	-0.0121769481354895	-0.00473606684324829	0.00666574538028917	-0.00848111988027803	0.00467812359107627	0.00160246658744785	-0.00946439609852678	-0.00454177461975712	0.0111061968442373	0.00245384443187331
Frzb	0.00792470762687934	-0.00689519496914902	-0.00380594085847245	0.00661128228291918	-0.00715721216034023	-0.00471644204381884	-0.00428843572518952	-0.0125635502269582	-0.00779219530800968	0.000558249880722102	-0.00889530084790531	-0.00334689984826942
Emg1	0.00792333946828612	0.00918365421473244	0.00462254234272546	0.00261428987138498	-0.00170544001412139	-0.0074879754465005	0.00515115282341897	-0.00496806397988481	-0.00277782987053919	0.00678530674865363	0.00520974253395071	0.0124740544139268
Hist1h3e	0.00792268630163322	0.0127953053262762	-0.0167446498411094	-0.00215619438513032	0.00465884954294596	-0.00383689707512911	0.00155312410561938	-0.000912016299057453	0.00193611051322909	0.00226268098600286	-0.000417031729874237	-0.000154933798317388
Acat2	0.0079209003087434	0.000524483025900051	0.00346066042896622	-0.00338505952057557	-0.011223998891524	0.00168855975720632	0.00609611869687105	0.000248833225602441	0.00196429857082358	-0.00116948374867244	0.00730978611294779	0.00101977587977147
C1qtnf7	0.00791159586146889	0.00815442232025797	-0.000835231786359978	0.00569806984565883	-0.0106763485540513	0.00413966159629022	7.71134455876451e-06	0.0120701638642824	0.00239727679863833	0.0047668723430725	-0.00321741371711003	-0.000121259939685113
Rab23	0.00790806421600277	0.00388638154257408	0.00854315138769442	0.00214433357470039	0.0191176444379248	-0.0104438541493859	0.00606766566240373	-0.00507018284690741	0.00383331453202832	-0.00788962787542938	0.00879696965881621	0.0045426730669431
Itm2a	0.00790749351185596	0.00229709122662564	0.0114779490692398	-0.000790656372081797	-0.00419342891618515	0.00216819688547654	0.00426354302254755	0.00365220583187707	0.000835769090892386	-0.000173973558948297	-0.0117152328411908	-0.0114296244512129
Mpp6	0.00790629972722776	-0.00303052618968759	0.00171217000752162	-0.00623705076567808	-0.00918133336064899	0.00475502637256897	-0.00247797718633827	0.00192302442747634	-0.0023209082198177	0.00346110727695203	0.00511022122189624	-0.00460360153544763
BC055324	0.00790517599638346	-0.0113545544388791	-0.00771049026957433	-0.011494850934887	-0.00863289077232476	0.00310039134347803	-0.0111730754384089	-0.00225766446359345	-0.00256320679861613	0.00397592737468049	0.0141303179985516	-0.0010110209683765
Gm6665	0.00790165684262206	0.00444913046709952	-0.00837226968576816	-0.00680719443583189	0.00901271479713064	0.000337758246445686	0.00510939582825248	-0.0126663707037688	-0.00193616468538276	-0.00835136756104438	-0.00899620456067555	0.000143565659060094
Sapcd2	0.00789468708635523	-0.00562823765245136	-0.0152440286983746	-0.00476628868688306	0.00429113302552899	0.00472549216456943	-0.00226791076114617	-0.00247951352382892	0.00779898746348551	-0.00750061171432629	-0.010382941109505	-0.000186898816188425
Btf3	0.00788605258130709	0.0129622681600347	0.0217865435247723	0.00977907170499308	0.0108051788305458	0.00758355679541703	0.0359418565585865	0.0114518266976437	0.00119209445882988	0.0167225916578336	-0.00693595482128852	-0.00202021701771148
Mcrs1	0.00788542126096317	0.00521883162644451	-0.00886052360210143	0.00213682676748818	-0.00127507349715892	-0.00225604829230811	-0.00864950210666074	-0.0147529811279021	0.0063351121086619	-0.00295406090953154	-0.00285948878154104	-0.00575362748355269
St8sia3	0.00788497434796618	-0.00418744666098569	-0.00429830799820205	-0.0133617581115088	-0.01321306814347	-0.0039594050850489	0.00628566739214626	-0.00405861308177634	-0.00286351392008164	-0.00254816563761867	0.0155761654605298	0.00540907801046211
Ptpn1	0.0078829419026526	0.00564725067038016	-0.00099832512126851	-0.00189907786316087	-0.00663310636865199	0.000717139843821492	-0.00209624357801904	0.00304619541644937	0.00141455173543081	-0.000564462524748223	-0.00254298167086888	-0.00907492008135156
P4ha1	0.00788221282231192	-0.0017909816041222	0.000829204194957292	-0.0132325813105727	0.000235591477894085	-0.00128815564035722	0.00253973916947865	0.00099125506524479	0.00318657685803608	-0.0102433182941121	0.00681537295868728	-0.00691969187827353
Atf1	0.00788103953395122	0.00731227667790208	-0.0100872217053403	-0.00437442766453499	0.00368940696420533	0.00654603675810532	-0.00696045411756163	0.00307887414631415	0.00491638744492978	0.00196219946635572	0.00306611542962949	-0.0024522327191049
Cpsf4	0.00786655273228033	0.00712741683813533	0.000702286858316671	-0.00278087700305958	0.0102613847541126	0.000689897529805998	-0.00796541683250562	-0.00217696479348994	0.00214464086567343	-0.00138744697114403	-0.00199251611112035	0.00463992553541718
Itga4	0.00784654544782754	0.0041844708662331	-0.00883131720506338	-0.00246890015106176	-0.000152072677515371	-0.00428279829414472	0.0181625272508088	0.00739959061612386	-0.00342239785856445	-0.00671711014191279	0.0106572424374224	-0.00359642396348513
Idi1	0.00784428950526773	0.00311992673009843	0.0121771246181356	0.00416917217890919	0.00479106962549489	0.00276323999677585	0.0184144401144676	-0.00179260113550699	-0.00146180525802778	-0.00608782342175721	-0.00865281249720011	-0.00127025112200906
Milr1	0.0078401758898563	0.0100232409147984	-0.00362591358075736	0.00288091534968171	0.00081386205163615	0.00098258865182061	0.00289850494703437	0.0133545557056417	-0.00992525247241141	-0.00408355220051007	-0.00881064550742752	0.00359805623597087
Zeb2	0.00783631312063178	-0.00387617891824208	-0.00293411704838909	-0.00481105965426486	-0.000809842958232317	-0.0019684756917679	0.00224028070800449	-0.000917401102974389	0.00190470658935219	-0.00172405091625515	0.000723920914231862	-0.0114934050198889
Rnase4	0.00783020826953801	-0.0116365419680221	-0.00741822932766711	-0.0129377480430011	0.00515068050624498	0.0110528925447482	-0.0044088015583587	-0.00240278277725526	-0.00208386471952723	0.00195977632124532	-0.0198946538218347	-0.00460931243365951
Alox5ap	0.00782877641506904	0.0211812772073716	-0.00549136103399183	0.00724226667471769	0.013131942100874	-0.00411927283152733	0.00256931813439401	0.0132819350849187	0.00303275725406875	-0.00384875827872491	-0.00858642448550475	0.00457411087277062
Sirpa	0.00782844205783905	-0.00117203889067227	-0.00302204951381384	0.000303430608890818	-0.0121731856153576	0.0146917901411749	0.00286137462706578	0.0115219161528097	-0.00817947309071517	0.000524538240645541	0.00503895591670667	0.00418377775100165
0610030E20Rik	0.0078260876968503	0.00194286615902044	-0.010050501786312	-0.0101147842228185	0.0060152917220992	0.00116347732354941	-0.011787681419333	0.00381864056617241	-0.00191587239373254	0.000173947297117944	-0.0120603029881353	0.0442762169625487
Lat2	0.00782473893163656	0.00597337718317541	0.000727717931941963	0.00868739119171234	0.0181564136095748	0.000316443814896666	0.00622886205108963	0.00481213706321498	-0.0130325911851158	-0.00227356105784087	0.00312422253659228	0.000212717880767139
Asic3	0.0078229576007429	-0.00430276752865762	0.0220672713532169	0.00247064846991201	0.000348861211068886	-0.00655631236517848	-0.00384907664847689	-0.00980448372438021	-0.00553427296576696	0.0129436212560438	0.00787639793274683	0.00458902476099254
Mrps36-ps1	0.0078191346182151	-0.00349623673435623	-0.00836382024152645	-0.00821040933204235	0.0110121654889759	-0.00543915029442782	0.0116225065450865	-0.0061398920318516	0.0117417115436265	-0.00290025485200494	0.00209047529737731	-0.00355860365193864
Sesn3	0.00781754777176815	-0.013105090238351	-0.00166366630272981	0.00953783554635495	0.00461525343797161	0.0121390365992965	-0.000847745015111518	0.00908461539389676	0.00171434644816334	-0.0131626145011901	-0.0142861280063475	-0.000850741282374718
Selenbp1	0.00781660318965239	0.00328179098326899	-0.0113297721293848	0.00440391818321371	0.00907260753079878	-0.00909988833944398	0.0038014688669941	0.0159304156248758	0.00177039923005648	0.0100692226979939	0.0109933549408631	-0.0024384182819672
Gm12504	0.00781170062146472	0.0266248205797432	-0.0117869481222709	0.0104780401009066	-0.00517094844761049	0.00456892868090575	-0.0018585711446376	0.00505554627179394	-0.00868324635181345	0.0202005736382656	-0.00605404818086256	-0.00202373436341135
Syne2	0.00781066091249251	-0.0120376048904608	-0.0103185502542896	0.00710310281972008	-0.0120650649140609	0.0108825717482517	0.00700477677035884	-0.0111639429460199	0.0109523994206247	0.00510388526052328	-0.00270013196240278	-0.00404973745013945
Nrcam	0.00780279647392325	-0.0198862044634257	-0.010487120018714	0.00432901759502161	0.00507483944262181	-0.00426767324858359	0.00607864285762055	-0.00742962436088173	-7.76689486656092e-05	-0.00492958964438958	-0.00249859170592662	-0.00347841707242084
Pcyt2	0.00780253833795261	0.00616367031914321	0.00445377699648998	0.00456056418003866	-0.00165859525543743	-0.0151586270911635	0.00176457120435405	0.000451114107474119	-0.00249818167558321	0.00117435834360158	-0.0144059006746923	-0.0023627020138438
Anln	0.0077974011182971	-0.00178065338407597	0.00925481046310501	-0.0011313393552413	-0.00820599287914303	-0.0137092101683817	0.00915230513316242	-0.0108873864714998	0.00757959020249044	-0.0056853145785527	0.0124009526765606	-0.000457641124641178
Slc2a6	0.0077970719294823	0.00384957120620333	-0.00498583598975909	0.00247678352459803	0.00768081069656659	-0.00216056075257233	-0.00843962236029023	0.000830553653381869	0.00403747108633896	-0.00684639244760864	-0.00635688250574365	-0.00357076657523343
Grik2	0.00779334578287967	0.0115244307369964	0.000878176121250803	-0.00340376599054898	0.00683318496244404	-0.00113574639469081	0.0101073982531855	0.00380990746726605	0.00533806507435893	0.00752918461431168	0.00561559430767347	0.0056725476111917
Fdxacb1	0.00778562924165443	0.0121132431432024	-0.00537460487773016	-0.00452671676981748	-0.00769634951382376	-0.0038635681826097	-0.0011116812329924	-0.00681945975699325	0.000437381299539834	-0.00716991943532168	0.00697012166431987	-0.0057995172477264
9630013D21Rik	0.00778334717745982	0.00438641764934418	-0.00749591407861559	-0.00927358508294088	0.00126835749936043	0.00499901472385456	0.00771610532151744	-0.00566172125110809	0.0112566464554706	-0.0102476430839006	-0.00175051521134313	0.00448725132138791
Nutf2-ps1	0.0077773971532211	0.00550998070410909	-5.75124666652626e-05	-0.00295667161738568	0.00489792512153281	-0.00545501049346464	0.00764305922476561	0.00976552531554894	0.00644285758849381	0.0137066471309403	0.00658643161001733	0.00420716513906769
Yrdc	0.00777027315827609	0.00193275171063574	0.00170437692191169	0.00066309096814633	0.00543241309616014	-0.0158798574875495	0.00777886080971509	-0.00234207444747952	0.0102150105003398	0.00318392242883323	0.000317115256032872	0.00554056105494101
Spc25	0.00776498941253785	6.05610515454647e-05	0.0057719899562904	-0.00334764959143884	-0.00163541920314876	-0.00971357595411458	-0.00760201151886834	-0.00442145609043951	-0.00550828683336622	0.00402859030769728	0.00196562821691947	-0.00467178667908011
Me2	0.00775554980451898	0.00602323716272423	0.00347930319904587	0.00826823299410578	0.00713643441344654	-3.50245517716758e-05	0.00654189500861566	-0.00423507828600659	-0.00206922369030541	-0.00743636078443685	-0.00432626111547094	0.0058341342275898
Rbm43	0.00775302444461947	0.00549162904651696	-0.00167439019224135	0.00294048282986373	-0.00761798266544061	0.00276056957002387	-0.00429517737949503	-0.00904797806881119	-0.00952453387346538	-0.00287571254783601	4.08619340529625e-05	-0.00554646571016381
Serpinb2	0.00774569551453412	-0.00812243039510627	0.00901157801221253	-0.013115254907072	-0.0066475927438191	0.00579926262973478	0.00217451303598087	-0.000856050841186185	0.0061308916377361	0.00335767416552956	0.00560038770262579	0.00422808697794251
E2f2	0.00773489188987589	0.00891853146367083	-0.0083907284719129	-0.013497613707348	0.00954212141733812	-0.0151946932270864	-0.0125626450227326	-0.00816163575175755	-0.00718992392858378	-0.0111198830451867	0.00254467898141614	-0.00418060637431225
Wbp5	0.00773287613973715	0.00637070260964268	-0.00447635656704781	-0.00664227218509158	-0.000837395269478662	-0.000373909138324887	-0.0025686284686456	0.00374434784028829	3.55041335147113e-05	-0.00149717394058294	-0.00143765174568931	0.00680808634704245
Gm19085	0.0077282088196848	0.0063817713377124	-0.00759170728140783	-0.00701588900911795	0.00374627771027774	-0.00470995421543721	0.000795233859818822	-0.000403291795426554	0.0146033463489084	-0.00957026298762116	-0.00613779731963835	-0.00239675783746321
Rpl36al	0.0077233894528798	0.0121879036823929	0.000177174613754013	-0.000225171353654491	-0.0181256288726706	0.00148025113743422	0.0117494945453063	-0.00180816231671168	-0.0094540037997378	0.00945524226074329	0.00273949316815504	-0.00466860320535528
Zc3h12c	0.00772279747787521	-0.00712364175453497	-0.00179945003308782	-0.00667884785045731	0.00362195436101032	-0.00684906419292561	0.00305242775481627	-0.0129962576620275	0.00437966190348843	0.00118194830297687	0.000548335984208304	0.00541549298004459
Hoxa13	0.00771581384838367	-0.00428550642214876	0.00177862378115138	-0.0098061694485269	8.74514111839667e-05	0.00209958883359425	-0.0117769183804877	-0.00637451335135497	0.0114288204896621	-0.0119181798582422	-0.0223524473435231	-0.00700586964273859
Hist1h4h	0.0077148732608924	0.00526166364145968	-0.0163451990366456	0.0101804223121898	0.0049175657750106	0.00506492536386937	0.00314452671854089	-0.0154062461849024	0.0078796468950702	-0.0018880563454402	-0.0124215447287678	0.00465348614127298
Ttll11	0.0077145150680509	0.00356032266807551	-0.0113216640785855	-0.00367336211098415	0.00284209009176101	-0.0022192151772064	-0.0012733408922454	0.0186528975049558	-0.00314907277015588	0.00863932120257747	-0.000859473324061906	0.00536830101323652
Rps23	0.00771409584354829	0.0132142063306276	-0.00322601131188252	1.76066354885159e-05	-0.0112867722526601	0.0114830337521167	-0.00462992600403329	-0.0147395349635725	0.00854602287809943	0.00016559803408327	0.00526335206099051	0.0112981131201439
Pex16	0.00771161914639116	0.00644977198553938	-0.00455133433732644	0.0117664482482752	0.00423657329936256	-0.00632942028835081	-0.00458830231527443	-0.00535178421879074	-0.00842300002085484	-0.00110483873756291	0.00309070492611587	-0.0033539868561036
Prdm15	0.00770772402997877	0.000360459488243901	-0.00437048221388718	-0.00271313567816921	-0.00854875665348216	-0.0065700685354057	-0.00383486912235835	0.00641580050700442	0.022311586512053	-0.00516789105892506	0.00150611557068995	-0.00149572063782458
Tnfaip6	0.00770195281226331	-0.00260916761084483	0.0157746843641811	-0.00456012820716662	-0.000174242534445213	0.00310727866333438	-0.00717340812743145	0.00153917203537334	0.0114724996677177	-0.0105517719423779	-0.00443869931215162	-0.000204538225472055
Tgif1	0.00769738077411448	-0.00644359169163849	0.00405612942290387	0.00210500258634229	0.00206838344037624	-0.0100595217400827	-0.003917617858702	-0.00115425019533255	0.00397023074099802	0.00063548195725304	-0.00586493465613621	-0.00480234213630396
Sfxn2	0.00769146581235538	0.00539350741511426	-0.00712744504804117	-0.0113381368953126	0.00793791500531423	0.00926188649733747	-0.0103325704351874	0.00706807661688669	0.00187134980866587	0.0011668267624167	-0.00645134331648391	0.00243570284765329
Nphp4	0.00768891946100092	0.00560111626278732	-0.0116841321586125	0.00502713956286239	-0.00192409905597916	-0.00183731256711197	-0.00858232449078854	-0.0106102329821012	0.00750985606484262	0.00207777770741542	0.0145771165545027	0.00464436736247573
Tma7-ps	0.00768663564293794	0.00814164006846747	0.00766527150341772	-0.00266010687588569	-0.00419810935459086	0.00828228295107575	0.0110072396694115	0.0147528643470662	-0.00375251079101453	-0.00488320523441572	0.00328798566460088	0.000196367595996601
Snrnp40	0.00767636702323318	0.00730965353133453	0.0089017881644322	0.0074774858076452	0.00752949997013111	-0.00599584511101095	-0.00221160516060625	0.00365116059335498	0.00872408882697375	0.00275320010271009	-0.00656402512983082	0.00678827523325079
mt-Nd6	0.00767295384110018	0.00642899275760238	0.00997376471437531	0.00459724652463086	0.0199767164594601	-9.42824043536685e-06	0.00952600369169803	0.00156871854950254	-0.00312836244423988	-0.00867731845151992	0.00232568008249711	-0.000903679350333378
Ccp110	0.00766924780847916	-0.00907627385980287	-0.00844377664956947	0.00514880812997573	0.00817246437116226	-0.00418712811137095	-0.00331047376677208	-0.00748956339025855	0.0112360554496185	0.00213441408567244	0.000185141583981954	-9.80162765668387e-05
RP23-228G18.6	0.0076691075713237	-0.00269727811180272	-0.000980655207276294	-0.00712051689372559	0.0177533103276256	-0.00306140252339227	0.0052799532557011	0.000512390909482009	-0.00541518124355877	-0.0038118923941941	-0.00633232172520922	-0.00566424456227419
Scg2	0.00766883152545844	-0.00998635842574113	-0.00218409970477856	0.00495070021187355	0.0127351514484425	0.00910488784047233	0.00913320297079197	0.00214208075230109	0.00439841520716249	-0.0123957253687138	-0.00543575281274051	-0.00115672560680449
Kcnn3	0.0076637747491192	-0.00548517719189578	0.00559081005990373	-0.0129785633699837	-0.0185015852556307	0.00774996725359179	-0.00110062017611774	-0.0102117908895144	-0.00166674324823918	0.00411696526167664	-0.011701692373393	-0.00234554482584383
Ngf	0.00766189876538797	-0.0115602734097947	0.0033565186043112	-0.0122050618941739	0.00769558750271365	-0.0105114115292489	0.00443128524264633	0.00871144333645538	-0.000104163509723078	0.0168091365884035	-0.00368676022930449	0.00436519562697391
Asf1b	0.00765758905824323	0.00153255376652708	0.00886627297549416	-0.00389440243617502	-0.00595551988195926	-0.00440892277220475	-0.00336383531588766	0.00195933823525471	-0.00645000402203334	-0.00344533915343449	-0.00467790262362378	0.000123804424816887
H2-Q6	0.00765549949551748	0.000267727099398755	0.000598088452154111	-0.00469705911625381	-0.00139222549298177	-0.00328515220301036	-0.00592227431701608	-0.00518790703428698	-0.0155831375956357	0.000229849568581285	0.00105688065950104	0.000132374031282388
Haus2	0.00764909319984016	0.011896141458565	-0.00448128367051085	-0.00975035660687458	0.0153123464627623	0.00174821708726136	-5.30228661229261e-05	-0.00735660989458592	-0.00164610353083408	-0.00378056364147624	-0.0101224605574293	-0.00683360470791049
Dsg2	0.00764477164496462	-0.00983733861236405	0.0159753550646778	-0.00108882365515741	0.000542265066325716	0.00888601042730056	-0.00835866372360211	-0.000424786412347961	-0.00584573815252424	0.0134086454361113	-0.00672975431637612	0.000141081618604792
Ms4a6b	0.00764324027764098	0.00457968020731519	0.0096015895742585	0.00615658228240166	0.0208937079109259	0.00771013175683737	0.00533181238367297	-0.0059598730821318	-0.00335063394962276	0.00422618425864777	-0.00882629703939675	0.00578635893511368
Fam126a	0.00763520978618286	-0.00559871440447697	0.0124614322374632	-0.00287318647881011	9.66171302825221e-05	0.00303527538891529	-0.00563313825799682	0.00391733865443838	0.00524496011928859	-0.00478248613115293	0.00195989704895204	-0.0035811258286935
Rpl28-ps1	0.00763010940891072	0.001350052772258	-0.000766901868399481	-0.00798790433823312	0.0089437318305157	-0.0164945168745304	0.0149415757103681	0.0206271095129773	-0.00302991610530666	0.00320419329063923	-0.00514156457472955	0.012683850592831
6720427I07Rik	0.00762742977782007	0.00189015163727653	-0.0145436777264717	-0.00966401590550933	0.00653657732976632	-0.00257064438091701	-0.010614297506598	-0.00540576205666535	-0.00678119156272558	0.00114306937789954	-0.00586016280339506	0.0034102938297087
Ngly1	0.00762388082928299	0.00408798268691179	-0.00697160944616453	0.00167767485624763	0.00387997989911888	-0.00251675500562543	0.00646229434054385	0.0028199315431392	-0.000466263603554444	-0.000995448731931534	-7.35250027547978e-05	-0.00577958748370938
Aifm2	0.00762327705727864	-0.00626928529740712	-0.010005617226865	-0.00588419803896945	0.00695209934627734	-0.00618321929671804	-0.0052640217601857	-0.001201401617795	0.0124045142855922	-0.00446888594227942	-0.0103028979883131	-0.00133390006161421
D230025D16Rik	0.00761938335189813	0.00945850733120733	0.000980445219261894	-0.00595266062060484	0.0188138858420493	-0.00469002051172743	0.000321263516226724	-0.00156405557671179	0.00065296802941391	0.00482943569823643	0.00107139685487666	0.00461566292532991
Cyp3a13	0.00761268315201314	-0.00115882838852335	0.00283017549103824	-0.00935118505072016	0.000500919300044045	-0.00457722444753654	-0.00346161689916641	-0.00359534579704636	0.00632533035948207	-0.0130262300022302	-0.00607243283546333	-0.00581703531300425
Rpgr	0.00761235652617901	-0.0039231623475956	-0.00112533726682137	0.00288816535813252	-0.00530719676282705	-0.005946232075845	0.00595664628108428	-0.00327967296162862	-0.000880686531122154	0.0174311744090472	-0.0065189281650077	-0.00579089266927312
Gadl1	0.00761191826917568	0.0101028390665348	-0.0240057951750074	0.000786002971633704	-0.00247272097677876	3.02738687543576e-05	0.00175836555957983	0.00303602714636745	0.013540656184548	-0.00679799186719159	-0.00757599368244256	-0.00603922198000672
Tle6	0.00760773104361399	-0.000632516287840944	0.000238620183418298	-0.0015414522862908	0.000580103555126316	0.00186849104456026	-0.0157002356505919	0.00554693566968546	-0.00640321484796527	-0.0103282237124468	-0.00689434147473494	-0.00114904614755002
Nabp1	0.00759749169115727	-6.83913864134964e-05	0.000212800641978819	-0.0115705810723784	0.00338510819114547	-0.00626794223128058	0.019076015685504	0.00444733954048363	-0.000150030910278935	-0.00606686039691885	0.00328716003358389	-3.41106714023154e-05
Rnf165	0.00759460326725864	-0.000685259716496127	-0.00716051316396499	-0.00754261873425053	-0.000346846031416463	-0.00384525080683891	0.0015668200001513	-0.0142287949680778	0.0116385153630079	-0.0119055332494416	0.000172022956325321	-0.00139977610787823
Arhgef4	0.00759340069529299	0.000868328661075101	-0.0117230204614934	-0.00664380456529588	0.0211129774886343	-0.00410624203953214	-0.00697093153795689	-0.00633103742124922	0.0189152978888451	0.0147578688579425	0.0012809051667331	0.00198326463960464
Ska2	0.00759210668075171	0.00639149005786818	-0.000835276329445091	-0.00476660623210238	0.014610974050898	0.00331603877189723	-0.00725052137511177	-0.0108337954652524	-0.0037860843138828	0.00990328667054507	-0.00105665928784519	-0.00121926325140553
Cdc34-ps	0.00759101663559702	0.0115964261193307	-0.0158035390333333	0.00458687067167111	-0.00318898579557387	0.00112948915900576	-0.00658435789452897	-0.0077388813659392	0.00923970244323689	-0.0155862022190489	-0.00201272311884828	-0.0033219370777152
Gm4613	0.00758657403995122	0.0072885323090739	0.000104710988052721	-0.00431357369014157	0.0190922426082635	0.00883939787896857	0.00122822459395347	0.00419218909256444	0.0111813513285652	0.00838575431044017	-0.0087302527713414	-0.0057924748294716
Sephs1	0.00758628737061098	0.00650214498497844	0.000587837853614689	0.00291867482804378	-0.00269693142560151	-0.00624269618170962	-0.00596312570696856	-0.00222699539104792	0.0054433609590205	0.00134831029844664	0.00282053904352974	0.00329842544626283
Arrdc1	0.00758255466139939	0.00974863124651398	0.0072822720624805	0.0110548697319764	-0.000741576746208496	0.00285182336512937	-0.000990149915167161	0.00221566016843264	0.0102083282821287	0.0127898871981717	0.00617249084977517	0.00561490750008965
S1pr1	0.0075799884993957	0.0178600070047723	0.00104259925191703	-0.00369091484608008	0.0167791896507646	-0.00334354051433003	0.00931491432081069	-0.00798411823824696	-0.00711711750375277	-0.0118125485857204	0.00606091251027064	0.00145527160011085
Runx2os1	0.00757890221043449	0.00642955371190439	-0.0079850555711892	0.00431929723617477	0.00372264020686725	-0.0177061184688975	-0.00918641042596452	-0.00666406348889369	0.00554070523708548	0.00828182033309625	0.010487810059706	1.6100137978864e-05
Noc3l	0.00757764179946965	0.00353258151273771	-0.0127586441052031	0.00274782783046031	0.00123438264582753	0.00109418447663069	0.00674347348276568	-0.00949591901130038	0.0100656856078038	0.0033971720835907	-0.00208337728032929	-0.00470514583250343
Hfe	0.00757738615133999	0.000475237361634668	-0.0123624023028217	0.00641520805177078	-0.0113043554993082	0.00988919358137673	0.00650510716493936	-0.00303532062359539	-0.00863958963572272	0.00363079610637468	0.000665233296541432	0.00587290859458024
Rps24-ps3	0.00757602160162891	0.00715790552802886	0.0061117078625538	-0.00318956054570089	-0.000983565817783568	0.00155832737054479	-0.00252093044234817	0.0152637492188959	-0.00586903682741337	0.0259399260200299	-0.00393562980373181	-0.00588581116503161
Gm15268	0.00757363118816108	0.00898960767615744	-0.0190081899148372	-0.00482583145510255	0.00336485378096485	0.00618339229504998	-0.00467218352876282	-0.000473785479875578	0.00609252391712758	0.00924622722315341	0.00354570324828687	0.00710013102560404
Vnn3	0.00757272928271604	-0.00131754143135275	0.0179373352221418	-0.00835087488667574	-0.0104866768521672	0.00813092633890543	0.000613738060573745	0.00242305787419943	-0.000636451182955233	-0.00326518929810459	-0.00175770378316197	-0.00246748512389402
Dyrk2	0.00756797094328517	0.0124342996974507	-0.00822831725918707	-0.00347787240351527	-0.00118763524394876	0.00872788734296651	-0.00595354193884659	-0.0192380378257969	0.000687926989797203	7.01807065085438e-05	0.000185114371988389	0.00353111368152585
Lpxn	0.00756521742848777	0.0187826776324695	-0.0100219748084291	0.0082470455159547	0.0131368515241476	0.00982439901854601	0.00963972559924482	0.0110455014172539	-0.000724119314088559	0.00290640061669768	0.00583593413108327	-0.000647567452974331
H2-Eb1	0.00756014485657414	0.00366795473337249	-0.00317028474382139	-0.00909709480380131	-0.00352940840511266	-0.00587051602981377	0.00525321200726865	-0.00765993884806275	-0.0223611859073295	-0.00526206612775898	-0.00136143221818289	-0.0019738354390508
Tmed4	0.00755804611391205	0.0063516775329371	0.000513527069384822	0.00327385094691036	0.00252339824827477	0.010134331813318	0.00730556134618427	-0.00252327712366429	-0.00387985256310007	-0.00262174872705684	-0.00171936872128182	-0.00581308321241273
Syt4	0.00755694240385656	-0.00767461619496012	-0.00649988455195873	0.0239653430670236	-0.00475840738891683	0.00638875417565786	0.012532285947017	0.00676669274535583	0.00344382097655225	0.00930245245024006	0.00119762545248319	0.0112114459851669
Nqo2	0.00755554489849849	0.00288013947680424	0.00660247724858563	0.00737503700356561	-0.00120687383892366	0.001916341834069	-0.0140060925382757	0.00576443964957828	0.00154124868733421	0.00947690562033009	-0.000895201540792599	0.000180526790387212
Gm7160	0.00755404874161266	-9.81198641419517e-05	-0.00455840352321029	-0.000729647061592554	0.00906544400011885	0.020033308327184	0.000603144886989979	0.00956196862921459	0.0026098186871119	0.0152129548271457	-0.008748417136612	0.00682117096525589
Gm27042	0.00755344678998641	0.00630534481148506	-0.0185855161832435	-0.00686371183056175	0.00264486494130248	0.0111537274335936	-0.00650930584076867	0.000590211373195409	0.00452186390059224	0.00925851695553372	0.0145426491644457	9.6664351341232e-05
Il1b	0.00755334248797329	0.00679634710200304	-0.015961234075998	-0.014355519102983	0.0115846120992441	-0.00338309529213883	-0.00737560575424203	0.00285776851620809	0.00816655664365856	-0.00777190474737117	-0.00892463933198696	-0.00339397196662352
Rhou	0.00755146232317469	-0.0056218257636647	0.00444643234672979	0.00121374446433763	-0.00121085649544364	-0.00155581965066375	-0.00704290562752646	0.00826673175013191	0.00286242504315699	-0.000487187860663261	0.00250776179476766	0.0111673063338923
1110035H17Rik	0.00755030935866193	0.00808080938795743	-0.0177717988975495	-0.00465135269226564	0.0136043568870257	-0.00443723206590849	-0.0112535964774019	-0.00481336231845076	-0.0083129705820059	0.00704668531091072	-0.00242473059678624	0.00360382258945639
Fes	0.00754862195306823	0.0178304743303597	-0.00556536821387534	-0.00515004653211641	0.0158869956511339	0.0082801345901619	0.00301551109345675	-0.0155267505011371	0.0119541854869681	0.00158093946233156	0.0120141858365067	0.00334643830171849
Gm10480	0.00754835039492685	0.00247513197464468	0.000410420615719189	0.0101289677824108	0.000746942873000306	-0.00253524371284587	-0.00538520834609363	-0.0041913701019565	-0.0025198950092667	0.00168169515580417	-0.0010789188878977	-0.00671620359578907
Kif14	0.00754541534057885	-0.0144619697466696	0.000103996981887489	-0.00505086953310876	-0.00511434986155933	-0.00676365025084011	0.00335309406909945	0.00564982934813338	-0.014655222090225	0.00282679729565207	0.00546853472749185	-0.00564669349460447
Tnr	0.00753622583827039	-0.013776805970062	-0.00553066119534755	0.00461117219897719	0.0018583345905215	-0.0149597554864537	0.00102307737936748	-0.00801446856547171	0.00572874808484068	0.0221829218897137	-0.00159703180823784	-0.00128724531536653
Zfp281	0.00753019412985175	-0.00251667221937047	0.00891732315517984	-0.00215391719593888	0.0010581322132527	-0.00485953265621831	0.0211767690726707	0.00806651347724325	0.00547860767113206	-0.00956601415260414	0.00341905406983339	0.00223819293663892
Abcd2	0.00752740414258707	0.000277157956656482	-0.00739336479343647	-0.0126810270067405	-0.00308535905514344	0.0124232943012472	-0.00331489413936968	-0.00872446369494996	0.00620189871790158	-0.00993950484889225	-0.000868700215451389	0.00203372450341858
Plekha2	0.00751512412720933	0.00207438325429514	0.000209182405583715	-0.00179812989778311	-0.00638255166750208	-0.00360835942636689	-0.00337669531594009	-0.00480921558088305	0.00401764253163176	0.00678112080265666	-0.00263442758584234	-0.00130068591585101
Ivns1abp	0.00751210564456037	-0.00347533904891928	-0.00573482901196324	-0.00870558672341252	-0.00493156530133186	-0.00924099910708103	0.0021339450553724	-0.00459951271274077	0.012716208767505	0.00088536207877208	-0.00837513116517823	-0.00486712309666
Rps27rt	0.00751207920396678	0.0162387920643694	0.000430597674373616	0.00639015055783473	0.00485362158694716	-5.19003129201938e-05	0.010236846580536	0.00905299606908975	0.00524992137451607	-0.0083943016553215	-0.00922500630131831	-0.00574449093034774
Sla	0.00751040729624041	0.0102019629892531	-0.018813866590421	-0.00301429729513718	0.00134938220229802	-0.00988236571017832	-0.00290067405964774	0.00305970804711717	0.00367278750835554	-0.00598903393161587	-0.00479795721092582	-7.87727565472907e-05
Men1	0.00748919807554468	0.00601342954958612	0.00425395081023405	0.00549777397190888	0.000586396605450019	-0.00019604388861044	-0.0105683333584111	-0.0115957673458212	0.00331439261262945	0.0006133461900772	-0.00112746341217373	-0.00350583706702557
Ppp1r3e	0.00748807155977714	-0.00800353091076097	-0.0141211135196876	-0.00348038552762827	-0.00191989403496882	-0.0109292155252744	0.0100142677149603	-0.00306780096126995	0.00429074332663025	-0.00923926092963702	0.00585518279923226	0.00214548587801339
Tspan4	0.00748618331115175	0.00482402779665059	0.00971315233934958	0.0087873576333133	-0.00466181666626482	-0.0124957162860307	-0.00216025795420596	-0.00049439159423859	0.00344302955614661	-0.00286356875738364	0.00991245690141633	-0.00700660083859227
Pgp	0.00748542818110284	0.0114572777444614	0.00489682694550813	0.000127256599219099	-0.00235731130131548	-0.00198082933126747	0.00517513139035968	9.29395210958714e-05	0.00311421950934059	-0.0016447797320353	0.00815725318754253	0.0112112690751286
Abhd8	0.00747606497797805	0.00477760879047673	-0.00266416131628896	0.00626259863425223	-0.00435598497447832	-0.0027508259168444	0.0032292510850936	0.00788501216663726	0.00198963036482879	-0.00195692030288244	0.000132405479144316	-0.000100114477878631
Ptgfr	0.00747139383130703	0.00455416680654656	-0.00998017245814294	-0.000495040335239691	0.00743454351906391	0.00721229874988963	0.00408703670204967	-0.00536922600365638	0.00181070892343701	-0.0129552174974487	0.0114482056708926	-0.00342011294337669
Scg5	0.00746389549444396	0.00296357735605174	0.00128234108432977	-0.00640517059904747	0.0114219485123824	0.00220552964089473	0.00232775170876433	-0.0109919701240971	-0.00361990138008966	-0.00623639088048216	-0.0071692332725315	-0.00210820830087335
Il18bp	0.00744622522982544	-0.0040646202470697	0.00349780306352252	-0.00821315285918126	0.0115747277427697	-0.00966997065581557	-0.00114115936517693	-0.00811193296197718	-0.0172878468711447	0.0141462152878597	-0.00535231160241628	-0.00127165523205616
Slc20a2	0.00744599743982976	-0.000214343269295748	0.00394478806682827	0.00412435006443608	0.00383061462055319	-0.000788508200553457	0.0385860251208686	0.0126696251298407	-0.00904733394589192	-0.0068200961856283	0.000170888090457211	-0.00457456910090191
Fastkd5	0.00744511631354519	0.00226458280794486	-0.00771133812622615	-0.00387416367397338	-0.00549056383903588	-0.00494264982075236	-0.000902958028885713	-0.00972296594705721	-0.00942669383671891	-0.00913444384870686	7.73349554012507e-05	0.00116595540328341
Znhit1	0.00743314816792829	0.00209342377074699	-0.00338386876058472	0.00269947058544175	0.00900278016076911	-0.00588724457939801	-0.00194417079705493	0.00772576441311762	0.00287201124898838	0.00230392864543607	-0.00192435793120844	0.00681430307341439
Sec61b	0.00742318561961266	0.0129951749096702	-0.000687821035540773	-0.00369040793592005	-0.00571706148285005	-0.00249684433290532	0.00817726101563121	-0.00169870240572788	0.00397852560833185	0.000567893648739718	0.00146539788423103	-0.00243727976587946
Arcn1	0.0074182057045109	0.00726462211215444	0.0077792341210412	-0.0041022892936754	0.00174693870928214	0.00588988191647605	0.00781937140813819	-0.0003475393371675	0.000621282786962957	0.00578219475081856	0.00107229842836032	-0.00348390286125475
Gm15481	0.00741816567430123	0.00557614812133506	-0.00962831253765209	0.00603282134502764	0.00694824256008758	-8.58668107323707e-05	-0.0039411062703113	-0.00806177965170676	-0.00330288307162673	0.00978367817691322	-0.0091444407589985	0.00198272794682438
Brsk1	0.00741725816130728	0.000881885759343511	-0.00290449651615324	-0.0026679686817976	0.00310835651368156	-0.00875207656428508	-0.0021039128834619	-0.00325761984499207	0.00716028140122817	0.00848235890271444	0.00995172917874467	-0.00469329880585244
Fgf2	0.00740647301133109	-0.00474611468648382	0.00579172909531122	-0.00461980481022393	-0.00800806449987102	-0.00160990770494327	-0.00386455603670272	-0.00123645251050571	-0.00745943605581819	0.00068841255983203	-0.00258836162334337	0.00338817500155277
Capn11	0.00740160447598277	0.00166956745938173	0.000933401638217014	-0.00680879416798223	0.00844306709609274	-0.0194485266767343	-0.00496302322663723	0.00838020786486021	0.00484583520471848	0.0137673944508482	-0.00210221146755076	-0.00275090451368084
Pla2g7	0.00739972352145472	0.00150835133157677	-0.00285881574457309	0.00379613919253305	0.00563823854786993	-0.0125264488464298	0.00280407812369263	0.0170357908734916	0.0167501787979307	-0.00656177066632213	0.00516753654824778	0.000640588024058718
Setd1a	0.00739672591444234	-0.00984341351083279	-0.00344269883771063	0.00863191818257881	0.00907069469853007	-0.00524969420936123	0.00471362426035571	-0.00759978461295055	0.00357870562788627	-0.00461048778622586	0.000581498652156316	0.00227310828392865
Psen1	0.00739581421112582	0.00572353618968679	-0.00832530134782524	-0.00849982649083677	0.00992777343134084	0.0017577560570118	-0.0013488140073632	0.00581658965672124	0.00938863875189479	0.000273512020683057	-0.00172153798487316	-0.0135174592119213
Trbc2	0.00739553945087275	0.00980297970639631	0.0106115624489902	-0.0133822916461544	0.0019821279675041	0.00924302619508704	-0.000345848342228274	-0.0006752075338725	0.00613757107810636	0.00295727052427505	-0.00345882317440862	-0.00567761502043821
Spcs2	0.00738959980141455	0.00242558759995986	0.0133749949012634	0.000561144288652669	0.0182972201417509	-0.00844381023863773	0.00661885892023456	0.00404283695968129	-0.00495499178573917	-0.00331063585970009	0.00216247718839893	-0.00229805092276155
Gng12	0.00738733788709286	-0.00175812434942349	0.000488083563575253	-0.00983704348484791	-7.99165640465257e-06	-0.00377144974193677	0.00108513895428459	0.00360695955314458	-0.00459492548247608	-0.00187787275088207	0.00429907485931035	-0.00677124475150833
Flot2	0.00738610392425904	0.00496270866414993	0.00853030806842226	-0.00992490417176764	0.00353726526759405	-0.00608383206102747	-0.00143360649879985	-0.00145750096035907	-0.00131256381973046	-0.00121468458170539	0.000754137971586356	0.00665190938671039
Maml3	0.00738579044375035	-0.00628323308001438	-0.00763989549374826	-0.00330076404567663	0.000305617367385873	0.00466739227793248	0.00555763874015995	-0.000897533230507841	-4.41063331469529e-05	-0.000135018268011789	0.00110076898897026	0.00218921956978913
Gpatch2l	0.00737520332121286	0.0100935858713616	-0.00657125757755924	-0.00552754459558276	0.00627528570231347	0.00699419298466154	-0.00375068640041288	0.00556926950435286	0.00734861654234784	0.00381767820278892	0.0132450488068258	-0.00424628270623183
Birc5	0.00737331786850476	-0.00945817521270625	0.014760707055199	-0.0149932232986637	-0.00209294335279326	-0.0138669447572107	-0.0111931674846274	-0.00295713917543533	-0.000537848691515066	0.00690560944284005	0.00432332190071107	0.00216769555397657
Plp1	0.00736888383316555	-0.00272969584883349	-0.00161101505839671	-0.00384667793765147	-0.016319573274435	0.00557136134169763	0.0122810030726824	0.0039309425600708	0.0133227984921485	-0.000959130083675498	-0.00617331798602848	-0.0051273684037885
Ddx18	0.00736510431640774	0.00233719947157458	-0.00874591251682785	-0.011791238929902	-0.00201145473382434	-0.00629973631083954	-0.00910630598356685	-0.00777937591106908	0.012397560697042	-0.00252169038590091	-0.00614063688456246	0.00228866437791626
Acsl1	0.0073639884259445	0.00153856324290916	0.00411465399991812	-0.00549279441142694	0.013797459124557	0.000240059805531393	-0.0059149540957085	0.00733230917345222	-0.0133251190036761	0.000310184135464324	0.00449043160666501	0.00253561594777657
Tpx2	0.00735980523430821	-0.00509145636272186	0.0128995774234158	-0.00369809047619317	-0.00238715354243014	-0.0189012642471748	-0.00772539308433563	0.000399916286243453	0.0111610098788107	0.00114003783499383	-0.0017376251857274	-0.00706705108592157
Ecscr	0.00735740003147271	0.0173812926298475	0.00688032518554042	-0.0138018037541193	-0.0116748152778451	-0.00783881035381355	-0.00119794300657491	-0.0018660138356035	-0.00828415397857742	0.00453169684675589	-0.0134588085547974	0.00368292933358451
Rpl26-ps4	0.0073561008935466	0.0101991808290933	-0.00581531916796809	-0.0132243241275652	0.00980167959444743	0.0138977284720745	-0.0113248464481572	-0.00769507031008415	0.00116798973206067	0.00638027590360271	0.00185849838564783	-0.0056089944046289
Dnajc5b	0.00735258872535873	-0.00294959040883347	0.000959890690619351	-0.00421755450562911	0.0023401899016983	0.00565888040324631	-0.000109001087904017	-0.0142610617889457	0.000263074914143109	-0.00694793878753967	-0.00774074942847403	-0.00113793380910237
Trmt112	0.0073475380195425	-0.000874317349014566	0.00666289475661975	0.00701160407780231	0.00603845964662071	-0.00949374770730841	-0.00806732042994407	0.00522032345988551	0.0028354635659353	-0.00449083532535973	-0.00786665618469753	-0.0123573690141954
Sptlc2	0.00734319364545409	0.00824585782045581	0.00872452658165505	-0.00606591073199588	0.00194419368612913	-0.00134436035109948	0.00863517199132055	0.000298110369417048	0.0060944185671957	-0.00088493737327775	-0.00735630709931809	0.0102299962423788
Rps19-ps4	0.0073422037345998	0.0395280830858463	-0.00718563877639944	0.0108701404271619	0.00455823837133461	-0.0096653245783381	-0.000345717448712549	-0.00774778207314173	-0.0218810849801189	-0.000814313918942328	-0.0163597437356144	0.00900435604052136
Rps19-ps6	0.00734049263180819	0.0374657765873134	0.00773323471160788	0.00612480870733912	0.000809107590630276	-0.00940594770619321	0.0239279826281729	-0.00812469535266327	-0.00653960848847493	-0.0111643821547611	0.00247013481127107	-0.000792343457423027
Aldh16a1	0.00733908507707713	0.0121238749830475	0.00300846865864949	-0.0047430009495751	0.00296253900206376	0.00764926901999268	-0.00252096901874399	0.000664332622021831	-0.00416030405521843	0.0130781498561898	-0.0101147604873919	-0.00230710790109558
C230012O17Rik	0.00733798927259818	-0.00582220704858478	0.00909714743235599	-0.00649565421712054	-0.00395736273539493	-0.0012723065078704	-0.0038447397274957	0.00220544129350317	-0.00208375494157013	-0.00244872425439652	-0.00269913494792161	-0.00123613066687195
Npepps	0.00733361797662248	-0.0155781007728208	0.00439434452698316	-0.00239342073383723	0.00565106741751635	-0.000251417992763287	0.0040014602980376	-0.00211304431046678	0.00336196497781552	-0.00315461646712554	0.00363924326364784	-0.00444477322496403
Mtf2	0.00733320047716095	0.00322674814816878	-0.00178911573241955	-0.000614782977883753	0.00132765755038202	0.00160914150239379	-0.00129253365503746	0.0107209479893976	-0.000789256393582246	-0.000653436283329638	-0.00233426596359398	-0.0057419902731705
Gm1840	0.00733217515700222	0.00327492716473738	-0.00208530625890789	0.00338493161851524	-0.00284536275158341	-0.0034004337524048	-0.00376318792200238	0.00105812615939482	0.00247480656286066	-0.00108439263594263	-0.00596596674531742	0.00337414669824556
Akip1	0.0073299384875056	-0.000289535469182868	-0.00707532586594956	-0.00842379513774038	0.00163718313234173	-0.00016359056921296	0.000787180415858182	0.00284008934655273	-0.0146845977104044	0.0056727393314221	0.00558260622066638	-0.00203242897187197
Lox	0.00732481683602852	-0.00299933609884803	0.00857616336285223	-0.0322420512183219	0.00824312238623758	-0.0137715176747693	0.00739717161103964	-0.005073124701174	0.00280946464254129	-0.0107561862204676	0.00233071820354879	-0.00928756003012828
Rsbn1	0.0073208869083193	-0.00653408867693396	-0.00123850395523363	-0.000323363330572686	-0.00984708147952713	0.00182312614565054	0.00799996127592597	-0.00278902643317434	-0.00903905693141356	0.00092852964843185	-0.00616014507220849	-0.00348007165934809
Pdyn	0.00731061090084978	0.00783780755874196	-0.0203801110419684	0.00444378766802268	0.00513776379654211	-0.0121454183922129	0.00558433197788786	-0.00247498191084972	-0.0138864992688574	-0.0180702619253311	0.00759312555628904	0.00166238239187551
Csn3	0.0073096836484096	-0.00320660950036379	0.0211717838193464	0.002196294643396	-0.0147622302200871	0.00799064521889938	0.00220367766800711	-0.0149568203065045	-0.00288745894677562	-0.00690810077924633	-0.0147189556653915	0.00447515347048644
Nol12	0.00730923184264514	0.00635550690278828	0.00575011510455118	0.000896437645087973	0.0099235871047118	-0.00487066835752988	-0.0124899366877149	0.000219959477531364	0.0052587724267057	-0.00449760974758248	0.0108295373209176	0.00352060785198737
Rpl38-ps1	0.00730707788526207	0.00262038224551533	-0.0103706760419121	-0.00449480451545805	0.0116014870315533	-0.0180345278590893	0.0134248995229839	0.0102211075509455	0.0105692338443244	-0.0108309039090653	-0.0026972043705698	0.00219804289722321
Bmp1	0.00730411215316023	-0.00552574811210504	-0.00379992911267814	-0.00463077136658977	-0.000649539722056447	0.00293797156260335	0.00315682186491757	0.00666059448715403	0.00196802527766718	0.0143779670556247	-0.000725566796739501	-0.011677283916595
Ciapin1	0.00730338026851804	0.000957897143578431	0.00615464032217348	0.000917956143893358	0.00332644316188185	-0.00328296544542297	-0.00274341122813716	-0.00444893431128348	-0.00406947511322187	-0.00376246863381881	-0.00244951024222199	-0.0134745112320101
Tshz1	0.00730177768432359	-0.0160503940343018	-0.00203982328377512	0.007644265784096	0.00133747155991667	0.0071484675295117	0.015419224670376	0.00268111356064567	0.00332239598923294	-0.00394636969247991	-0.000345869235057024	0.00910582611146098
Edem1	0.00730124201803589	0.00227233478456197	0.00806665740783282	0.00302323053565174	0.0021171704303342	-0.000966489014948723	-0.00476307864158481	-0.0053454863965264	-0.00651073919774706	0.0095313900019578	-0.0131776042372905	0.0023778442469168
Trp53i13	0.00730086160486107	0.00825040815971046	0.00358011016862539	0.0057628779861922	0.000155759454492674	-0.0118457381071131	-0.0143777990954622	0.0079074578885423	-0.000966558507868805	-0.00396083100381656	0.0162520485038316	0.00676623362582593
Isyna1	0.0072971179462423	-0.0207708778044189	-0.00193612695522864	-0.00457665943552903	-0.00562238117174174	-0.00309396455962102	-0.000557560013246525	0.0107402394321454	0.000371219970037878	0.000762179929547889	-0.00624046510927076	-0.00713321649342066
Sbno2	0.007296158089245	0.00346126557517788	0.00232031004046793	-0.00104110424138927	-0.000939926414119144	-0.00996505828930875	0.0173012638199769	-0.00770272912037121	-0.00300775267522179	0.0105595165144317	-0.00310854277728939	0.00568939512577918
Glrb	0.00729365218321873	0.00565156290020791	-0.00549310953729203	0.00112689835957021	-0.0017452821199432	-0.00199434646013149	-0.0171921705320231	0.00665763157133992	-0.00276081633297894	-0.0046342727886583	-0.0039386933968305	-0.000194661268263011
Rbp4	0.00729154520001894	-0.00888209877857237	0.00996611579885831	-0.003008495231579	0.000218988889555164	0.000809798255025502	-0.0108655454345685	-0.0115921930105127	-0.00706901731783915	-0.00412468147506147	-0.0129253772110951	-0.0010923778829055
Mdm1	0.00729063754722336	0.00666591849845155	-0.00472897245797346	0.00020088746072546	0.00331875485504332	0.0154690998587014	-0.00920658953517076	0.0201833567082101	0.00373132115159568	0.0139558439398536	-0.000280015672446831	-0.00458200545397445
Galk1	0.00728883329905961	0.00640720615931086	0.00697237861728436	-0.0102776343668048	0.00687997675203868	-0.00514679450570528	-0.00945878861909935	-0.000739906439135342	-0.00175301350979279	0.000808903068476653	5.25853401084005e-05	0.00228096498413481
Pkp3	0.00727993424048336	0.00632866126498395	-0.0156730977495057	0.000237495534325796	0.00828764870622154	0.00690001562120023	-0.00253400021045904	0.00413907537610416	0.00247589658863206	0.0022741984163564	0.0301418939169113	0.000159228678943359
Acsl5	0.0072732051751465	-0.00222843353381044	-0.00446071583495473	0.00662873912808476	-0.0108981662615162	-0.007124517312124	0.000630025566036462	-0.000560666054414523	-0.0100116992182167	0.0057395836080811	0.00600547172070955	0.00236265651456396
Chrnb2	0.00727004356391154	0.00400115684068964	-0.0150640446498545	-0.0128453822673701	-0.00207047505180746	-0.0089392580584993	-0.00154045590299543	-0.0123436180226403	0.00157086672596688	-0.00849166448855438	-0.0113257523994539	0.00214106254882897
Sco2	0.00726801195881117	0.00689114854605622	-0.000331163854352039	-0.00172831352352203	0.00746560414637528	-0.0117454228759357	-0.00782944527333253	-0.00574217642537021	0.0083174751663406	0.00362060710541977	-0.000332872369491383	-0.00356171170721024
Anxa8	0.00726788530448036	0.00830397410350651	0.00973770598491713	-0.00600104361782999	0.0021203780388861	0.00854911966804995	-0.00605120318833451	-0.00745271187636682	0.00584810746019375	-0.0104049344106887	0.0113359199011527	0.00015709986989065
Arf4	0.00726782116556128	0.00813495900929139	0.0137655056171012	0.000829989959717501	0.00297227052848688	-0.00571924078960615	0.0113892004060072	-0.00664370249728832	0.00265927282461322	-0.00580693115721624	0.0058044886965117	0.00666308055946499
Uaca	0.00726402038006567	-0.00807834540512213	0.00154895973375957	0.00708361865535076	0.0104676876551935	-0.00550681642672952	0.000907254905824602	0.00379019110943592	0.00124319608998595	-0.000799062820238641	0.00786928786339553	0.00228596024435694
Abhd17c	0.00726378595873488	-0.00972356607298239	0.00061536415398348	0.00695770934310799	0.00351400849492469	-0.0110960351388034	-0.0105826667668066	0.000846090748616286	-0.000162008471128935	0.0143118117659219	-0.00114580641864646	-0.00125279489047901
Ell	0.00726019761624443	-9.90705747439421e-05	-0.00649859268132312	0.00153579517674872	0.00276181978232269	-0.00202314235991017	0.00264142554361626	-0.00831463266366449	-0.00046971459396199	-0.00718360803240289	0.00243868422861122	-0.00574986504322479
2610307P16Rik	0.00725266406167784	-0.00135541233065921	0.00707715485356876	0.00440933669765935	-0.00259152709288181	-3.98073098969725e-05	-0.0024435110423682	-0.00385549307037444	-0.0011654308569718	0.00562926559243198	-0.0133809839789374	-0.00583140509102565
Spib	0.00725013380559394	-0.00484422060887245	0.0111038890537768	-0.00712961820710564	-0.00958110095116295	0.0140739619190593	-0.00534902202509969	-0.00814913515922732	-0.0163628983021026	0.00216988165777624	-0.00569906131300736	-0.00361108270495152
Ggn	0.00724868398024593	0.0047535044859041	-0.00987993367469153	0.00338422859874216	-0.0115649937638796	0.00185072494238409	0.00642211210067741	-0.0180657876845191	0.0155457262112456	0.00305433447224903	0.00087058968148133	0.0019289364743326
1810022K09Rik	0.00724558205764532	0.0104286122587909	-0.00598354999670031	-0.00118212538219334	-0.00773399715634504	0.001320848391141	0.00420008965706103	0.00614127721476782	0.00865123974368357	0.00991916925824248	-0.00210948722122129	-0.0139153955387123
Gm26563	0.00724265256118735	-0.00581524114496853	0.00852441918780054	-0.00667184029169435	-0.00429354364786434	0.000401025938406416	-0.00311843650476006	-0.000285959594353799	-0.00578659765337481	-0.00222149511522833	-0.00109782326228899	-0.00349089099770505
Ints6	0.0072425701830599	-0.010824039026491	-0.0181239089719354	-0.00184639988905892	0.0107829575355779	-0.00311147632404644	0.00357530039912774	0.00442932399815985	-0.00487084725909285	0.00389726156316793	-0.00189586087296273	0.00707946107022705
Etf1	0.00723706123695633	0.000119750197164649	0.000834354166909593	-0.00239273257250325	-0.000805853829276006	-0.00524980589425688	0.00183839718156201	-0.00127802471824095	0.000946087087472875	-0.00434928306026341	-0.000917156888524135	0.00893408272049069
Mrps24	0.0072340117015339	0.0161587745368134	0.00175628994381432	0.00702303445442526	-0.00130976284624262	-0.00299017960765578	-0.00558832435740109	0.000838077568864617	-0.00126909057986491	0.00151972791362227	0.0120470936484495	-0.00329798338620741
Kif15	0.00723388890898649	-0.0042582398800942	0.000478933299371571	-0.00501275001567719	0.0026666993261747	-0.00491506164702522	0.00284346237983985	0.00601053610167094	-0.00309672947119569	-0.00203970750048365	0.00344571074934749	0.00452643990595449
Gm4852	0.00723271720033403	0.00487473342807893	-0.00996034605097575	-0.0126646980904563	0.000261842791259239	0.00375499780385369	0.00438527329569434	-0.0123940070591806	0.00297828988447491	0.00236282361393226	0.00983005732207504	0.00567331539430797
Ttc30b	0.00722847160875109	0.0129188162172838	-0.00460694155314508	0.000653364735569768	0.00647406804959915	0.00431516629802019	0.00433947144164317	0.0117005952068218	0.0095951705427341	0.011888160754449	0.00466855367537079	0.00251377360741585
Lcp2	0.00721448980078382	-0.00293613142263441	-0.0169461147470419	0.00899907331691313	0.0209590149190363	0.00302522512641131	-0.0023145677722312	-0.00940250290886712	0.00394986773984181	-0.000630370157784314	-0.000399231495023823	-0.00136705800591598
Adamts3	0.00721000817920468	0.00229947252743253	-0.00843699891871279	-0.0130971134975492	-0.00216071904727369	-0.00644045609991762	0.00814909376026544	0.00199342503980114	-0.00236549855214937	-0.00110748209192159	0.000119312897546912	-0.00134765922526221
BC065397	0.00720858393259037	0.00404546753450903	-0.0117101694141388	-5.39876007731088e-06	0.00604101424603065	0.0102976034477328	0.00679296381787539	-0.0113092241765799	0.0132683540040276	0.0119034194457679	-0.0114212799328037	-0.00131868332290596
Wfdc6b	0.00720309058338909	0.000998297247348665	-0.00973010135738452	0.00323590708833186	-0.00687939807510062	0.00452939954842543	0.011267258541889	-0.00817224777033354	-0.00267390332795866	0.00243828670599629	-0.00141148854582578	0.00464322690304861
Prr5l	0.00720112997084678	0.0014908945654833	0.00492588377152895	-0.0102839567815081	-0.00859556201101959	-0.00396849329830078	-0.0123108710076864	0.00797127416548809	0.0103584445604264	-0.00183172380796089	-0.0124101006954888	0.00301686859269419
Btbd1	0.00720106066142794	0.00333484512950132	-0.0137477463282168	-0.0206292660635777	0.00794866601661097	0.00306490413319752	-0.00857373968097554	-0.000603415019383065	0.00467630567271599	0.00121399487549554	-0.0131557563551867	-0.00543998631900365
Cfp	0.00719794947534277	0.00256972884048802	0.00169956404046921	-0.00299145105028468	0.00734217554428596	0.00119042754546324	0.00200833390835173	0.0163332529367468	0.00246010515586058	-0.00620077468177072	-0.00138177597687217	-0.00326073035406854
Pml	0.00719475734741201	-0.010585789289761	-0.00910246702190705	0.00418763007692715	0.00539107538683884	-0.0151206692299931	0.001275206412004	-0.00224098988746646	-0.0177236109818973	0.00725540999543051	-0.00607879853158454	-0.00549325321321028
Gtf3c5	0.00719450393859008	0.00675023285035735	-0.0123614381280642	0.004374406880668	-0.00448996559079762	7.93329725481019e-05	0.00873124995687034	-0.00442456281673899	-0.00966610307271117	0.00347776544645956	-0.00343520713358081	-0.00675939586227764
Tmed5	0.00719375395110924	0.00679916283927931	-0.00390537783066452	-0.0161638886491061	0.000471560143975511	-0.0021987536434205	0.00825960669309879	-0.00644988977912226	-0.000581825009707063	0.00128292453404567	0.0174504814115862	-0.00196942732390072
Gzmb	0.00719320481007564	0.0090449252856051	0.00998547577381667	-0.00269161266239895	-0.0032629019429877	0.00721827769249462	0.00217239461385424	-0.00102258635176102	0.00678035747681891	0.0088704869717913	0.0152113263580734	-0.00678102165673563
Cdh1	0.00719307020126475	0.00232742311370854	-0.00681779837259365	-0.00635378366750083	0.0047066534265923	-0.00320901915587689	-0.00882423482255677	0.0146185132219932	0.00996106038469087	0.00615162572104298	-0.00865967588200459	0.00655191536785167
Ppid	0.00719261396275281	0.00971990109679544	0.00387592042075489	-0.0133339486427928	0.0115832992285349	0.000981284663958679	-0.0105141972423358	-0.00992092423200803	0.00452504837540287	-0.0115275025936306	-0.00178767310573206	-0.00440648328976136
Morn1	0.0071917281922451	0.0168388099438043	-0.00380246722869019	-0.00866718081280308	0.00220158384896733	0.0100302596048074	0.0116693093500403	0.00639092917841188	0.00831316389497995	0.0115663603526726	0.0165127364459238	0.00538494666080702
Gm16106	0.00718909948749312	0.00457311158146209	-0.00506598979540971	-0.0114170913188496	0.0127278789777824	0.000190614731753072	-0.00353942522100715	-0.00953554106756141	0.000492245708579607	0.00394740139370717	-0.00810130601255508	0.00577165232154188
Smad1	0.0071863803990555	-0.000530814965450304	-0.00174981119042678	-0.00257155747214673	0.00197709352475056	0.0115440353004641	-0.00312087523868429	0.000967101668925683	0.00352770442843548	-0.00241471715352539	0.00394619994674731	0.0124315633055773
Tsku	0.00718524480284737	0.00103759315662328	0.0228736895751039	-0.00234561603797264	0.00316088361858445	0.00142142513974274	-0.00483241900906374	0.00461725306114434	-0.00219726348991104	-0.00962486469920299	0.00426019240045277	-0.00204799882711907
Gzma	0.00717961644618937	0.010394394199866	0.00191041270590508	-0.00179114940250209	-0.00496615617068246	-0.00400839429411374	0.000721825050334042	-0.0126955212628351	0.0034343911477826	-0.0201209760487168	0.00786761647244139	-0.00118515742799551
Rnu3a	0.00717466508089857	0.0168569185928892	0.00157589212708668	0.00476058988311882	0.00188867782357409	-0.00799762565365408	-0.00587781499047582	0.00951643758964037	-0.00608888543420563	-0.0159346680229006	-0.0118168611129955	-0.00444835878342942
Gm15937	0.00717006608097727	0.00772494375320083	-0.00478909876728013	-0.00572663800143312	-0.001079776199505	-0.000736671359662242	-0.0137127408957519	-0.00282925741134077	-0.0103409612289206	0.00924263792288162	0.00857354607705025	-0.00544042395582514
Rps6ka4	0.00716834854447601	0.00435869067486218	0.0109026517332078	0.00217530641640048	0.00059778262124421	-0.00796138845720797	-0.00833363419929895	-0.00937838081818621	0.00696840053309462	0.00879894718049592	0.00128122517182549	0.00219274759833887
Arf1	0.00716709120193751	0.00903372831760152	0.0022085748634789	-0.000130574170024784	0.000743857941573085	-0.0078108904492332	0.00295476198180649	-0.00169614569391172	0.00763885002306622	-0.00454728724588877	0.00414504973716099	0.00452863220252966
Agap2	0.0071659713713788	-0.00114886747541817	-0.00786303559584744	-0.00836015273144481	0.0195876252296022	-0.00668833471542056	-0.0128195168111332	0.00325391088898623	0.00165588245348951	0.00640734305875869	-0.00797011615250603	-0.00680744583674034
Gm336	0.00716220517428394	-0.00159369131005604	-0.00291534628764788	0.00841611178312008	-0.000727436452315142	-0.005306724931747	0.00839328315814677	-0.00911259510315084	0.00706504020894913	-0.00195257142712894	-0.00671663096908517	-0.00481070326495648
Dis3l2	0.00716157368297816	-0.0052646373619233	-0.00964158467662151	0.00500558203558962	0.00296966043157617	0.00332676891878951	0.00669581031605961	-0.00948182752032348	0.000325297441159074	-0.00530291987960623	0.00268403999302729	-0.00108152100796633
Slc7a6	0.00716072112861402	0.00775190142067281	-0.00174106857526224	-0.00586804229798287	0.00609228344679854	0.0129056105298923	-0.00375832504724413	0.00612854470684445	0.00220403333962094	0.00377588819905884	0.0147162374352778	0.00447954371494078
1810026J23Rik	0.00715977478702057	0.00177951400618241	-0.00303728432408082	-0.000931084514674689	-0.00455212921898667	-0.0010018279814445	-0.00744650595842906	-0.00415691151102627	-0.00351093341285675	0.00529615479312447	0.0061601790636956	0.00120511867479506
Orai1	0.00715830744475173	0.0124771164987305	-0.00208593822807628	0.000306511161930121	0.00121475781416555	-0.00844487675507385	0.00401320806255699	-0.00419245950738523	0.00535200936724441	0.0112902065419306	-0.00295620441297259	0.00694408419057248
Prdx1	0.00715618710111724	0.00456128896236597	0.00707006667829692	0.0143389977812899	0.0024525589454042	-0.00137694666065761	-0.0090258118525455	0.00246220423046224	0.00427326302581399	-0.00222837527091758	0.000877640214778145	0.00454213872242308
Bax	0.00715373511943303	-0.00441777677742312	0.00803261962260491	0.0148889454094371	0.0166891997897955	-0.0210754417105613	-0.00381048050649824	0.00879809595301403	-0.00833092900605181	-0.0123791768696751	-0.00198600242793394	0.00256870444501357
Slc2a4rg-ps	0.00714058977053792	0.00134602522938895	-0.00454431751093319	-0.00533706712216529	-0.00758567888180836	-0.000141162582054521	-0.0169152323042749	-0.00369942897813614	-0.0108753248101676	-0.00456660378198686	0.00260491276126706	0.00135119346015734
Hist1h1b	0.00713947732593585	-0.00567875110856679	0.010090460316533	0.00370942564031094	0.0107448151528076	-0.00939719729676223	0.00175016129268002	-0.00368553351361648	0.0142058423324988	0.00119003122001178	-0.00818424077384032	-0.00452450363148629
Ttc32	0.00713695679683113	0.00730239752062889	-0.0146094121775567	0.00959417696086621	-0.00646357311697027	-0.00480738412393005	0.00485401398094695	0.00323300627555812	0.0144465258463996	-0.0126809013942936	0.00762740326120181	-0.00136966694384151
Pcbp2	0.00713665485168127	-0.00022637791531997	0.0041822722938093	0.00680488028253028	0.00709077657860435	-0.00767396311123856	-0.0015411344444106	-9.19412839173112e-05	0.000179480114122557	0.000777007087505864	0.00153743477493834	-0.00688104166827732
A2m	0.00713459030925943	0.00439835498387667	0.00192552348670601	-0.00708828119431738	-0.00364337403284968	-0.0167646933091392	-0.00628613907309956	0.0214175550877839	-0.0208646051412832	8.89103897053388e-05	0.000539565224353609	-0.00442073942067496
Gm2840	0.00713237762165252	-0.00228541349947201	-0.00602168423272515	-0.00410785248982113	0.00577814157904843	0.00953628751224183	-0.00341788943758431	0.0100939309607515	0.0137078466659329	0.0104906179312212	-0.00164317941004414	-0.00477711469563961
Hmgxb3	0.00712673183771365	0.00192282727917237	0.0017562616276716	-0.0019671543866422	-0.00208535725253122	0.00198307718089966	0.00623913459031787	0.00365135625558327	-0.0041265968272717	0.000138666790309269	0.00593447493058659	-0.00236333898425196
Slc25a47	0.00712445878347656	0.000399964741530358	-0.00852996321113894	0.00653985041611765	0.0225366435937049	0.0015422182614659	0.00147559118399311	0.00234355068344094	-0.00289933775281451	0.00940994229350558	8.53340077906102e-05	-0.003947334217508
Nudt4	0.00712310463132726	-0.00175511296138634	-0.000964929237713885	-0.0062401452079707	0.0008878395846375	-0.00084508309299797	-0.000896488730377827	0.0044335822750764	0.00335645539477649	0.00539103009534094	0.00477142044792425	-0.000130687962351213
Hyal2	0.0071229464197987	0.0113303726109115	0.00494134842215963	0.0056840891093744	0.00610474785610365	-0.00335732808044746	-0.00331917141932095	0.0074233611752448	0.00061344040838668	-0.00289145619219029	0.00597725739303015	0.000106907828873601
Pafah1b3	0.0071154354057689	0.000929484893140617	-0.00523780815835963	-0.0026910102246074	-0.00915972179311906	0.00834171315811371	-0.00690770650754868	-0.0115012963610355	0.00539855970057163	0.00446214707649405	0.00118603972581658	-0.0116111677335645
Epm2a	0.00711205494052384	-0.00187761406718976	0.000154706297535109	-0.00239090795180212	-0.00103034547646511	0.00375347934767931	-0.00919600249426236	0.0153729744632612	0.0022646248336676	0.0225135752783987	-0.000425574310007564	0.00304330894025609
Matn4	0.00711168881582642	-0.00112426559691056	0.0126807638617094	-0.00115832051726731	0.00768338728588498	-0.0247737993679777	-0.0128810995682894	0.0013994483910816	-0.0028495934281765	0.00231964540865498	-0.00234518833159967	0.00115545168827469
Rpl41	0.00710517347854308	-0.000343490175120583	0.00244544675310381	0.00804279526460427	0.00604223146496431	-0.00315711565095313	0.00405023814746977	-0.0152264483078072	-0.00390568276898188	0.0093666219561658	-0.00186903382493198	0.00927246194195082
Rnmt	0.00710492284091445	0.00488317049969512	-0.0133934264307811	-0.00423938503112133	-0.00921814608933324	-0.00300565786263697	-0.00636428079915809	-0.00422880538945649	-0.00118533331696193	0.00689076246039835	-0.00945855550176699	-0.00345939279785102
Ptbp3	0.00710478641042147	-0.00320249218375508	-0.00294224811092318	-0.00274026609642127	0.00390740914166384	0.000146382085741534	-5.13386840143488e-05	-0.00304751266900879	-0.00345097674848307	-0.00391632829085352	0.00114033849508917	-0.00221650378473963
B430203G13Rik	0.00710233065308964	0.00454301176914402	0.0051014593794809	-0.00861394685085709	-0.00263720051722511	-0.00897086546063398	-0.00730153493512198	0.00798711792946945	0.0156628436307588	0.0075011154655646	-0.000115080794302425	-0.00376833694684876
Itpka	0.00709257203833373	0.00345853681713856	-0.00591293142487895	0.00175417523756968	0.00524730229226141	0.00451505410376322	0.00777048118488011	0.00739820540588788	0.0179365561877954	-0.00253733087398277	0.00376361216568601	-0.00128701075426539
Ttf2	0.00708633883140163	-0.000627909560053268	-0.00474264684510666	-0.0118293800213527	0.00247119366635478	-0.00274214398482527	-0.0141028340133401	-0.00282680494566289	0.00665120415379737	-0.0148127082828108	1.59702020272369e-05	-0.00212611292972573
Slc16a10	0.00708611798545476	0.00378929234047903	-0.0184301913034159	-0.00106408023741308	-0.000633015388669142	-0.00702259136529408	0.00648640082866326	0.00429826296259074	-0.000977601917329916	0.0135734890810962	-0.00539644252883532	0.000955346957148596
Tmem41b	0.00708354719480168	0.0110027410700143	-0.00100766324102791	-0.00043087478893948	0.0045539680139224	-0.00720169903691835	-0.0010268075215437	-0.00646723528215628	-0.00097553182224081	-0.00387703079986196	0.0166659547054389	-0.00349564311867056
Gpr19	0.00708150226530128	-0.00233908771801455	-0.0147716805504068	0.00386908564463741	-0.00237527762257502	-0.000811469677286149	0.00271256496126889	0.0044224970606074	0.000712494998500843	-0.00479517074454192	-0.00349812777298035	-0.00335799471024992
Iscu	0.00707689859308843	0.01314460437285	0.00754134106259095	0.00636154071318607	-0.00283892443701331	0.000408993527160625	0.0212577413746355	-0.00607922276482457	0.00497510713418312	0.00273030546756499	-0.0116638545993438	-0.00261051518964385
Fbxo32	0.00707667144125695	0.00423691589383959	-0.0246959401095106	0.0132321426996604	0.00933300464454129	0.0131975572901173	-0.00368973738361993	-0.00160559747769143	0.00338102111473583	-0.00847635573805586	-0.0123886729612968	-0.0031542978419944
Gba2	0.00707537418796608	0.00506614458619528	-0.00506831389203152	-0.00969950281005998	0.00939198044026546	0.00277232887268252	-0.00724790258779396	-0.0129052588554194	-6.97517954329236e-05	0.0181285683027822	0.00930300293442956	-0.0044310374619036
Mmp8	0.00707509661525436	-0.00171193834320936	-0.00798443137455984	0.00171316757350532	0.0110039733027868	0.00982502709172544	-0.0054604246903973	0.0130011112360375	0.00838193066881831	0.00665354733985696	0.01469268329625	0.00332620958165512
Tapbpl	0.00707188163313094	-0.0128884334349228	-0.00428271726617151	0.000574446065481871	0.00234653011353439	0.00287101723884602	0.00569747310691343	0.00467796954183232	-0.00192766556699647	-0.0131021347422092	-0.00637599921381013	-0.0011396816619174
Twist1	0.00707134638197495	-0.000427293046812804	0.00955279615691522	0.00696558514196609	0.00507511426745608	0.000535071937556602	0.000254675969899071	-0.00665074231537725	-0.00297775745674227	-0.00817614242348716	-0.00277981268928444	0.00465869899994785
Srfbp1	0.00707020700265286	0.00179419738763792	0.0047570228944728	0.00746078661437974	0.0150105978680778	-0.00625899936864142	-0.00764754475348058	-0.00431987093437883	-0.00817742666778918	-0.00248585748431823	-0.0128570227707114	-0.00656213062639563
Rhoc	0.00706904337888905	-0.0075387312961513	-0.000208164619497288	-0.00368154345798037	0.00153582548533848	-0.00682466379860379	-0.00913037168112495	0.00460223279914911	0.000335934887069087	0.00166104651892614	-0.00134771400799777	0.00903151800293635
Mapre2	0.00706758670039041	-0.00628846871662511	-0.00128332283384058	-0.00310483322421718	0.0028958764850568	0.00325781133596491	0.00852953761248861	0.00543882096582516	0.00355584509698141	-0.00342354994082748	0.00306281935272216	0.00901813176141424
Gm9174	0.00706200396782224	-0.00322115384961859	-0.00286839005992947	-0.000187709384045831	0.00284481812967697	-0.0136610361491997	-0.00239717300713592	0.000806939366230337	-0.00020936657453315	0.000567499535869216	-0.00511525590180324	0.00447710035009184
Dazap2	0.00705988214052513	0.0128438402221266	-0.00159251547248764	0.0134412133798955	-0.00501359126993141	-0.00179362906800705	-0.0026625120999085	-0.0044881879430608	0.00176307439261204	-0.00566766926960398	-0.000472841739125544	0.00468885089915647
Gm9009	0.00705836899700185	-0.000910296840895425	-0.00447465602857236	-0.00320825694141415	0.00940003857275742	-0.00434383136914106	-0.000224200481319825	-0.00171678990553565	0.00287679847535733	0.0039796839903906	-0.014032437663037	-0.00662092574185839
AI846148	0.00705751336289043	0.0151415979872477	-0.00273680630708445	0.00289499199899234	0.0137541735013349	-0.0116930480631924	0.0119271016343909	0.00908793009419845	0.0103171477547675	0.0093611479402444	0.0037856101921554	-0.00118869399684436
Gm9143	0.00705239655028088	0.00341120502539001	-0.0122107249270533	-0.000494195722964984	-0.0036873078695784	-0.00666176052808401	-0.00085553929085632	0.0101727086405178	-0.00573871505815174	-0.00156602746093051	-0.00558409448786207	-0.00456782664327899
Tank	0.00704760157270352	-0.00202757419042541	0.00729950331835619	-0.00935524675578125	-0.00292960508152266	0.000339652847330133	0.00420393102617199	0.0200635118082	-0.00224368680742665	-0.010071298951298	0.00386882113262793	0.003295843142044
Ptpn2	0.00703643656124442	0.00883255178989283	-0.00584708361484341	-0.00592184320414259	0.00877423302901842	0.00757425560046355	0.00641823771574576	0.00616210866839404	0.00439605034601462	0.00497685813687667	-0.00224054192599311	-0.00116596204657938
Fzd1	0.00703592217112387	0.00538669594452772	0.0216122152419667	0.00079447326367831	0.0168996881253165	0.0134151081112989	0.0281549052861988	0.00713491715878351	0.00103771115078516	-0.00406761211129653	-0.00818557196342157	-0.00536050653373054
Utp15	0.00703284682174165	0.00439222906420089	-0.000932349577076034	0.00623108385502718	0.0011931259576778	-0.00501701455522312	-0.000918233717412001	0.00534880604681588	0.0112621500479101	0.0211766808600194	0.000219881400946507	-0.000294451330121905
Gm2178	0.00703174032463269	0.0074965314294744	0.00445726225851508	0.000212035635579433	-0.000199953882628854	0.00287560682540184	-0.00578564501935357	-0.00716882539437681	9.95300919430479e-05	0.000146432104274709	-0.0115861586412361	0.00339171342236579
Ccna2	0.00702690470932246	0.00360268713982483	0.0168230549078901	0.00371042226680574	-0.00889367090619318	-0.015631505468231	-0.0152304989929076	-0.010635936589344	-0.00252045739638268	-0.00778592462456987	0.00618610013160688	-0.00138274354948811
Rcn3	0.00701064910560379	0.00969113084591018	0.00353104217112498	-0.00297004322210211	-0.00147563890299358	-0.00108212492420928	-0.00683950789029303	0.00269190444263818	0.00195844579912445	0.000773811427308084	-0.00612680263407197	-0.000188498546785506
Adipor2	0.00700496613500841	0.00374540823959624	-0.00413153417893315	-0.00336391626365031	0.0129615112431106	0.00321123698733627	0.00740804895089559	-0.0129233922694007	-0.00346904344810017	-0.000961112735926757	-0.00190640627840702	0.00696896718813223
Gm18014	0.0070031434802801	0.0133423577145174	-0.00209363088309918	-0.0011591776641629	0.0113528242440264	0.00215045991528991	0.00188780230368335	-0.00547759971167911	-0.00442690444124356	0.00289680412203144	0.00179893778794433	-0.00105008535631854
Chst15	0.00700185794430721	-0.00292941484164688	-0.00346731065613935	0.0045892250570074	-0.00773619699197244	0.00972148557902698	0.00692949867705468	0.00805535916657381	0.00790078442954195	-0.00472143040429468	-0.00127523783697683	0.00442744981458595
Cacna1b	0.00700108531493635	-0.00745743512473515	0.00743754378077972	-0.00120533326286535	0.00113550971190558	0.0078846533029771	0.00926966465968136	-0.0031305197224425	-0.00539947755774658	0.000426463559396115	0.0167270842282754	-0.00576586171533343
Pcdhb21	0.00699635492821996	-0.00476313123234101	-0.0170558960258841	0.00759712291915754	0.00563011172678841	-0.0104604398360782	0.00244594057806198	-0.0108565929625909	-0.00248689455105275	-0.00413465816178031	0.00447622391708366	-0.00566880976957802
Orc6	0.00699237736423163	0.00499211441292448	0.00568545693175615	-0.00247727375242546	0.000940906354666985	-0.00203564082376111	0.011259610899523	0.00169442643598607	0.00550196529393839	0.00441101830504557	-0.00468240373529699	0.00322407940988429
2010320O07Rik	0.00698627717268193	-0.000414354133113608	-0.00356195362924146	-0.00112938078065866	0.0156217999168135	0.00121592407768105	0.0116831220293962	-0.00458280907105019	-0.00129969807635754	0.00527012437667628	0.0173661912198661	-0.0021042006458335
AW554918	0.00698329457553639	0.00124976764342238	-0.010783114062869	-0.00931159723137302	0.00569348224091127	-0.00355744948678794	9.92024307944123e-05	-0.00698863542896906	0.00664329792246144	0.00611818890224265	0.00865076380832079	0.00531616761366235
Tm2d1	0.00697727671766416	0.00358599729547649	0.00257151273905946	0.0094710006144736	0.0072965537096239	-0.00565526298831019	0.00168521679915695	-0.00376493003568035	0.00939079936267385	-0.0079068424442652	-0.00169383904351049	0.00559194956727216
Gm5451	0.00697610962712779	0.0101651178962851	-0.00184484729575611	0.00811653920304098	-0.014174821081044	0.00545584293301025	-0.00972222382420352	-0.00138360884905977	0.00363199693778598	-0.00273366280419967	0.00704894168829176	0.00112653779214678
Tgm3	0.00697071330261755	-0.0101445523160377	0.00963695035091656	-0.0106197213173427	0.00140857594355821	0.00422145976754894	-0.00457726132009915	0.0173119565746787	0.00569426401871031	-0.0131324463830279	-0.00710094580762552	0.00440625214326656
Trp53inp2	0.00697047111696146	-0.00836676634773825	-0.00741173816557137	-0.0105289685916891	-0.011555781196803	0.00980688371141344	0.00371824636187475	-0.00325256033655277	0.00414997692485243	-0.00620801467497654	-0.00575653121106896	-0.013867227251459
AB124611	0.00696890088360419	0.000931909076807253	-0.00770237415355617	0.000913004696819177	0.020216689488226	-0.00155135112535075	0.00159917374654594	-0.00384150573224851	0.00565514977026424	0.00408888218838742	-0.00194554877534846	0.00111609065652325
Gm14037	0.00696383905762194	0.00035305475334018	-0.00656424174697169	-0.00706873827423698	0.000242894797592281	-0.00823850318738073	0.0183712755630345	0.0075581461204557	-0.00553956297202972	0.00736905906159115	-0.00353375369525131	-0.00234119983651992
Gm28049	0.00696201931853862	-0.00354293699998024	0.00220632705174155	-0.00135805898919152	0.0111912847572959	-0.00815031662630617	-0.00728944253784754	0.00720600126783155	0.0218354498020841	0.00847057854234941	-0.00780884753577908	-0.00711346424671291
2210016F16Rik	0.00695985736128897	0.00631011643732922	0.00244918096450037	-0.00446968303542871	-0.00156121804769794	0.00747257289555865	0.00209089441986324	0.0123494420536312	-0.00681748196638389	-0.00418366804395431	0.0030574755535837	0.00126902465189371
Wdr90	0.00695895956399807	-0.00843301482978913	-0.0205935795817375	0.00539902803423239	-0.00732293341140268	-0.0133640523844575	-0.00375701516383101	0.00360128456697384	-0.026563662420991	-0.0138427395588802	-0.000771267652078187	0.00478614114812847
Rabep2	0.006952553037385	0.00418007104017123	-0.00763561553284856	-0.00611802740459453	0.00452654262016732	-0.00609006909324219	-0.0040747238852809	0.00658285089018271	0.000504369870587729	-0.00227186274209097	0.0106763046318622	-0.00238575032769071
Fam109b	0.00695225546679359	0.00981838486726079	-0.00489262442123157	-0.00102091072426918	-0.00674198507465202	0.00667277521714857	0.00143907093169499	0.00267057122459405	-0.000220493595312576	-0.00436805874742025	-0.00516109385776579	-0.00108707360779991
Vstm2a	0.0069484352548736	-0.0102407304496609	0.0214693834504285	-0.0193085019388018	-0.00417257866073848	0.0105060295870984	-0.0190068188304479	0.0167825029418168	-0.000363817441907843	-0.00613336091265183	-0.000698835407082565	-0.00128472091221861
Lss	0.00693805444612583	0.00915405436578349	-0.00515770077899815	-0.00574844491805752	0.0101165424723173	-0.0012356723438051	0.00731206055895075	-0.000402955787320745	0.00745559976455803	-0.00218782991400792	-0.00149490631936226	0.00110584815323091
Hoxa11	0.00693564660016741	0.00690609473774646	0.0141187287805843	0.0129551492990558	-0.00964385990527269	0.00516716097635602	-0.000840067544644136	-0.0124321584989144	-0.0155610817796658	0.0103896078049924	-0.0241779603501122	0.000362650651997634
Gm16580	0.00693517767091797	0.00295645375167659	-0.00193988216318489	0.0057786154726611	-0.0103966998609094	0.00305784639973586	0.015086821228515	-0.00183630432820962	0.00896044163507124	-0.00556323185831694	0.0112098918455152	-0.00822016413877798
Apba3	0.0069342155866279	0.00324989964327688	0.0120243767232955	0.0086694460797075	0.0109125627318957	0.00389896293186708	0.0228021187099304	-0.0030908458175274	0.00437977587536362	-0.00122613016297797	-0.000773266320775813	0.00569393183464868
Srd5a3	0.00692568408039347	0.0049452784813804	-0.00172275973527255	-0.0102448851094165	-0.00524331723687983	-0.00523486127455348	0.00287529811896425	0.00734324360193605	-0.00885429801610909	0.0104641575358951	-0.00537227546965909	-0.0012016027927862
Myh7	0.00692250901812399	0.0259774157283979	-0.00874567888432572	0.00580192829069327	0.00151091308238937	-0.00940924671447149	0.00456874752965075	-0.00847098008423558	-0.0150298924648164	-0.00233402308324261	-0.0153170863986184	0.00739883307361892
Hcar2	0.00692150467125941	0.00501562740448785	-0.00849961270088195	0.0032662353681207	0.00666972517634144	0.00380362838687676	0.00513920288703346	0.0076581814237711	0.0138362057799846	-0.00319260943933345	0.00675258055664861	-0.000935527180874148
Hmgb1	0.00691814360709108	-0.00540341501131483	-0.00947887812162394	0.00489587091807023	0.00677782521989322	-0.00649013869550642	-0.001235608812883	-0.00971140844772078	-0.0109630739611198	-0.00299002253854056	-0.0085351130366935	0.00248245434519707
Pmel	0.00691148519318773	-0.0113306170558963	0.0094604205772959	0.00686292609653122	0.0048673759541244	0.00403238214823077	-0.0145678285204897	-0.00403821581207149	-0.00188438308672087	0.0128828396317373	-0.00151932891820024	0.00361119893457603
Gclm	0.00690928638144689	0.00553035813750954	-0.00102843653892563	0.00707227524874651	0.00588865359142121	0.00146077238082718	0.000260753301987389	0.018774237726531	0.00561801825226318	0.000661155806713445	-0.00185577019465664	0.0112251532830244
Gpr84	0.00690803933809956	-0.00554588779939904	0.00901299439665917	-0.00625521003926443	-0.00341467794656893	-0.00150405405827736	-0.00186995833995732	0.0071955735733132	0.0086674842205342	-0.00310677925229796	-0.00521344354542306	0.00335719796213754
Gm9825	0.00690269987932058	-0.00227335995955496	-0.00183754694929494	0.00839305575717842	-0.00309586515371346	-0.00950972792418412	-0.00324260188448081	-0.0100162161778226	-0.00478136938693772	-0.0017891126685609	-0.00703416514868127	-0.00671786041546603
Prom1	0.00690031038023151	-0.00364434924160515	-0.0127251584745242	-0.000755913542957469	-0.00809162065549265	0.0254462448737554	-0.00123720043746989	0.0135587611595522	-0.000399112575962061	-0.00619448500023828	-0.0149275639478904	0.00219768124659603
Ptgs1	0.00689982923500655	-0.00846903408882635	0.00126448767481966	0.00608347540364926	-0.00652128045443052	0.000935410557235683	-0.00112841488693013	0.0092839118942285	-0.00143921635613204	0.000509963718179486	-0.000440754743093389	-0.00939775348383113
Ipo5	0.00689818020101317	0.00100112493227984	0.00760509497984893	-0.00261148344473186	0.00758421587007962	-0.00867593469072477	0.00402307498515425	-0.00574267827091619	-0.00182157915375692	-0.00388970086668464	0.00270892594172671	0.0045314073771986
Mpzl1	0.0068980493232201	0.00057996692625788	0.000218795858337498	0.000307748433248497	-0.00651235370534258	-0.00216117978803424	-0.00846294450999222	-0.00220535644395164	-0.00257526212817408	0.00198525484003463	-0.00306791096916543	0.00675114690526495
Adra2a	0.00689799774205768	-0.00686119317700154	0.0212214893558217	-0.00532893086191843	-0.00325004590966662	0.00464435043393012	-0.00727976365218805	-0.00347762556545317	-0.0117786084624836	0.00187733561124984	0.0113025267478571	0.0059822493205046
Ctso	0.00689499161695882	0.012279111300292	0.000205774919692136	0.00137151598843553	-0.0062628424080841	0.0120836907209274	-0.00308094572024959	-0.00400126935667221	0.0110103585992379	0.00677780830827593	0.0139541826840803	0.00317323781544639
Asl	0.00689491942522362	-0.0084419228126363	-0.003492813689902	0.000447968915656395	0.00180019327278376	0.00446211680881546	0.00346457731130112	0.0150554807377047	0.00872296323675661	-0.018128950808879	0.00484377669763176	0.00337318138590919
Emilin2	0.00689289604458466	0.00845995840848322	0.0137568582316247	0.00900286285665101	-0.00734406485674237	0.0133293495885271	-0.00169373160950751	-0.00385926652861888	0.002131784524206	-0.0102579362224001	0.012839642855109	0.00128638326840524
Cxcr6	0.00689255687304082	0.00795558785990098	-0.0143511216025511	-0.0168369561159332	0.0106698538840214	-0.0140589409521346	-0.00850355562195728	0.00288496547539141	0.0107650216510431	0.0102339564485363	-0.0137409379534619	-0.00250537374705757
Dsn1	0.00688844823878136	-0.00534656316676896	0.00266594169057814	-0.00310882361694183	-0.00286890826502716	0.00315388192127756	0.00674926972722609	-0.00700815374685871	-0.00353673809657227	0.00763719220167075	1.40225475407535e-05	-0.00235625252069493
Gm17259	0.00687713232947626	-0.000876537764497023	-0.0102404911203452	-0.000188351805229747	-0.00183858692025157	-0.000176050637741847	-0.00260237047523004	-0.00277344252721937	-0.00437694035663773	-0.0109867688874704	0.0255721177523195	0.00341322858453534
Mc1r	0.00687466362343237	0.0147014833765584	0.00590693778841576	-0.0117653433668952	-0.00626093306242355	0.0164221025505834	0.0166414469736023	0.00281647316392288	-0.00990374650162905	0.0015191535698115	-0.00121115864784865	-0.000152408892667768
Mrpl57	0.00687389746586437	0.00474353707546073	-0.00465381461005328	-0.00225781094460282	0.00337050560728876	-0.00386097476404269	-0.00246689495206399	0.00553710409692096	0.00094159830250547	0.00939141054560625	0.000706234076835821	-0.00355067323692655
Sh3d19	0.0068703169783622	-0.0122259120649513	0.00892810972549058	-0.00259845710756608	0.00994825229923791	0.00655152654689517	-0.000448936394400895	-0.00512814459383248	-0.00110233096468183	0.0083881559794645	-0.0019723524676893	2.89516451980105e-05
Cspg5	0.00687011199503561	-0.0096298240291266	-0.00629914679996448	0.00303130537166013	0.00149974601508625	-0.00570313966771939	-0.000143850268860445	-0.00858831058737805	0.013645578972357	0.00275647523149037	-0.00362713354964166	0.00308863787959371
Jund	0.0068665460912118	0.00463064663148022	0.00167385038679063	-0.00302111026829353	0.00815758554866353	0.000591878672451481	0.000541246949606767	0.0122840560115758	0.00267913197537494	-0.00462535698090803	-0.0023531081292561	0.00236238123870626
Cacnb3	0.00686267195697789	-0.000242032560233474	-0.00853233701035208	-0.00748445990631584	0.0108758554842383	-0.000832285528700184	-0.000959349781568404	0.00127445408409182	-0.000327582461925928	-0.00308373110865049	0.00372213939770715	0.00125979194509644
Idnk	0.00686262545136899	0.0114243960094702	-0.00643121008268072	0.0113230858959141	0.00224599619631247	0.00408393337508584	-0.0025498610254483	-0.000700316010404261	-0.0104686764047085	0.00684366483405172	0.00200351314526334	0.00256464073620143
Fam111a	0.00686243548743345	-0.00768413044631532	0.00635575221284523	-0.0133837861744994	-0.00714962317097762	-0.0054282524319365	0.00150995402850792	0.000259193103588562	0.0103829363075468	0.00731131112737913	0.010104767035046	0.0136315894109324
Hmgb1-ps6	0.00686207447919003	0.00332499906875947	-0.0093873227205655	-0.00763652917636042	0.00802984840523492	0.00072287565560085	-0.00389248518136817	0.00910094925456459	-0.0057455351470286	-0.00604638922844147	-0.00782398759987072	-0.00205789065064656
Kcnd1	0.00685797887566902	0.00685548724349524	0.0013644702306197	0.00548569394689708	0.0187347442613693	0.0103592195839624	-0.013102184909393	-0.00529860141905387	0.0139720004500852	-0.000207807817662567	-0.00707159495840725	0.00571555851239813
Sik3	0.00685710148477913	0.00150238285886714	0.00327285406759961	0.00329307407424961	-0.00977457807491189	-0.011804544447591	0.00622279626985713	0.00466915381669819	0.00563021491614683	-0.000486781152476235	0.00102755352261091	-0.00590902705890922
Gm12034	0.00684696451276506	0.0205909777342329	0.00561587604025691	-0.00396053616501664	0.00388686328160356	0.00342207712629613	-0.00222420459375059	-0.000855270929773846	-0.00456502383735626	-0.000708117821050982	0.00176902113613295	0.013548248540204
Gpi1	0.006845939577137	-0.00352131786459682	0.000595784244371792	0.00479467678653591	-0.000798344982232846	-0.00724649606608851	0.000472737664214231	-0.00238438364116117	-0.00165200042347732	-0.00123379109536692	-0.0037743751406299	0.0112929779366462
Tnfsf10	0.00684282243921102	-0.00270491696845137	-0.000560156333024364	0.0112506009039409	0.00836398551471713	0.00533365664495185	-0.00729604471650556	-0.00558304489228797	-0.0155709624880505	0.00192322536812374	0.00867179954524891	0.00253056570303375
Tmbim6	0.00684122581571562	0.0102944601405906	0.00108653655685734	0.00119296756836991	-0.000668759670220971	0.0054445918113972	0.00575252451323693	0.00157981406724481	-0.00131971944213687	0.00295254157759809	-0.000723978261211387	0.00915136826994591
Fos	0.00684069679915505	0.00447196859233011	0.00180795504650553	0.00726261515022416	0.00693198170819011	-0.00328599817799146	0.00146924399571996	0.00209292275051476	0.00868038502318633	-0.00502087335999998	-0.0117682341872096	0.00458680189437647
Pi4k2a	0.00683996577602412	-0.000994371844073859	0.00362984832577953	0.00833851192498884	0.00250418649912016	0.00361836170162095	0.0060657916120694	0.00941235789905785	0.00869430928729269	0.00122688437133009	0.00715759912976853	0.00908102827622572
Cyr61	0.00683706870123138	0.0192475530112215	0.00964582168461994	-0.0151541256805745	0.00732576065430525	0.00513949428494681	0.0427897563976469	-0.00226345689723652	-0.0074644316153113	-0.00434710749933695	-0.00347200730764033	0.0112919693276703
Nploc4	0.00683260151802953	0.00252380583109736	0.00263207364719465	-0.00367076910454277	0.00681482131478539	0.00247846347427079	-0.0119497975790812	-0.00384060317433281	0.00358921994582199	-0.00611151638536797	0.00441043165084378	0.00463542941149747
Fignl1	0.00682876912233824	-0.00183426199362881	0.00828134442894661	-0.00277707637960003	-0.000674911199530634	-0.0103961392759219	0.0103978752308584	-0.00319224855766421	-0.00618407004014265	-0.00940723347383791	-0.00949829986679363	0.000189192640686189
Grina	0.00682862519820392	-0.00195042321029417	-0.00139309405655015	0.00958718767017441	0.00135804687544272	0.00282613969015387	-0.00387628401183677	0.00083153248787306	-0.00811592161898317	0.00704772908245371	0.00276472313493613	0.00697149691359128
Gpn2	0.00682748976032457	0.0065437110980766	-0.00130446936695217	-0.00115585490542178	0.0146583947539743	0.00105025241670129	0.0113982287789469	0.00663151629862162	0.00292685107024534	-0.0119105610962337	-0.00464600835038341	-0.00322402727590784
Kcna5	0.00682264754825876	-0.00707542068095692	0.000952125405042204	-0.00715674813718491	-0.00403924278297329	-0.00271599519890923	0.0112668968163601	-0.00490155764964163	0.00241346164810729	0.00480932180881036	-0.00262372066368803	0.00420938309499503
Wdr91	0.00682240266340586	0.0102428703910521	-0.00574859429868299	-0.0034739123624799	0.00461923925918289	-0.00444303227832575	-0.00806436991020453	-0.00349572337040193	-0.00567318564473572	-0.0166480511170315	-0.00873781604863303	0.000167181148470544
Gas7	0.00682004826867623	-0.00863591227014909	0.0024014798241671	-0.00236714311950756	0.00312046973355267	-0.00573676685002039	0.0110069369759553	-0.0040253951458094	0.00856784616980661	0.0044899560850651	0.00362027680009563	-0.00934631250730185
Spdl1	0.00681962886959912	0.00392098581733753	0.00369251279320294	0.0012701458298995	-0.00528293413654781	0.00584647528461426	0.00313078274719682	0.0141725154231728	-0.0065303660834922	0.014155918410796	-0.00760328114977545	2.51042579012825e-05
Hexim1	0.00681886744924078	-0.00637866387513473	-0.0052527496701137	0.0107219817853723	0.00909168051049511	-0.00348733118474736	0.000245140607751089	-0.0103194226724225	0.00845459698104667	-0.00610243227395898	0.006109609814807	-0.00669603349211968
Pcdhb15	0.00681878428626564	-0.00153824590594744	-0.00845803407158702	-0.00256100358736533	0.00252390761723224	-0.000832335689065865	0.00894526036401101	-0.00164692743468572	-0.0156283677731679	-0.00919367038938049	0.0149824951844481	-0.00210703199848247
Flywch2	0.00681315181983553	0.00723733176325582	-0.00910700128135906	-0.00467940218459677	0.0108257810877704	0.00541787346858901	-0.0172769185245391	0.00129634181182682	-0.0060842552204933	0.0107278688583426	0.00227846357338538	0.000270520764015094
Insig1	0.00681303192924368	0.00981956685055524	0.0110259166216361	0.00911211982979041	0.00124490100892678	-0.00686238678152806	0.0064857686409462	-0.00948716290353683	0.0122643840627683	0.000901442925901769	-0.00818857436137563	-0.00368980730490353
Cd300lf	0.00681031941342114	0.00550463109190293	-0.00410135698530189	-0.00384957908359023	-0.00394685221204821	-0.000242956643318138	0.000181135803426016	0.0177481916804616	-0.0115308051472091	-0.0176488736797536	0.00833086309032686	0.0059526446065342
Vsig10l	0.00680812553539627	0.00519694465888807	-0.00504441125338169	-0.017204220842213	0.00189061154307204	-0.00181878566608859	-0.0109440802023579	0.00706375126057668	0.00807212957207305	-0.00505992837926126	0.0102996279952536	0.0031560535053805
Fam49a	0.00680694719980643	-0.014947923643141	0.0151630423249597	0.00159720986319603	-0.00670931570487887	-0.000596745422706659	-0.017698572507397	-0.00766867442656534	-0.00300157421600467	-0.00672266684627793	-0.00698215490356097	0.00485532595304717
Pcx	0.00680508045744282	-0.00357810510458231	0.00587386504541251	0.0037198513267031	-0.00759659808061627	-0.01037423632371	-0.000965055576200339	-0.00423105646936717	0.00996637513197466	-0.0025239314598946	-0.00168190246476764	-0.00246912363964201
Suv39h1	0.00680342326397002	-0.00424425261656707	-0.00075454221865076	-0.00888875953180576	0.00739859980100262	-0.00122254388828538	-0.014269893415118	-0.0141441841200435	0.00304218878027201	-0.00882975903604278	0.000999571280292841	0.00124214431056688
Hells	0.0067998971662174	-0.0183356081652749	0.0118306658935671	-0.00621498205384769	0.00408781799239199	0.000857774036327181	0.00727525437167712	0.00526230314565356	-0.00865100657086118	0.00170575425105163	0.00645049761574903	-0.00808240730954779
Robo1	0.0067950650885799	0.000541014212996744	-0.0073685892982977	-0.00407888981464333	0.00672422035465624	-0.000621591906193355	-0.00345965139976958	-0.00616970263748883	-0.0105841624750269	-0.019540043547769	0.00843554676442083	0.00708795127883302
Nhp2l1	0.00679114013868547	-0.00237547477488628	-0.00490475752219145	-0.00204504186805117	0.00738546510820058	0.00353641084491902	0.00289307717361055	-0.0112080006983873	0.00560727062925895	4.65401708670233e-05	0.0109432821281892	0.00218588244842824
Zfat	0.00678803282075438	0.00598578139220271	-0.000442719240388063	-0.00161218044507564	0.0154626406289888	0.00317646509246123	-0.0107218581530683	-0.00577762793107326	0.0144863547537008	0.00928036959794812	-0.00500172527427548	-0.000344411646979772
mt-Tl1	0.00678232902245057	0.00517311117437643	-0.00997244605399214	0.00234216584738405	0.00829275085623866	-0.00818204775287975	-0.00223949649792357	-0.00376524067054704	-0.0156476541797523	0.00028704842908176	-0.00519275470667528	0.00612793841166216
Syt6	0.00678072190692749	0.00139286786482405	0.00328880510835673	-0.0180919051270649	0.0132312928947987	-0.0064537340219184	0.00514289683957103	0.00521645690394139	-0.00112124424830763	-0.00241234097041016	0.00799294726133367	-0.00346423900974589
Tyw5	0.00677694890031612	0.00486643042353	-0.00641368006810607	-0.00959722938679584	0.0027647706276249	-0.00257591595154237	0.0130702420964349	0.00944116910229654	0.00548950390256917	0.00625919145092883	0.00452473051490139	0.00436104850365508
Atp2b2	0.00677537455516751	-0.00606333119400687	-0.00541761143961316	0.00887094558633107	-0.00321675148018523	-0.00212602171777446	-0.00385769469075734	0.000903167822328931	0.00848086456613553	-0.00799834237205533	0.00378340148564253	-0.00342909078780432
9330159N05Rik	0.00677438916224506	0.000478846620145779	4.43488030014772e-05	-0.00157726200531701	0.00111630613143926	-0.0060163660130138	-0.0117659627355712	0.00358297631034374	-0.0114911079974144	-0.00325468869013513	0.00377479772814628	-0.00542964566748488
Bcl10	0.00677411912804122	0.00557673094789159	0.005912076166946	-0.011225056462528	-0.0021645454760338	-0.00112674472262871	0.00254899852220082	0.00264765433291328	0.00489205059106024	-0.00802331891171918	-0.00343665949560061	0.0091100505168275
Vhl	0.00677208480341019	0.00894624102321488	0.00724262671820991	-0.007887354103128	0.00208427233836709	0.0020053953176657	-0.00366056014054307	-0.00507296431160249	0.007801343089423	0.00350311974680417	0.00570311620875984	-0.00116826102517897
Gm6027	0.00677104788697176	-0.00698994652655437	0.0085455641323283	0.00317216129321689	0.00247440015117074	0.0033231161198663	-0.00166965308811632	0.00142009371842831	-0.00480486741310441	-0.00391109986655774	0.00895512303270084	-0.000968330593210422
Stk38l	0.0067685294532509	0.00228814748615483	-0.00329367856522869	-0.00470358428044873	0.00639034639893937	0.0117952222229558	1.8254147444302e-06	-0.0082942990824849	0.000114744300049329	-0.000501599033673709	0.00270417199885917	5.61030619184916e-05
Fnip2	0.00676388945565308	-0.00909626387806952	-0.00749533642676401	0.013585453033844	-0.00271285707037724	0.00473995267202995	0.00420384111102823	-0.00440332394399943	-0.000180503831150921	-0.00841862737498397	-0.011227908529761	-0.00120098438106671
Rpl7l1	0.00676000810594808	0.0101638488662549	-0.00222360247598679	0.00259477908518242	-0.00253430311125537	0.00178465081815414	-0.00698080213769061	0.00517120915114773	0.00587052479251401	-0.00400047747856562	0.000639115181025226	0.00222826337327129
Manf	0.00675235375514668	0.0131929170021007	0.0200136801742592	0.000575421022574906	0.00717244972632766	-0.013415838715935	0.00934463439920368	-0.000178806394414055	-0.00401362660635918	-0.000932997297345604	0.00162509882239393	-0.0114633361768175
9330175E14Rik	0.00674898951196803	-0.0115233923584174	0.0101158283059227	0.000850694126030466	0.00827833156173428	0.00502039025724329	-0.00714553799694476	0.00854234198121825	-0.00689392535663051	-0.00854644367759323	-0.00207833835008247	-0.00203124949122166
Oasl1	0.00674848571319603	-0.01157244483338	-7.91968800504551e-05	0.00887774648603475	-0.00841825120036361	-0.0156249000761674	-0.0123560794027637	-0.0185989417368749	-0.0118262389560682	0.0111894309944464	0.00839658214645016	-0.00354529257658033
Snord13	0.006743406258355	-0.00647805372821798	-0.0068956273175276	-0.000449536712328911	0.0112678528865542	-0.00868393922414648	-0.00913198383113396	0.0189948873214162	-0.00130776955836647	-0.00898034122388225	-0.00739519390617452	-0.00353580122271779
Kif23	0.00674338768439971	-0.00234968499345002	0.00786155422921501	-0.0123643244400447	-0.00514967607873073	-0.00501735667956199	-0.0237604219237147	0.0189970242705022	-0.00221203513914669	-0.000651537729045545	0.000919839206715067	0.00569791147963801
Spc24	0.00674152517515682	0.00424689024031793	0.00655153451935173	-0.0122403488612422	-0.00459229465546982	-7.27474937857235e-05	-0.01715189623707	-0.00688121964527108	0.00469250592481339	0.000531998288605839	0.00194372018768029	-0.00367374159200383
Pola2	0.00673790915873662	0.00585966176885143	-0.004997763921697	0.0103093488574523	-0.00237387129345692	-0.00711238833982108	-0.00190995996466125	0.0043139937542921	0.00399062624358807	0.0114304146954105	-0.00610243982566782	-0.00243370365811149
Slc11a1	0.0067359573380873	0.00118292537333977	0.00815498580811338	-7.73002663275948e-05	0.0170045875836087	0.011560703632533	0.00408056059821413	-0.00402669016000286	0.00192159603145375	0.00289575512672757	-0.000423678578072979	0.00340574816699805
Lxn	0.00672937497432256	0.00633171234434975	-0.00562584403868126	0.00041338836154245	-0.00335298185959153	-0.00217735036322656	0.00349946873912111	-0.0014220494346842	-0.00524756127291011	-0.00979747465633807	-0.00492375187175681	-0.00227748324757013
Ing5	0.00672821473518676	0.00993927310680805	-0.00356543913572788	-0.00388117728258604	0.00462894372828785	0.00147203697849068	0.000111590736459556	-0.00749314255456722	0.00778229746689394	0.000776170053115251	0.00721525161391367	-0.00344693432816661
Dlgap5	0.00672720597427213	-0.0060335259006726	0.00723988167474606	-0.00175868364924392	0.00436113625919696	0.00433503418536906	0.00107191396899467	0.00721927372699225	-0.00310864313699398	-0.00625405813685748	-0.0107312643696136	0.00585694281627018
RP23-232K16.4	0.0067205457555343	0.00806727069132355	-0.0192605295097377	-0.000897138773884739	0.00562175693760183	0.0086804658444209	-0.007461807309581	0.0119113214429215	0.0139011439910439	0.00129052843447884	0.00701638274782521	-0.00252715176548924
Mrpl23-ps1	0.00672010714249388	0.00344978697773215	0.0141917928444564	0.0052762025974275	0.012755732778859	-0.00166029765233328	-0.00336489745060267	0.000576584433876582	-0.0151776653498634	-0.00596732798637299	0.00281756335891379	-0.00207178642961861
RP23-250G8.12	0.00671962008744803	0.0036015422001257	-0.00676364166070053	-0.00234461827072522	0.00251626421730432	0.00370777413505296	0.00558760136649631	-0.0145383951393707	-0.0104313396700032	0.0084097838061825	0.0112311001430634	-0.00218397377618293
Chaf1a	0.0067165173799319	-0.00798135949238615	5.19066668979531e-05	-0.00354461521277163	-0.00182622362513325	-0.00919865778897064	-0.000827431006105551	-0.000893536064817576	0.0103713705739736	-0.00471218349485477	0.00716414121781121	-0.00466482117799509
Mau2	0.00671493589192109	0.002224576253829	0.00447321120636574	-0.00383677405321763	0.0180140444871353	0.000661044147715502	-0.00119105040176231	-0.00910024151249176	-0.0100960502618343	0.00807928891408681	0.000344658748013445	0.0006639220957423
Cog5	0.00671482616842954	0.00738660088946416	0.000870409169645751	0.00240808617147259	0.00535149145592305	-0.00468949553992856	-0.00981355562795696	-0.00137537789936561	0.000229797535612357	-0.00411438893133047	0.00451515645086489	-7.86742974436368e-05
Stmn1	0.00671239556770243	0.000220786472341155	-0.000562553652245334	0.0105759874259644	-0.00328385984164852	-0.00294373849897493	-0.01342583774625	-0.00475469469858068	0.00580758138341003	0.00621444378355567	0.000736041997064082	-0.0115234564184622
Gm26191	0.00671053277694888	0.00683947555605255	0.000970116500265964	0.00516810655087286	0.00150310952565215	-0.00700069656135868	-0.00811520746771411	0.00167167344524549	-0.00104885511154483	-0.0188201224820701	-0.00753574280239409	0.00236835264370647
Zfp2	0.00670968351033461	-0.00939356603537277	0.00284852590682328	0.0126825395604861	4.94508122800135e-05	-0.00299777732130094	-0.00444509385063607	-0.00369059853403091	0.000521963816136162	0.00670097592517535	0.00603842701412826	-0.00237233895294248
Scarb2	0.00670207510988415	-0.00528982775482059	-0.00721521939039395	0.00551745821204623	-0.011470949715188	0.000141947636871214	-0.00232454790266956	-0.00418521144955354	-0.0011219349150586	-0.00392321635140009	0.000255248965175357	-0.0114389135466875
Hist1h4i	0.00670010576982201	-0.00926356252640805	-0.00767441518773068	0.00558243246026842	9.75845981234183e-05	-0.0117936998975475	-0.00237070549571878	0.00757926497882907	-0.0074112572485518	-0.00211371941976219	0.00828010486939265	0.00703282832321518
Ncstn	0.00669188065363973	0.000633254213584168	0.00802920580815842	0.0173647107735861	0.0103048318075691	-0.00324362635197191	0.00620679778607667	-0.0109418516213852	0.00753220259129901	0.00245380343790906	0.004678260675849	8.24860799153173e-05
Pcsk1	0.00668590407530662	-0.00471838114477956	0.00647818962871097	-0.0118649285955924	-0.00450293041438032	0.0110270416259354	-0.0302615171362853	0.0011853670734428	-0.00209793215029162	0.00235749942298448	0.0110535970070472	-0.00667240464136404
Fbxo28	0.00668580749368601	-0.00306051444578167	-0.00500375376938117	0.00269972487341729	-0.011505157701168	0.00267387588960231	-0.00650281425233644	-0.00329792530975216	0.00493106253188367	-0.0030306899079381	0.0010505017245342	-0.00351085253412325
Il18rap	0.00668375287385992	-0.0003108821008564	0.0147302955927291	-0.00473086704463478	-0.000677846012977313	-0.00256657506294772	-0.000185298447175814	0.00528409936473615	-0.00666949168921951	0.00705997821598144	0.00799255851592144	0.00707048487546839
Thap7	0.00667912093627072	0.0089688552563835	-0.00922078506739219	0.00642486356805481	0.000411641966254199	0.00109746185282387	-0.00363188090172571	-0.0106795767481818	0.00901094619412617	-0.00648540675022879	0.002943486521665	0.002317202873748
A830010M20Rik	0.0066785425158804	-0.012323570434703	-0.0151542028257918	-0.00624926905699109	0.0110551737171717	0.00136556918143999	0.00316504418304783	0.014994267102701	-0.00229594386874603	0.00525549160110717	-0.00421030620246611	0.00341069099370414
Tbxas1	0.0066773036690905	0.00798027694775086	-0.00297328200912544	-0.0216868057812965	0.00691530879493826	0.00124708067284914	-0.0125554470505037	0.00838092005083719	-0.0186482487359945	4.70430413817639e-05	0.0200311821193433	-0.00670546374743671
Kat8	0.00667043106663306	-0.000807555692296787	-0.00637086736268077	0.00128049597286185	0.000713298265873474	-0.00557490365819763	0.0120272496699587	0.00437623868158169	0.0113806232905278	0.0105059896796067	-0.00105752972391628	-0.00363080521129235
Cnnm1	0.00665670113201525	-0.00464399679840299	-0.00777834759444667	0.00831592257102983	0.000385082164838712	0.0100085488989068	-0.000262943950445959	-0.00481174319658063	0.00247081570284225	0.0183631559596908	-0.00519034708555354	0.000791308411162225
Smg5	0.00665523818594531	3.22205988873638e-06	-0.00788938519622245	0.00190239115137963	-0.00187326449292953	-0.0128146941271382	0.00147474394743364	0.0155629430175833	0.00404192356875393	0.00800460909665529	0.00826770632920511	-0.00359378772164669
Ptcd1	0.00665362442003995	1.78168903236455e-05	-0.0047029910728853	0.00676315106299335	0.0122513051063617	-0.000541996770524862	-0.00517803744756013	-0.000503958207053322	-0.0151250843784612	0.00637783885834705	-0.00790249683492815	-0.00433056193793753
C4b	0.00665273422235458	0.000618021519554156	-0.00274918162081703	-0.00920222663809583	0.00166909536498999	0.000828681297890905	-0.00291192920828645	-0.00794882600567043	0.0090291477734637	-0.0133338244459982	-0.0104892138293163	0.00526013395952464
Pcdh15	0.00664925426432005	0.00487098771171022	-0.0144832674170127	-0.00285884107357269	-0.00536699436336789	-0.00441917077225036	-0.000331910143072402	-0.00912997295171069	0.000975985455388411	-0.0090982264463409	-0.0105983438010971	-0.00588500301115522
Tmem9b	0.00664830218254973	0.00973382248467744	0.00497145600776806	-0.000880723885088199	-0.00831159205096039	-0.0022161640255571	0.000745301404761856	-0.0143488875772359	0.000318031515499115	0.001594456775918	0.000622733219315078	0.00336693438763978
Pmp22	0.00664827535617902	0.0130053865659558	0.0106747653270397	-0.00930865909063795	-0.000386373040652606	0.00322570448125523	0.0026505950006223	-0.0143013330524273	-0.00598843430394549	-0.00095484973444842	-0.00576554128089264	0.00911529021713401
Kcnq5	0.00664014743744939	0.0106665039015911	-0.000962156491221849	-0.010641768806316	0.00129721635495992	-0.0152176863677066	-0.00831215611414458	-0.00266849422333766	0.00288260240503757	0.00248646350197609	-0.00197245891973808	0.00565101315649515
Fbxo5	0.00663827882900605	-0.00457173813801817	-0.0022467384703542	-0.0141495092318361	-0.00435623046052857	0.00135261741896262	0.00170399339136566	-0.000892468298752314	-0.00637477306548331	0.00984455526697523	-0.000637736774342389	0.00687746075852143
Rin2	0.00663825952257826	-0.00860676470791597	-0.00339485929515254	0.00795702136598358	0.00127263217333137	0.000342775026973801	0.00226192884649944	-0.0108452456105262	-0.00213297777475364	-0.0121789670094256	-0.00256632292348615	0.00105632990740308
Rarb	0.00663732943098022	0.00345991250357894	0.0134501619938518	0.00376066356725423	-0.01363073368544	-0.00295495130516023	0.0142837128197077	0.00449272059627616	0.0196178385466751	-0.00822213860771279	0.00948208548192681	0.00437534236279446
Asxl3	0.00663673398819561	-0.0164249896415695	-0.00417151260426967	0.00655632749017363	0.00492283162394258	0.000550138114925058	0.0163066968276851	0.00497067742564137	0.00842500918428947	0.0139536554211514	-0.0059461815609616	0.00546070319355068
Mcat	0.00663316538491157	0.00473313059942637	-0.00396314169320328	0.00252345713163631	-0.00480316513090845	0.00076155035334503	-0.00274925722391321	-0.00515885383337663	-0.00170830884752897	-0.00955890345096223	-0.00727003024789233	-0.00223295666250438
Hmgb2	0.00662984900392783	-0.00477729540781551	-0.0054389377182586	0.00302648203778212	-0.0101131213824406	0.0100797101839921	0.00676811716697142	-0.0107834649580574	0.00339156435387249	-0.000560809295079517	0.00623475221853379	-0.00590403214926692
Nap1l5	0.00662565826093706	-0.00587751251886539	-0.000331328187322041	-0.0160690731174617	0.00260665123744961	0.00409226742660046	-0.00582184618874001	0.00627589793690727	0.000433444434645098	0.00761636570926387	0.00852410659406407	0.00104770298334552
Uxt	0.00662554398022205	0.00950017151057085	0.00771483472356109	-0.0146808633104613	0.00144515129858435	0.00318020829600168	-0.00662920277544801	0.0106035952827359	-0.00569456945877102	-0.00479540593905609	0.00908039079347585	0.00103449594529197
Tubb2b	0.00662274142352033	-0.00193890384191549	-0.019416135985321	-0.0122196165184966	0.00686056791174046	-0.00738182667895966	-0.00242870066949006	-0.00353694026920415	-0.00363272521589974	0.0152687768055285	0.000776297279013072	-0.00236741744990005
Gm6169	0.00661862996538673	0.00626971082235976	-0.0145870293080128	0.00332990104711082	0.00576928188512546	-0.0125470595894484	0.00560605191316807	0.0134970891128913	-0.0161502161227906	-0.0015404937060745	0.00248186326625217	-0.00535230065414958
Naga	0.00661810821224118	0.0082772826278414	-0.000464052095822463	0.0128736681075389	0.00546438248052918	0.000600378398336185	0.0149016058676683	0.0072609283589412	0.00349691777685459	0.011468058254564	-0.00141068574488491	0.00214869230939735
Has2	0.00661727955110553	-4.25728987606115e-05	0.00223636456304453	-0.00166358930192001	0.00347917992619394	-0.0120272871786614	0.00355106527666464	0.000962460325043226	0.00807009698206803	0.00227888598450082	-0.00203044196413275	0.00337364029461436
Ifitm5	0.00661610417415579	0.0139086666039396	0.00773976584094919	0.00462354999910858	0.00308180846221339	-0.00456328144723182	-0.0157881149121001	-0.000662523573740594	0.00241492761376998	0.00445228777436418	0.00154152407140322	0.00468709128863215
Trem1	0.00661532462515238	-0.0060221182047113	0.0105838250248251	0.00440882617249076	0.00381219198202424	-0.00133678947985734	0.00608471371266737	-0.000254655914609545	0.0105907202525868	0.00181142260672623	-0.00183921892528759	-0.00240015998467423
Atg13	0.00661243407904757	0.00897646176652096	-0.00401819214824085	0.000575985885307859	0.0111840590304026	0.00479963908596387	0.00309630168251362	0.00777296446629656	0.00738351112584222	0.00481693113413693	-0.00795429178268168	-0.00575615204800766
Nfkbib	0.00660792186279719	-0.00985321651938416	0.00800287011200043	-0.00634538630524534	-0.00467661275358674	0.0025402247386739	-0.00759883230968234	0.00361149370721553	-0.00871711179502458	0.00258972445773746	-0.00539148438529941	-0.00567233964818251
Gstm2	0.0066071090906011	0.00757941314402345	0.00349536897456333	0.00145684714810683	-0.0124796981843702	0.0152508241087777	-0.0119941513194365	0.00498174339318281	-0.00778750090697008	-0.00208427323127094	0.00968626210309221	-0.00127534372927705
Pigl	0.00660621131615098	-0.00664480068705384	-0.00488116284875485	0.0077120275606658	0.00599389632408869	-0.00222512157792538	0.00142817290569072	-0.00181476462172649	0.00312767006537495	-0.00278712245778284	-0.000724807512860206	-0.00469349679708623
Ccdc50	0.0066061221487869	-0.0116797845672091	-0.00321200658538685	0.00229323616873639	0.00265517051564286	0.00552825621429453	-0.00320834483932748	0.0038625861539686	0.00566727848201971	0.00147631066900943	-0.0011834872021642	-0.00472510574497718
Pnn	0.00660182900971383	0.0075120778038489	-0.000528744752143371	-0.00447281190282943	0.0112299680235021	0.00159256223206758	0.00393395194818095	-0.00261921679792322	0.00195229454827125	0.00995907858008467	-0.0118292952816927	0.0132159944035793
Hist1h4k	0.00659633421128154	0.0069915427720737	-0.00845551696722403	0.00204322756876341	0.00862751868440618	-0.00215961022205739	0.00843402289592668	-0.00603164662735591	0.0134653323381126	-0.00290457094821255	-0.00149519579016383	-0.00490362256407647
Tinf2	0.00659288149941791	0.000481594342762789	0.0118682578513643	-0.00736324709469418	-0.00365222512061506	0.00115713736050231	-0.0102353872797327	0.0114518588114741	0.00899806916255112	-0.0109442300508413	-0.000890618010400356	0.004594701246383
Iba57	0.00659160944412392	0.00369450218100666	-0.0103307866907677	-0.00125629046422924	0.00235725248790334	-0.00303968585484716	-0.00301176526264969	0.00287314167920669	0.00561358236696113	-0.00520624762711572	0.00201904702935959	0.00106036192024119
Jak1	0.00659147278935875	-0.00659694318125629	-1.29187025762541e-05	0.00111948152056254	0.00447010106685909	-0.00612849458800298	0.00121554232290144	-0.00149140570394683	0.000873475391122543	0.0048433227838816	-0.00323890653975956	0.0112698321888188
2310057M21Rik	0.00658738029004328	0.00629682735009075	-0.00149857640268045	-0.00318314928348186	0.00705102836025222	-0.00537311944942162	-0.00280660311416599	-0.00152909901875092	-0.00129339914660995	0.0090721425441472	0.00292662469629778	-0.00104654818355855
Rltpr	0.00658725370557163	8.03554637936331e-05	-0.00494002418207048	-0.00386176955703999	0.0235981174376683	-0.00593423671538339	0.00984557797942801	-0.00375020668560885	0.0121731122587928	0.00239352727488832	0.00560796002118945	0.00226476303973084
Foxd3	0.00658318952576791	-0.00077412382762202	-0.00216426724811162	0.00153216495367108	-0.00844447666591497	-0.000754157110324686	0.00947390500597981	0.00294339251836548	0.00955918615669964	0.00244579170787829	0.00843638972175734	0.00332099802049283
Il1rl2	0.00658306222997633	0.00903694997269417	0.00586847225514796	-0.0125579066652484	-0.00796931748777266	-0.00794871019536589	0.00325092748119934	-0.00171875730839741	0.00876177911412375	-0.000370743572940412	-0.0103178382986422	0.000845752158489555
Gm6900	0.00658255227159373	0.0106923607482054	-0.00405335802294152	-0.000261244070014442	0.0045152740539627	-0.002642397309959	-0.00481126860250992	0.00787318282226242	-0.0173405582937949	0.00804478870430064	0.00675451343620139	-0.00197928449761313
RP24-188H2.4	0.00658053172271381	-0.00655574859564998	0.00912939829541884	-0.00387887948620273	-1.07012850898867e-05	0.00232580104587871	0.00265315957337409	-0.00926633209155558	-0.00253649987976538	-0.00658459659146771	0.000191207350637364	0.00687235690471251
Ccnf	0.00657557394503411	-0.00307601410008422	0.00761185746139594	-0.00697949836648576	0.00496140827936211	-0.00372735987535391	-0.0112997897280258	-0.00697438800973702	0.00126426170833015	-0.00325399540903886	-0.00212745242677578	-0.00576137310200079
Haus6	0.00657161042941817	-0.00308328536869314	0.00166901014640538	-0.0010685533500286	-0.00833351495444773	-0.00179528412041339	0.00801476372494656	0.00704937196553421	0.00700604224493937	0.00622543047461932	0.003271359797367	0.00324913885807484
Cep170	0.00657019364028814	-0.00561282406139159	0.00988183602520892	0.00390853956053091	0.00196273904140536	-0.0138552662779183	0.00858311656965489	-0.00733538668899078	-0.00338114069460865	0.00110544814484128	-0.0109819298357888	0.00236922593092541
Lacc1	0.0065689965030821	0.0052303761015928	-0.00380440896067842	-0.00362656935292942	0.00750293914072303	-0.00508772367730757	0.00277576809555304	0.00790684405499586	-0.00201126731278346	-0.0155428287752668	-0.00423774254265358	-0.00423765241623736
Zfp39	0.00655029888645197	-0.00255748108723648	-0.016355744882997	-0.000242421343447769	0.015812229232574	-0.00678107648735169	0.00161055807623145	-0.0126523209507528	0.00113683325548654	-0.00934222317052815	-0.00581838076793302	-0.000987654224747987
Sec23ip	0.00654942940972278	-0.00514771433551327	-0.00178623850185574	-0.00416561642348547	0.00466718773801868	-0.000979127798130822	-0.00131878865021663	0.00571998712435752	-0.00751199741479613	-0.00526053970832164	0.00220682786673428	-0.00670208821560542
Uchl4	0.00654664912417326	-0.00573637636081353	-0.0126438700189365	-0.00663684443668562	-0.00175169178816422	-0.00212218802494275	0.00638650814559919	-0.00368425620484055	-0.00943280922689983	0.00296654223911742	0.00255133368149938	0.00107734340025372
Pak3	0.00654614181087544	-0.00746665939688921	0.0153734344536765	0.000886153250096457	-0.00507381211182097	0.00397761661614837	0.00251115353125496	-0.00918096007021718	-0.00654378192448282	0.0103361383676685	0.00115499164447564	0.00454360830792839
RP24-114E18.7	0.00654457733038415	0.00447524991899786	-0.00942416723076305	-0.00759573539137052	0.00419554087155416	-0.00403311971245558	-0.0115190932881262	-0.00314251060072086	0.00491926836399074	-0.0025522149798847	0.0024115338807122	-0.006787663804496
3300005D01Rik	0.00653889494642973	0.0131935243807536	0.010809348990151	-0.00519875133388153	0.0077842366452243	-0.000447759822225805	0.00159945682710905	0.00464963205592487	-0.00619718915801142	-0.00569998247871936	0.012812299666271	6.55577899960824e-05
Sorbs2	0.00653799497423613	0.00351061893246331	0.00600444698778006	-0.0196311700460435	-0.0199566633584018	-0.00849366235049394	0.00406403306671135	-0.00627568160019381	0.0106242499707959	-0.00534289281135719	0.00495504720339807	0.00394031112845993
Syce2	0.00653581065642644	-0.000495487910120118	0.00219202206090394	-0.00215743506880494	-0.0026787379005868	-0.00724277736819949	0.00525916141622143	-0.000374405113460427	-0.0133523720637967	-0.00164802128648882	0.000936957796656741	-0.00209499896693106
Rffl	0.00653488166465568	-0.00452346737622707	0.0041035963836751	-0.00184523312364994	-0.00100561678360664	-0.00545316284614013	0.00663021928874817	-0.00992329415108829	-0.00217279229501853	-0.000627515918469927	-0.0046046773878372	-0.00346917080788265
Lpcat2	0.00652994449711788	-0.00287966242629294	0.00983118069982429	0.0137741457459896	0.00716030465203803	0.00259834993672169	-0.0056635260284046	-1.79314150283019e-05	0.00909084198024155	-0.0125110141270528	0.000590373055038506	-0.00332250083533556
Phactr1	0.00652910807627896	-0.00557793317383936	-0.00642337689415809	0.0120966580268495	-9.51524929923395e-05	0.0165426389171848	0.0064265194903568	0.00420994632906111	0.000703186615265169	-0.00200602434343223	-0.00496004210370157	0.0122841774852484
Phf11b	0.00652559759840813	-0.0114285986336409	0.0110112402550074	-0.00496402751714006	0.00854190313396168	0.00664634136934763	0.00857344722869067	-0.00469958216497999	-0.0193060032612533	-0.00299196192226137	0.0137826558345019	-0.00418959985842919
Scd1	0.00652466204391677	-0.0055866109879912	-0.00807603415840595	-0.00371830574052429	0.00705382106929904	-0.00508637209694927	0.00221113844884671	-0.00578720430727243	0.00144134382441601	0.00240784769343754	0.00210293224535614	-0.00923862758191631
Mrpl43	0.00652447813683621	0.00700126177448712	-0.00601186790707716	0.000798770594192083	-0.00729809414366962	-0.00324299401425652	-0.0060985197390588	-0.00138416899585888	-0.00655762146147694	-0.00541872973329662	0.00833470381056458	-0.0114842953276312
Lrrc8a	0.0065240718260944	-0.000206810084532355	0.00322443105711347	-0.0042548389093792	0.00389469829209891	0.00497992814639121	-0.00846387082197581	0.00229005511908289	0.00441088278356832	0.00513152001219344	0.00491895840012157	-0.00678532055522323
Fmo1	0.00652174910378799	-0.00663538300721178	0.00767284995823157	0.00124966727291206	0.00102514454929031	0.00358889220345159	-0.00354491091541408	0.00127898575434114	-0.00827765328322599	-0.00459586266071516	0.00922892910330027	-0.00555887932875358
Nipa2	0.00652122601024478	0.00312908499560128	-0.0149037363050746	-0.00509359778305199	0.00968696127921429	-0.0160907005825806	-0.000230556323826338	0.00182182308018479	0.00624368687772604	-0.00917091246184401	0.0063194995841396	0.0022112309932002
Htr1b	0.00651688651252294	0.00416305441174929	0.0178615495958913	-0.0216811298152199	0.00912196679376835	-0.0115756106427628	0.00570976562158975	0.000289976049124875	0.0098075580562928	0.00952341435907212	0.00678247317375017	0.00304329573456179
Mapk13	0.00651655986654196	0.009931995260862	0.00894735122361877	0.000460115749392	-0.0162003561909933	0.0145059924642024	0.00819738975480492	-0.00868797319919245	-0.00381224034027316	-0.00823003632472675	0.00644957353749114	0.00116278569928705
Fam136b-ps	0.00651634239616043	0.00414589994643897	-0.00696719057495518	0.000458239055549855	0.00430039384720982	-0.00211971926561301	-0.00854662137400357	0.0134200518758023	0.00369105532742898	-0.00697674105013674	0.00731951887912743	-0.00558547092494245
Bcl2l13	0.00651486317130182	0.00410613588468127	-0.00153181683297852	0.00102932494771094	-0.00519604845112416	0.00415690485386801	-0.00295468469847227	0.00508613705832153	0.00368317370524512	-0.00876057753360443	-0.00141001713273127	0.005499252718826
2310035C23Rik	0.00651472473858687	0.00485934778639228	-0.00154299773749597	-0.00821571667710369	0.0154957643934743	-0.00717935115634627	0.00182901394582949	-0.00273884493533599	-0.0041331528492659	0.0132829273344189	0.00900404333975034	-0.00213851147809059
Siglecf	0.00651420458972436	0.0192488236508812	0.0130419345505742	-0.000642337883548573	0.00774165357160901	-0.00477106241024529	-0.00763127389748204	-0.00602870460021928	-0.00570364084112303	0.00911268713087596	0.00370133224118183	-0.00105738394765047
Pxdc1	0.00650570018168018	0.00948265790606681	0.00948224746380371	0.00232283126857412	0.00588201786907492	-0.000367334048974393	0.00565360319918754	-0.0126888810448741	0.00112805701336272	0.00283163544137764	0.0140415939995297	0.000258768784111588
Tgm4	0.00650492314821125	0.0162157871865147	0.0110713263981856	0.00499279585758739	0.00326718206467893	-0.0106263676351799	-0.00506503691562839	-0.00332467837450167	0.00620175882705945	-0.00400911622496013	-0.00709087183992908	-0.00111594134665503
Hmgb1-ps8	0.00649958225319599	-0.00768843071137095	-0.00932289708575026	-0.000715240421974153	0.0037949400101042	-0.00333456673543414	-0.00998035163788118	-0.0054612185023236	0.00515574405502937	-0.00607681627343792	-0.0122475238217017	-0.000187887884149358
Trp53bp1	0.0064960630246391	-0.0062921969521602	0.000677291159259614	-0.00864153361269054	0.0116484911060989	-8.39898331307221e-05	-0.00423833292516138	-0.00592138731130817	-0.00978818795094382	0.00472993290765006	-0.00544787765275982	0.00346256950433398
Ube2v1	0.00649319335982333	-0.00338535848923342	-0.0121532982246267	0.0148539969177698	0.00716572192733226	-0.00477043760781341	-0.00166422752038678	0.0085714175883727	0.000602448493146805	0.0157210691352492	0.00389206211998721	-0.00118074606441823
Chpf2	0.00648344853547292	0.0031361102015065	0.00822846474037133	0.00154826323406798	0.00791018859944235	0.00707253786080948	-0.00735952639752685	0.0036399468981742	-0.00160929156476753	-0.00154831829133552	0.00712031484509159	-0.0125175634439913
Pigt	0.00648275510774572	-0.0148207609716639	0.00436401304553586	0.00640614505169239	0.0239123567871733	-0.0241847055106634	0.00790532222306449	0.0124405092014276	-0.00435891867284074	-0.0104603890823197	-0.00596119448935387	-0.0110775511401988
Gm8618	0.00648220731887812	4.5649906545913e-05	0.000563588128276555	-0.0124969529292365	-0.0010876336394925	-0.00133939676798661	0.00712972536489595	0.00208108206510766	0.000955713581403974	0.000500285983552939	0.00268375314489409	-0.00135138811062787
AA467197	0.00648212705836936	-0.00619071136918457	0.00179726307302239	-0.0169540187292643	0.000371379701853787	0.000106705307425075	-0.0116226010425783	-0.00436627355738843	0.0074216513287398	0.00561839367221047	-0.0142349487442744	-0.00139516834894916
Eme1	0.00647877012642023	0.00137094957414188	0.00928998350202884	0.00470629787936948	-0.000738766464724858	-0.00828374429972382	-0.00428711020120848	0.00701537924884928	-0.00127213530793984	0.0155462301081732	-0.0103852246814643	0.00457222615089627
Rpl35a-ps3	0.00647791262168159	0.0139863905959863	0.0135323333226817	-0.00843737810170954	-0.0100918580427683	-0.000671744094116791	-0.0087734983190222	-0.00230021483284278	-0.0072117655468653	0.0094082783804726	0.00601562518720903	-0.00223077041904082
Poldip3	0.00647609877361999	0.00149315548132808	-0.00498839924324136	-0.00279362712086619	0.0113618621787827	-0.00862557508100894	-0.00745567669809621	0.00285969322562496	-0.00511940388957333	0.00183986120402315	4.03098372008148e-05	0.00932939669448242
Por	0.00646625285694322	-0.0050042579995826	-0.00603257607713434	-0.000835174128949523	-0.00244143984305305	0.00663815477235738	0.00856132685573757	-0.00335313249390631	0.0063088685788578	0.00377907683592866	0.00131610861094601	-0.0071434516829346
5830417I10Rik	0.00646453220596088	-0.0110178510706015	0.00154746021005171	-0.00278061200310392	-0.0158179858591301	0.0127132128096682	-0.00214939595735342	-0.00159028406781024	0.000327071319877882	0.00289284042152	-0.0187691772490191	0.00559526709163179
[truncated: 15,275 more rows]

## Sheet: DEG 24h TME-CM EGC vs H-CM EGC
DEG 24h TME-CM EGC vs H-CM EGC
	baseMean	log2FoldChange	lfcSE	stat	pvalue	padj
Saa2	50.9976	9.01779	1.08614	8.30258	1.02e-16	3.21e-14
[truncated: 642 more rows]

## Sheet: MS sign proteins EGCs + IL-1 
MS sign proteins EGCs + IL-1
[truncated: 16 more rows]

[truncated: 1 more sheets: DEG human Tumor vs Healthy EGC ]
