# Supplementary material for: IL-1R signaling drives enteric glia-macrophage interactions in colorectal cancer
Source: Nat Commun. 2024 Jul 19;15:6079. doi: 10.1038/s41467-024-50438-2 (PMC11271635; doi:10.1038/s41467-024-50438-2)
Supplement: Supplementary file 6 — Supplementary Data 3 [file 41467_2024_50438_MOESM6_ESM.xlsx]

## Sheet: DEG murine Tumor vs Naive colon
DEG murine AOM/DSS tumor vs naive full-thickness colonic tissue
Gene ID	P-value	FDR step up	Fold change	LSMean AOM/DSS	LSMean naive
Cxcl5	1.09452e-15	1.18382e-11	67.8161	374.496	5.52223
Mt4	1.46373e-15	1.18382e-11	1.88042e+06	188.042	0.0001
Saa3	1.4939e-15	1.18382e-11	360.591	315.031	0.873652
Pla2g2a	2.78993e-15	1.65813e-11	365.212	398.158	1.09021
Ifitm1	1.21615e-14	5.78233e-11	10.8883	450.577	41.3818
Apobec3	6.00701e-14	2.24001e-10	5.16161	296.662	57.4747
Slpi	6.59574e-14	2.24001e-10	35.978	796.166	22.1292
Car2	1.39376e-13	4.14173e-10	-7.82164	74.1542	580.008
Ifitm3	1.68483e-13	4.45038e-10	7.30736	1560.38	213.536
Tmem176b	4.37536e-13	9.70074e-10	3.27199	516.382	157.819
Duox2	4.48863e-13	9.70074e-10	7.30008	266.462	36.5012
Defa17	6.13266e-13	1.21493e-09	1.24449e+06	124.449	0.0001
Lgi2	7.22743e-13	1.32167e-09	8.70189	30.7772	3.53684
Rbp1	8.93539e-13	1.51729e-09	5.17757	125.978	24.3316
Defa32	1.13445e-12	1.61721e-09	1.4006e+06	140.06	0.0001
Clca4b	1.15139e-12	1.61721e-09	82.3159	265.997	3.23142
Defa24	1.2018e-12	1.61721e-09	1.31731e+06	131.731	0.0001
Defa20	1.22449e-12	1.61721e-09	1.86174e+06	186.174	0.0001
Serpina3n	1.41636e-12	1.77217e-09	24.891	190.671	7.66025
Tmem176a	3.06772e-12	3.63351e-09	3.00614	234.366	77.9625
Lrg1	3.20968e-12	3.63351e-09	46.3878	274.512	5.91776
Clca3b	3.54278e-12	3.8283e-09	6.42032	252.304	39.2977
Gm49890	5.8923e-12	5.85631e-09	217787	21.7787	0.0001
Capg	6.39228e-12	5.85631e-09	3.20331	100.817	31.4727
Prss22	6.40004e-12	5.85631e-09	889751	88.9751	0.0001
Igfbp4	6.50593e-12	5.85631e-09	3.58028	580.515	162.142
Socs3	6.65126e-12	5.85631e-09	11.6019	203.446	17.5355
Csf3r	8.36585e-12	7.1029e-09	24.8469	22.4528	0.903648
Lcn2	9.42895e-12	7.4504e-09	75.3938	113.397	1.50407
Spink4	9.70361e-12	7.4504e-09	3.85808	1214.94	314.908
Clu	9.71533e-12	7.4504e-09	7.82152	326.984	41.8057
Il4ra	1.38215e-11	1.00315e-08	3.9562	164.21	41.507
Cp	1.39251e-11	1.00315e-08	10.3428	88.4704	8.55381
Prdm1	1.52013e-11	1.02305e-08	12.0624	29.6817	2.46067
Wfdc18	1.54184e-11	1.02305e-08	55.3529	367.823	6.64505
Mmp7	1.57877e-11	1.02305e-08	2.1716e+06	217.16	0.0001
Aldh1a3	1.63118e-11	1.02305e-08	8.76642	103.517	11.8084
Cwh43	1.6353e-11	1.02305e-08	12.0798	47.4458	3.92768
Serpina3g	1.7124e-11	1.04382e-08	56.1629	48.6689	0.866568
Srgn	2.86515e-11	1.70283e-08	8.36124	206.16	24.6566
Dusp2	2.97046e-11	1.72236e-08	11.604	20.0967	1.73187
Serpinb11	3.60325e-11	2.02274e-08	115042	11.5042	0.0001
Limd2	3.65867e-11	2.02274e-08	3.84531	86.3356	22.4522
Trim15	3.76027e-11	2.02846e-08	13.6156	40.7931	2.99605
Defa37	3.84593e-11	2.02846e-08	500040	50.004	0.0001
Adam8	3.95159e-11	2.02846e-08	14.1417	33.0114	2.33433
Sting1	4.01034e-11	2.02846e-08	10.651	93.9096	8.81693
Ddah1	4.54725e-11	2.21876e-08	7.39078	39.1807	5.3013
Mmp13	4.57321e-11	2.21876e-08	39.5599	67.9225	1.71695
Alox12	5.292e-11	2.51613e-08	80.6668	39.2449	0.486506
Stra6	5.95515e-11	2.77592e-08	97.1709	61.3029	0.630877
Aldh1b1	6.88057e-11	3.14561e-08	-3.73703	47.9686	179.26
Defa5	7.58949e-11	3.37495e-08	662823	66.2823	0.0001
Phgr1	7.66615e-11	3.37495e-08	-3.81617	192.904	736.153
Slc16a6	7.98852e-11	3.45293e-08	3.1604	67.014	21.2043
Cpm	9.16663e-11	3.8914e-08	-5.77888	28.387	164.045
Il1b	1.0969e-10	4.57486e-08	31.1848	171.645	5.50412
Slc3a2	1.28298e-10	5.25868e-08	2.5916	147.538	56.9296
Smim3	1.49011e-10	5.97532e-08	4.4153	31.3447	7.09911
Slc39a5	1.50809e-10	5.97532e-08	-3.90398	11.8834	46.3924
Col18a1	1.57041e-10	6.03451e-08	3.42221	135.155	39.4934
Hdc	1.5738e-10	6.03451e-08	20.6537	31.2043	1.51083
Tacstd2	1.70875e-10	6.44796e-08	702977	70.2977	0.0001
Clec4n	1.82755e-10	6.78849e-08	5.93763	36.9762	6.22743
Smox	1.8724e-10	6.8476e-08	4.673	82.7067	17.6988
Fam83e	1.90107e-10	6.8476e-08	-2.39	151.843	362.904
Slc15a3	1.9822e-10	7.03325e-08	8.60015	40.7248	4.73536
Ly6a	2.12077e-10	7.40817e-08	5.14873	938.412	182.261
Ifitm2	2.15018e-10	7.40817e-08	2.30642	207.521	89.9756
Ly6d	2.19498e-10	7.45445e-08	83.2901	172.784	2.07449
Mmp9	2.24016e-10	7.50076e-08	8.55878	54.6897	6.38989
Wfdc17	2.46662e-10	8.14429e-08	4.43358	43.9971	9.92361
Dhrs9	2.5423e-10	8.27919e-08	12.5789	17.137	1.36236
Reg3g	2.69665e-10	8.66317e-08	1.39413e+06	139.413	0.0001
Zc3h12a	3.05325e-10	9.67798e-08	3.88296	84.7306	21.8212
Khdc1a	3.24094e-10	1.00555e-07	2045.16	15.6524	0.00765338
Slc39a4	3.25696e-10	1.00555e-07	3.32864	213.545	64.1539
Clca3a2	3.33515e-10	1.01649e-07	10.0472	17.2064	1.71255
Hexb	3.47541e-10	1.04471e-07	-2.72058	49.0943	133.565
Slc37a2	3.5156e-10	1.04471e-07	-7.12484	11.8635	84.5255
Acss2	3.56429e-10	1.0461e-07	-3.81613	17.1468	65.4344
Chpt1	3.63442e-10	1.05367e-07	-3.39456	29.5277	100.233
Lgals9	3.92308e-10	1.12366e-07	3.99418	133.841	33.509
Timp1	4.04565e-10	1.13972e-07	10.6743	27.8857	2.61243
Dio2	4.07507e-10	1.13972e-07	21.8676	25.7569	1.17786
Dgat2	4.73674e-10	1.30938e-07	4.56389	58.2817	12.7702
Tnip3	4.84406e-10	1.32365e-07	3.70814	64.5685	17.4127
Steap4	5.44541e-10	1.46067e-07	12.0354	31.3856	2.60777
Acsbg1	5.46838e-10	1.46067e-07	25.8241	13.2622	0.513561
Defa36	5.58236e-10	1.47455e-07	554268	55.4268	0.0001
Trim40	5.83756e-10	1.50989e-07	4.27434	115.618	27.0494
Ube2i	5.84316e-10	1.50989e-07	1.9835	116.074	58.5198
Fxyd4	6.23226e-10	1.59185e-07	-5.65002	24.8474	140.388
Gm11978	6.29427e-10	1.59185e-07	126315	12.6315	0.0001
Defa22	7.24736e-10	1.8136e-07	414630	41.463	0.0001
Tmsb10	7.53546e-10	1.86605e-07	3.14983	1747.5	554.792
H2-Q7	7.88448e-10	1.93235e-07	19.2453	222.466	11.5595
Sult1b1	8.39641e-10	2.03682e-07	-3.17947	57.9154	184.14
Slurp1	8.61684e-10	2.06917e-07	92486.7	9.24867	0.0001
Defa2	9.35964e-10	2.19813e-07	544975	54.4975	0.0001
Ly6e	9.36561e-10	2.19813e-07	4.30104	1201.11	279.261
Otop1	9.50679e-10	2.19813e-07	56269.7	5.62697	0.0001
Ier3	9.5237e-10	2.19813e-07	6.88285	226.16	32.8584
Gm45336	1.00127e-09	2.28876e-07	401009	40.1009	0.0001
Ighm	1.02069e-09	2.31093e-07	26.7761	424.883	15.868
Pfkfb3	1.0412e-09	2.33514e-07	5.9677	53.3561	8.94081
Ppfia3	1.05529e-09	2.34461e-07	-4.63204	7.28138	33.7276
Trim29	1.14746e-09	2.5228e-07	68.4581	32.6836	0.477425
Slc15a1	1.15671e-09	2.5228e-07	-6.56634	6.32295	41.5187
Cd300lf	1.22685e-09	2.65144e-07	35.9953	28.145	0.781907
Il1rl1	1.27347e-09	2.7274e-07	33.6768	31.2505	0.927954
Tnfrsf11b	1.30074e-09	2.76093e-07	26.1354	27.4774	1.05135
2200002D01Rik	1.37033e-09	2.8829e-07	-2.23386	440.191	983.324
Cxcl1	1.45018e-09	3.02413e-07	33.5771	34.5716	1.02962
Il1r1	1.5543e-09	3.21307e-07	3.22999	23.3986	7.24418
Ubd	1.57545e-09	3.22871e-07	102.493	137.886	1.34533
Slc7a11	1.58913e-09	3.22892e-07	13.5661	19.6998	1.45213
Mkrn1	1.61674e-09	3.23894e-07	-2.0362	91.7219	186.764
Defa33	1.62563e-09	3.23894e-07	501583	50.1583	0.0001
Smim24	1.63624e-09	3.23894e-07	-3.27417	54.0086	176.833
Crip1	1.64856e-09	3.23894e-07	-4.00559	533.775	2138.08
Arl4c	1.70719e-09	3.32664e-07	7.47868	49.2677	6.58776
Klf4	1.79157e-09	3.46269e-07	-2.96255	210.2	622.729
Dnase1l3	1.86011e-09	3.50277e-07	5.80742	38.4338	6.61806
Krt17	1.86266e-09	3.50277e-07	21.7626	37.0929	1.70444
Gpsm3	1.8751e-09	3.50277e-07	3.6	21.2485	5.90236
Plaur	1.88003e-09	3.50277e-07	5.3825	28.1924	5.23779
Pik3ap1	1.88598e-09	3.50277e-07	4.80037	16.2097	3.37675
Trbc2	1.91533e-09	3.5297e-07	16.0321	18.9595	1.1826
Madcam1	1.98285e-09	3.62602e-07	15.3003	10.7039	0.699586
Bcl3	2.07572e-09	3.76688e-07	3.89357	145.92	37.4772
Sema7a	2.2181e-09	3.99476e-07	8.10388	36.3368	4.48387
Lck	2.46334e-09	4.40308e-07	10.6971	10.5454	0.985817
Selenom	2.48665e-09	4.41158e-07	-2.41662	70.2848	169.851
Gda	2.53796e-09	4.45783e-07	2.92764	124.93	42.6724
Tnfrsf1b	2.55639e-09	4.45783e-07	5.88049	87.3143	14.8481
Aldh2	2.58121e-09	4.45783e-07	-3.65474	388.029	1418.15
Cyp2s1	2.58773e-09	4.45783e-07	-5.72854	10.4548	59.891
Bin2	2.68031e-09	4.5841e-07	7.68269	31.5974	4.11281
Arid3a	2.7438e-09	4.65917e-07	3.4223	33.7755	9.86923
Sbno2	2.7786e-09	4.6681e-07	3.35069	272.881	81.4403
Elk3	2.78833e-09	4.6681e-07	2.39759	37.7789	15.757
Serpina3m	3.07382e-09	5.11007e-07	30331.4	3.03314	0.0001
Apoe	3.09546e-09	5.11031e-07	2.64803	1037.65	391.857
Nfkbia	3.16465e-09	5.18849e-07	2.41529	384.092	159.025
Lyn	3.19989e-09	5.19585e-07	3.01964	63.4597	21.0156
Shmt2	3.21285e-09	5.19585e-07	2.8371	48.0268	16.9282
Fam49b	3.37175e-09	5.41598e-07	1.90096	100.08	52.6472
Slc4a4	3.44554e-09	5.46267e-07	-7.09013	14.0913	99.9094
Defa30	3.44677e-09	5.46267e-07	306577	30.6577	0.0001
Defa43	3.52341e-09	5.54715e-07	140938	14.0938	0.0001
Cfi	3.63733e-09	5.68883e-07	36348.1	3.63481	0.0001
Pmepa1	3.66288e-09	5.69136e-07	3.7474	583.729	155.769
Acly	3.69147e-09	5.69852e-07	-1.90601	123.647	235.672
T	3.73475e-09	5.72814e-07	37263.4	3.72634	0.0001
Deptor	3.86112e-09	5.88401e-07	-2.24129	160.25	359.168
Cldn4	3.88933e-09	5.88923e-07	14.4303	360.109	24.955
Vcam1	3.94508e-09	5.93585e-07	4.55805	56.0974	12.3073
Cd4	4.07357e-09	6.09063e-07	11.418	15.0898	1.32158
Ccdc107	4.44486e-09	6.60365e-07	-2.62242	42.2332	110.753
Hoxb13	4.48062e-09	6.60365e-07	-2.77861	160.392	445.666
Tnfaip2	4.50002e-09	6.60365e-07	5.99932	91.9295	15.3233
Inpp5j	4.63621e-09	6.75477e-07	-2.93742	17.4455	51.2447
Samd5	4.65983e-09	6.75477e-07	7.99431	44.6103	5.58026
S100a11	4.80491e-09	6.92286e-07	4.00992	880.755	219.644
Ttll6	4.92416e-09	6.94603e-07	-6.37585	6.94327	44.2693
Syk	4.93221e-09	6.94603e-07	2.6025	47.7888	18.3627
Tspan32	4.93586e-09	6.94603e-07	6.13646	8.75729	1.42709
Atg9b	4.94822e-09	6.94603e-07	79534.8	7.95348	0.0001
H13	4.96709e-09	6.94603e-07	1.94804	217.469	111.635
Lcp1	5.20816e-09	7.20886e-07	4.5583	120.383	26.4095
Acsm3	5.21568e-09	7.20886e-07	-18.7235	2.23871	41.9165
Irf9	5.30683e-09	7.29245e-07	3.1613	67.1135	21.2297
Crlf2	5.37372e-09	7.34192e-07	2.90517	40.0677	13.7918
Ighg2b	5.46539e-09	7.4245e-07	143.13	1397.07	9.76085
Gm20559	5.86231e-09	7.87869e-07	3.04215	20.8802	6.86364
Entpd5	5.86602e-09	7.87869e-07	-2.7035	22.5817	61.0495
Mtm1	6.08545e-09	8.1275e-07	-2.32865	15.5981	36.3224
Itih5	6.25775e-09	8.31092e-07	-4.22107	58.3344	246.233
Sh3bp2	6.62926e-09	8.69467e-07	3.12684	28.9281	9.25155
Hilpda	6.64457e-09	8.69467e-07	3.22591	33.341	10.3354
Nxpe3	6.65645e-09	8.69467e-07	14.8846	11.9436	0.802412
Dapl1	6.69299e-09	8.69467e-07	137.647	81.0519	0.588839
Icam1	6.90701e-09	8.88431e-07	9.88126	52.6513	5.3284
Troap	6.91371e-09	8.88431e-07	4.95848	10.5832	2.13437
Sdc2	6.96099e-09	8.89697e-07	-2.59747	29.4197	76.4168
Lhfpl2	7.37198e-09	9.37188e-07	-3.59503	15.5789	56.0067
Sema4d	7.92363e-09	1.00196e-06	4.80795	37.798	7.86157
Spon1	8.18939e-09	1.03009e-06	2.93117	47.4539	16.1894
Sh3kbp1	8.25304e-09	1.03263e-06	2.56199	43.8021	17.0969
Tspan33	8.45079e-09	1.05038e-06	-3.19333	11.5602	36.9155
Fscn1	8.48324e-09	1.05038e-06	3.31459	46.048	13.8925
Cd44	8.73607e-09	1.07608e-06	3.27488	128.507	39.2402
Gm5485	8.84499e-09	1.08103e-06	-8.00844	22.8029	182.616
Retreg1	8.86725e-09	1.08103e-06	-2.69266	28.2943	76.187
Nfam1	9.19707e-09	1.11552e-06	5.25861	18.5107	3.52008
Sema5a	9.54391e-09	1.14693e-06	-2.5296	24.7724	62.6641
Glycam1	9.55254e-09	1.14693e-06	21.9185	16.5312	0.75421
Slc26a9	9.607e-09	1.14768e-06	26059.6	2.60596	0.0001
Fxyd3	9.69208e-09	1.15205e-06	5.27169	294.996	55.9584
Krt6a	9.80463e-09	1.15963e-06	2.15723e+06	215.723	0.0001
Pcsk9	9.95554e-09	1.17165e-06	3.65423	47.6577	13.0418
Cd244a	1.00349e-08	1.17517e-06	14.6836	13.5415	0.922219
Il1a	1.05866e-08	1.23371e-06	31395.7	3.13957	0.0001
Parvg	1.12407e-08	1.30242e-06	13.0083	9.93215	0.763526
Tpm3	1.12858e-08	1.30242e-06	1.72509	541.024	313.62
Ptprc	1.14452e-08	1.31442e-06	6.92872	42.0111	6.06333
Mfge8	1.16516e-08	1.3317e-06	2.5428	662.014	260.348
Sprr1a	1.19111e-08	1.35484e-06	44.7411	65.6193	1.46664
Tbc1d10c	1.19936e-08	1.35774e-06	9.04973	13.5086	1.49271
mt-Ts1	1.26142e-08	1.41471e-06	-2.66866	163.943	437.51
C1qb	1.27053e-08	1.41471e-06	2.83493	247.09	87.1593
Akt2	1.27351e-08	1.41471e-06	1.90865	97.0342	50.8391
Myom1	1.27587e-08	1.41471e-06	-3.4292	18.4086	63.1269
Clcf1	1.27945e-08	1.41471e-06	8.80806	9.27488	1.053
Ckap4	1.34537e-08	1.47751e-06	3.498	73.6368	21.0511
Map4k4	1.34867e-08	1.47751e-06	3.59968	129.937	36.0968
Cd47	1.37636e-08	1.49421e-06	2.43195	244.989	100.737
Arrb2	1.37648e-08	1.49421e-06	2.77954	56.9577	20.4918
Slc26a3	1.39032e-08	1.50237e-06	-26.705	18.057	482.211
Wif1	1.41748e-08	1.52479e-06	98.7154	190.361	1.92838
Cxcl14	1.44189e-08	1.54025e-06	5.56819	76.4845	13.736
Ncf1	1.44481e-08	1.54025e-06	6.34799	31.6052	4.97877
Mmp14	1.46532e-08	1.55058e-06	2.83818	157.513	55.4981
Lgals3bp	1.46755e-08	1.55058e-06	2.45475	181.374	73.8868
Trnp1	1.48334e-08	1.56033e-06	-4.61566	6.61303	30.5235
Cd300a	1.54815e-08	1.62133e-06	4.23505	12.079	2.85215
Akna	1.59816e-08	1.66637e-06	4.41216	15.4913	3.51105
St3gal1	1.64432e-08	1.69982e-06	3.08467	29.6983	9.62771
Hp	1.64454e-08	1.69982e-06	30.4229	67.3567	2.21401
Zbp1	1.65387e-08	1.70205e-06	8.21451	66.1148	8.04854
Jph2	1.69145e-08	1.73323e-06	-3.42584	24.5317	84.0418
Krt13	1.76353e-08	1.79933e-06	2982.3	440.398	0.14767
Ifi47	1.79859e-08	1.82416e-06	17.1004	92.5758	5.41365
Slc44a2	1.80321e-08	1.82416e-06	2.5728	73.5609	28.5918
Usp28	1.82644e-08	1.83982e-06	-2.93898	5.38349	15.822
Mta2	1.85718e-08	1.8629e-06	1.94256	68.7861	35.4101
Lilr4b	1.86972e-08	1.86422e-06	4.72637	24.8788	5.26383
Eya2	1.88151e-08	1.86422e-06	9.3247	13.519	1.44981
Tgm3	1.88202e-08	1.86422e-06	-9.76798	111.315	1087.33
Sytl1	1.9111e-08	1.88016e-06	-2.81765	19.1466	53.9483
Rac2	1.91393e-08	1.88016e-06	6.622	70.8574	10.7003
Krt36	1.92425e-08	1.88252e-06	97.3993	128.384	1.31812
Cebpb	1.96631e-08	1.91578e-06	3.49072	57.9974	16.6147
Serp1	2.02205e-08	1.96205e-06	2.23823	152.878	68.3031
Snx20	2.11286e-08	2.04183e-06	5.10783	18.3097	3.58464
St3gal6	2.19538e-08	2.10811e-06	-1.84364	86.0096	158.571
C2	2.20117e-08	2.10811e-06	10.1029	18.6	1.84106
Ets1	2.21184e-08	2.10811e-06	2.96552	24.4572	8.2472
Abhd11os	2.21692e-08	2.10811e-06	-2.40655	93.613	225.284
Epb41l3	2.24092e-08	2.12245e-06	-4.09816	10.5689	43.3129
Nans	2.26437e-08	2.13614e-06	-2.02798	225.205	456.711
Bdh1	2.34347e-08	2.19371e-06	-2.28145	84.2372	192.183
Il11	2.34385e-08	2.19371e-06	33.1171	57.2001	1.72721
Gm10553	2.36904e-08	2.2086e-06	52600.2	5.30748	0.000100902
Eno3	2.38614e-08	2.21585e-06	-5.61331	27.2239	152.816
Samd4	2.39748e-08	2.21772e-06	-2.75604	27.5841	76.0227
Krt15	2.41139e-08	2.22194e-06	38.6687	47.0605	1.21702
4930461G14Rik	2.421e-08	2.22218e-06	18991.1	1.89911	0.0001
B4galnt1	2.47884e-08	2.26351e-06	10.09	34.4752	3.41678
Scgb1b3	2.48508e-08	2.26351e-06	18834.3	1.88343	0.0001
Akr1c13	2.49557e-08	2.26439e-06	-2.55441	43.6061	111.388
Slc16a1	2.5389e-08	2.29073e-06	-4.20429	47.1336	198.163
Dgkh	2.55133e-08	2.29073e-06	-2.8037	19.8725	55.7163
Spns2	2.5535e-08	2.29073e-06	4.59125	14.2618	3.1063
Idh1	2.57705e-08	2.30317e-06	2.38981	204.458	85.554
Sh2b2	2.61992e-08	2.33271e-06	5.37916	10.491	1.9503
Ddx58	2.66016e-08	2.3597e-06	2.98459	31.9107	10.6918
Defa31	2.67867e-08	2.36023e-06	146421	14.6421	0.0001
Gm13304	2.69175e-08	2.36023e-06	4.67166	70.6109	15.1147
Defb45	2.69383e-08	2.36023e-06	-4.20781	7.58159	31.9019
Pdk2	2.70047e-08	2.36023e-06	-3.08703	15.6017	48.1628
Tlr12	2.8407e-08	2.4737e-06	4.39513	18.6665	4.24709
Defa21	2.87929e-08	2.49815e-06	351479	35.1479	0.0001
Defa3	2.9529e-08	2.54674e-06	107287	10.7287	0.0001
Prdx6	2.95671e-08	2.54674e-06	-3.69932	1161.42	4296.48
Msr1	2.97959e-08	2.55717e-06	3.89316	16.4649	4.2292
Galnt7	3.11162e-08	2.65933e-06	-1.8441	51.3395	94.675
Flot1	3.12099e-08	2.65933e-06	1.68628	62.0161	36.7769
Cxcl16	3.17427e-08	2.69507e-06	3.80159	77.3781	20.3542
Arhgap32	3.28528e-08	2.7794e-06	-1.79133	54.6703	97.9324
Prox1	3.31968e-08	2.79854e-06	57.5579	159.216	2.76618
Gstm1	3.35321e-08	2.81272e-06	-3.17554	90.7475	288.172
Ckmt1	3.36017e-08	2.81272e-06	-2.23011	343.152	765.266
Marcksl1	3.41513e-08	2.83905e-06	7.08224	113.692	16.0532
Tnnt2	3.42661e-08	2.83905e-06	-4.16834	26.948	112.329
Tpm4	3.42744e-08	2.83905e-06	2.00052	291.409	145.666
Adam15	3.61993e-08	2.98807e-06	-2.0278	87.0298	176.479
Cd177	3.68485e-08	3.03114e-06	2.78208	129.946	46.7083
Acaa2	3.8782e-08	3.15866e-06	-2.68101	50.081	134.268
Plcg2	3.87855e-08	3.15866e-06	4.46728	16.556	3.70606
Mcpt1	3.87973e-08	3.15866e-06	47519.8	4.75198	0.0001
Cd37	3.96407e-08	3.21631e-06	9.08566	36.2505	3.98986
Il2rg	3.99298e-08	3.22306e-06	9.59468	50.0118	5.21245
Tyrobp	3.99951e-08	3.22306e-06	3.55567	81.4244	22.8999
Lamc2	4.01547e-08	3.22499e-06	3.02934	72.8181	24.0377
Cd74	4.05928e-08	3.2492e-06	5.93194	1476.23	248.861
Rdh10	4.15977e-08	3.31582e-06	3.63731	70.3956	19.3537
Aldh1a1	4.1704e-08	3.31582e-06	-6.19816	6.96803	43.189
C1qa	4.18832e-08	3.31897e-06	2.63833	447.221	169.509
Dstn	4.22163e-08	3.32326e-06	-1.93389	903.269	1746.83
Bcl2a1b	4.2217e-08	3.32326e-06	5.63646	35.2169	6.24805
U2af2	4.26372e-08	3.34526e-06	2.00576	178.664	89.0751
Izumo1r	4.29039e-08	3.35511e-06	16265.9	1.62659	0.0001
2010300C02Rik	4.36116e-08	3.39928e-06	-3.46342	15.0937	52.2758
Wfdc2	4.45066e-08	3.4577e-06	-1.87821	223.939	420.604
Duoxa2	4.55833e-08	3.52981e-06	7.04629	56.8054	8.06174
Ugdh	4.5896e-08	3.54248e-06	-2.19377	35.6728	78.2582
Sdha	4.61161e-08	3.54796e-06	-1.56479	152.289	238.302
Vdr	4.65063e-08	3.56643e-06	-4.21467	71.6627	302.035
mt-Rnr2	4.68577e-08	3.58183e-06	-2.70968	2073.94	5619.71
Coro1a	4.75839e-08	3.61499e-06	5.40979	93.1034	17.2102
Itga2	4.75957e-08	3.61499e-06	3.01987	31.735	10.5087
Col4a2	4.78245e-08	3.6208e-06	1.82779	189.283	103.559
Pou2f2	4.93202e-08	3.72219e-06	7.61255	34.2053	4.49328
Cks1b	4.97466e-08	3.74081e-06	2.65769	39.6059	14.9024
Gzma	4.98817e-08	3.74081e-06	45120.9	4.51209	0.0001
4930528J11Rik	5.05528e-08	3.77922e-06	-5.98023	6.26395	37.4599
Gm15401	5.09481e-08	3.79683e-06	-5.87468	10.5117	61.7528
Retsat	5.1236e-08	3.80635e-06	-2.61782	23.2607	60.8923
Rab4b	5.16876e-08	3.82794e-06	1.91736	98.4398	51.3414
Lgals3	5.26713e-08	3.88868e-06	-2.34603	1222.1	2867.1
Hcls1	5.36539e-08	3.94896e-06	5.58751	42.4176	7.59151
Sidt1	5.47287e-08	4.01563e-06	4.98202	24.2385	4.86519
Fam234a	5.48977e-08	4.01564e-06	-1.97781	70.9736	140.373
Ndufb10	5.53956e-08	4.02455e-06	-1.77345	115.496	204.826
Slc26a2	5.55262e-08	4.02455e-06	-5.42395	104.961	569.304
Itgb2	5.55274e-08	4.02455e-06	4.76092	34.7824	7.30582
Fes	5.57019e-08	4.02493e-06	3.07078	30.7826	10.0244
Fmnl1	5.60723e-08	4.03942e-06	5.01559	22.0067	4.38766
Rasip1	5.73229e-08	4.11703e-06	3.10828	31.5071	10.1365
Cela1	5.77116e-08	4.13247e-06	-4.3239	125.15	541.138
Satb2	5.93421e-08	4.21709e-06	-2.3417	13.4333	31.4567
Nsf	5.94014e-08	4.21709e-06	1.87431	38.0928	20.3237
Maoa	5.94256e-08	4.21709e-06	-2.4692	61.0424	150.726
Gm45912	6.03073e-08	4.26692e-06	-4.58895	18.4061	84.4647
Ugt2b34	6.11155e-08	4.31128e-06	-2.4721	45.7962	113.213
Exoc3l4	6.17186e-08	4.34094e-06	6.43081	12.2932	1.91161
Fpr2	6.21088e-08	4.34435e-06	111.031	9.51591	0.0857048
Igf1	6.21326e-08	4.34435e-06	3.05389	101.934	33.3783
H2-Eb1	6.26554e-08	4.36806e-06	5.91335	765.466	129.447
Slamf6	6.29712e-08	4.37724e-06	22.7479	8.33284	0.366312
Fuom	6.32586e-08	4.38439e-06	-2.34592	11.5628	27.1256
Tax1bp1	6.39754e-08	4.42119e-06	-1.67962	207.242	348.089
Ptpn6	6.47299e-08	4.46036e-06	2.60695	54.0132	20.7189
Edem2	6.63296e-08	4.55122e-06	2.38812	50.284	21.0559
Fcho1	6.66161e-08	4.55122e-06	3.45215	17.5442	5.08212
Mettl26	6.66228e-08	4.55122e-06	-2.02093	31.828	64.3222
Il17re	6.83047e-08	4.65274e-06	-2.46623	15.0286	37.0639
Dio1	6.94711e-08	4.71868e-06	-4.1375	11.0688	45.7973
Tlr2	7.07284e-08	4.79039e-06	3.03982	23.1865	7.62761
B4galnt4	7.33489e-08	4.95376e-06	13.2539	8.02752	0.605672
1700017B05Rik	7.37469e-08	4.96653e-06	2.86285	42.5499	14.8628
Sycn	7.41667e-08	4.98069e-06	-11.0457	185.144	2045.03
Wnt7b	7.44319e-08	4.98442e-06	64638.8	6.46388	0.0001
Mtres1	7.53888e-08	5.03432e-06	-2.01766	18.6658	37.6611
Fcer1g	7.63446e-08	5.08387e-06	4.09698	88.5464	21.6126
Themis2	7.68115e-08	5.10067e-06	5.18142	15.4639	2.9845
Retnlg	7.74745e-08	5.13036e-06	14.4501	31.7177	2.19498
Tppp	7.89446e-08	5.21319e-06	-6.38829	8.32252	53.1667
Krt7	7.96576e-08	5.24103e-06	3.72062	275.121	73.9449
Rnf152	7.9807e-08	5.24103e-06	-2.51025	29.5171	74.0954
Fcgr4	8.05949e-08	5.27819e-06	11.9281	40.4681	3.39267
Acadm	8.42327e-08	5.50128e-06	-2.09423	40.612	85.0508
Tnf	8.49221e-08	5.52823e-06	13.5528	13.9975	1.03282
Lgals4	8.51105e-08	5.52823e-06	-2.0723	1161.07	2406.09
Lmo2	8.57343e-08	5.55358e-06	2.84713	27.4146	9.62884
Irf4	8.74398e-08	5.63748e-06	8.57592	17.5611	2.04772
Hcfc1r1	8.75039e-08	5.63748e-06	-1.81025	89.3287	161.707
H2-Q6	8.81147e-08	5.66149e-06	11.5243	52.6074	4.5649
Eef2k	8.92305e-08	5.71772e-06	-1.98558	22.0111	43.7047
Fermt2	9.04631e-08	5.78113e-06	-2.09269	39.3125	82.2688
Hsp90b1	9.11553e-08	5.8005e-06	2.02907	406.82	200.495
Sh3rf2	9.12543e-08	5.8005e-06	-2.62622	13.2129	34.6999
Prkg2	9.33726e-08	5.91933e-06	23.8229	40.4578	1.69827
Cd79a	9.37097e-08	5.92489e-06	25.7188	53.6925	2.08767
Nfatc1	9.48032e-08	5.97813e-06	2.46516	20.5528	8.33731
Shisa5	9.57521e-08	6.022e-06	1.87822	279.548	148.836
Mir142hg	9.8403e-08	6.17238e-06	6.68539	28.5548	4.27122
Arhgap45	1.01509e-07	6.35048e-06	4.48732	46.525	10.3681
Tspan7	1.02354e-07	6.38349e-06	-2.0246	49.4605	100.138
Rel	1.02574e-07	6.38349e-06	4.29788	10.9558	2.54911
Mep1a	1.03197e-07	6.40547e-06	-7.6657	15.7171	120.482
Tgoln1	1.03836e-07	6.42839e-06	-2.09012	261.938	547.48
Csf2ra	1.04453e-07	6.44977e-06	2.4071	154.346	64.121
Zan	1.04806e-07	6.45478e-06	-6.17688	5.48697	33.8923
Gstm3	1.08585e-07	6.67026e-06	-4.11913	6.94111	28.5914
Mgp	1.09396e-07	6.70274e-06	2.83102	940.25	332.124
Trpv3	1.11619e-07	6.8214e-06	-4.91308	4.54895	22.3494
Adcy8	1.12471e-07	6.85585e-06	57479.2	5.74792	0.0001
Slc25a24	1.13434e-07	6.87667e-06	-1.83285	57.4562	105.309
Cybb	1.13485e-07	6.87667e-06	5.17423	77.3064	14.9407
Fbxo32	1.13681e-07	6.87667e-06	-3.5412	30.7912	109.038
Myo15b	1.14286e-07	6.89573e-06	-2.11692	123.65	261.758
Sowahc	1.18412e-07	7.12659e-06	-2.62941	17.2184	45.2744
Pla2g7	1.22062e-07	7.32775e-06	2.56058	50.6333	19.7741
Slc5a3	1.22901e-07	7.35949e-06	-2.3672	14.8752	35.2126
Pou2af1	1.25205e-07	7.47866e-06	14.1806	58.4507	4.12189
Csf2rb	1.26695e-07	7.54869e-06	5.85733	74.2785	12.6813
Fer1l4	1.27847e-07	7.58364e-06	10.2649	16.4498	1.60254
Acads	1.2792e-07	7.58364e-06	-2.02167	99.0779	200.303
Septin1	1.28435e-07	7.58483e-06	3.65964	10.4068	2.84367
Pdlim2	1.28788e-07	7.58483e-06	1.96358	67.4015	34.3259
Noct	1.28897e-07	7.58483e-06	-2.23224	15.6228	34.8738
Fabp5	1.29626e-07	7.60887e-06	18.8826	229.156	12.1359
Trpm6	1.31108e-07	7.66961e-06	-7.83874	9.21275	72.2164
Krt35	1.31462e-07	7.66961e-06	16251.9	1.62519	0.0001
Retnlb	1.31628e-07	7.66961e-06	774.726	68.0453	0.0878314
Abat	1.34351e-07	7.80911e-06	-6.46555	20.8295	134.674
Ggt5	1.36404e-07	7.89027e-06	2.51194	20.8868	8.31501
Dennd1c	1.36669e-07	7.89027e-06	5.68677	11.439	2.01152
Nfkbie	1.36743e-07	7.89027e-06	5.99551	16.8679	2.81342
Pglyrp1	1.37791e-07	7.93149e-06	4.57867	634.949	138.675
Ogn	1.38396e-07	7.94706e-06	-3.55788	29.4184	104.667
C3	1.39851e-07	8.01127e-06	6.05428	495.99	81.9239
Selplg	1.41167e-07	8.0672e-06	5.3845	45.2016	8.39475
Cenpa	1.42907e-07	8.14708e-06	2.51844	41.458	16.4617
Spcs2	1.44226e-07	8.20259e-06	1.79717	134.645	74.9208
Slc1a1	1.46251e-07	8.29468e-06	-2.81846	9.51951	26.8304
Chrdl2	1.46752e-07	8.29468e-06	14.4091	24.5811	1.70594
Tfcp2l1	1.46892e-07	8.29468e-06	-4.1204	62.984	259.519
Avil	1.47733e-07	8.32239e-06	16.9535	35.608	2.10034
Cfl2	1.4809e-07	8.32279e-06	-2.23779	42.7926	95.7608
Serpina3i	1.48525e-07	8.32756e-06	10682.2	1.06822	0.0001
Itpk1	1.504e-07	8.41287e-06	-1.96643	47.4856	93.3772
Hyi	1.51382e-07	8.4479e-06	-2.30619	27.2221	62.7794
Fhl1	1.55105e-07	8.62151e-06	-4.15657	159.11	661.351
Cxcr4	1.55218e-07	8.62151e-06	4.8338	26.7471	5.53335
Bcl2l15	1.56679e-07	8.65551e-06	38.9055	4.55487	0.117075
Iqgap3	1.57243e-07	8.65551e-06	3.91134	13.874	3.54713
Ptk2b	1.57281e-07	8.65551e-06	2.53704	62.6748	24.7039
Cd53	1.57765e-07	8.65551e-06	4.53198	28.2356	6.23031
Sptssb	1.58015e-07	8.65551e-06	217.005	5.82725	0.026853
Mettl7b	1.58015e-07	8.65551e-06	-7.81633	7.77501	60.7721
Mpc1	1.61755e-07	8.83999e-06	-1.89574	48.8761	92.6563
Mirt2	1.64166e-07	8.95117e-06	25327.2	2.53272	0.0001
Tgm1	1.67556e-07	9.11514e-06	57345.5	5.73455	0.0001
Sh3bgrl3	1.68648e-07	9.14584e-06	1.98641	380.952	191.779
Lilrb4a	1.6889e-07	9.14584e-06	5.7982	36.59	6.31057
Ikzf1	1.70539e-07	9.2139e-06	6.81675	18.3823	2.69664
Gm26740	1.70922e-07	9.2139e-06	13.1174	5.73111	0.436909
Sult1a1	1.71401e-07	9.21879e-06	-8.70925	16.1569	140.715
Tppp3	1.73972e-07	9.33599e-06	-4.84044	57.3464	277.582
Plcb4	1.74592e-07	9.34814e-06	-2.74058	15.0176	41.1568
Tnfrsf18	1.75181e-07	9.35859e-06	4.90175	11.9154	2.43084
Sdc1	1.75674e-07	9.36389e-06	2.03018	179.974	88.649
Golph3l	1.76323e-07	9.37745e-06	-2.20712	73.49	162.202
Enc1	1.78429e-07	9.46827e-06	2.75963	23.6452	8.56825
Kif13b	1.79865e-07	9.52322e-06	-1.82115	31.2138	56.8452
Gimap3	1.80635e-07	9.54272e-06	10.0622	11.5869	1.15153
Rdh12	1.81448e-07	9.56445e-06	19.2785	11.1814	0.579991
Cdx1	1.81906e-07	9.56736e-06	-2.18663	133.421	291.744
Sorbs1	1.83371e-07	9.62313e-06	-3.00063	33.6421	100.947
Lat2	1.85968e-07	9.73795e-06	4.54099	25.7934	5.68012
Sfxn5	1.87833e-07	9.81399e-06	-2.34625	13.8621	32.5241
Pdcd4	1.91087e-07	9.96208e-06	-2.35049	87.4033	205.441
Guca2a	1.92217e-07	9.99905e-06	-3.28174	82.998	272.378
Ostc	1.92891e-07	1.00122e-05	1.68773	192.027	113.778
Ndrg3	1.93635e-07	1.00289e-05	-1.87896	19.4377	36.5225
Arpc3	1.94334e-07	1.00432e-05	1.57639	234.314	148.64
Igkc	1.9574e-07	1.0094e-05	23.8461	25056.1	1050.74
Pik3cd	1.96178e-07	1.00947e-05	4.23334	29.7033	7.01651
Crem	1.9702e-07	1.01161e-05	2.9821	18.8906	6.33466
Epha2	1.97977e-07	1.01433e-05	5.38182	18.1968	3.38116
Cd300ld	1.99931e-07	1.02214e-05	3.73077	18.8018	5.03964
Runx1	2.01071e-07	1.02576e-05	2.89501	29.701	10.2594
Chchd7	2.01646e-07	1.0265e-05	-1.88201	31.9786	60.184
Stat3	2.02114e-07	1.02668e-05	1.72969	348.011	201.198
Gm43791	2.03072e-07	1.02934e-05	5.71543	14.2187	2.48777
Ociad2	2.03804e-07	1.03086e-05	-4.44469	30.8458	137.1
Syne2	2.05047e-07	1.03494e-05	-2.30883	14.6508	33.8262
P2ry10	2.05522e-07	1.03514e-05	13.2599	14.6531	1.10507
Tuba1c	2.06908e-07	1.03992e-05	2.71014	665.111	245.416
Nlrc5	2.08434e-07	1.04538e-05	14.8873	21.2842	1.42969
Sp140	2.10898e-07	1.05551e-05	4.37707	47.837	10.929
Col4a1	2.14876e-07	1.07096e-05	1.58443	301.562	190.328
Spi1	2.14887e-07	1.07096e-05	3.86662	53.6411	13.8729
Lrig3	2.17053e-07	1.0795e-05	-3.00676	29.5145	88.7431
Itln1	2.19828e-07	1.09102e-05	103.837	101.102	0.973664
Krt14	2.21435e-07	1.09485e-05	97.1413	215.151	2.21483
Basp1	2.21521e-07	1.09485e-05	4.42411	80.418	18.1772
Nfkb1	2.22747e-07	1.09862e-05	2.02052	43.0186	21.2908
Lrp8	2.23979e-07	1.10241e-05	4.35579	16.5262	3.79407
Itih2	2.25631e-07	1.107e-05	-16.1308	0.810826	13.0793
Tspan3	2.25842e-07	1.107e-05	-2.03296	138.504	281.574
Entpd8	2.2651e-07	1.10799e-05	-2.38606	20.432	48.752
Sla	2.27175e-07	1.10896e-05	7.4193	19.5834	2.63952
mt-Nd3	2.28048e-07	1.11094e-05	-1.86991	745.625	1394.25
Gch1	2.2913e-07	1.11393e-05	2.26813	57.8742	25.5163
Morrbid	2.35756e-07	1.1438e-05	2.34903	15.2383	6.48704
Tnfsf10	2.41026e-07	1.1651e-05	5.53066	15.305	2.7673
Hs3st3b1	2.41127e-07	1.1651e-05	7.3027	8.88001	1.21599
Xpr1	2.42413e-07	1.16679e-05	-2.35163	21.2778	50.0376
Ech1	2.42457e-07	1.16679e-05	-1.73244	50.0317	86.6767
Bst2	2.46542e-07	1.18405e-05	4.51591	27.9059	6.17946
Car1	2.53081e-07	1.213e-05	-11.4824	107.636	1235.92
Lyz1	2.54164e-07	1.21574e-05	43.3078	319.685	7.38169
Gng10	2.54942e-07	1.21702e-05	1.96576	44.9743	22.8789
Gm10591	2.57843e-07	1.22354e-05	5.06701	12.1826	2.40429
Ccl21b	2.57843e-07	1.22354e-05	5.06701	12.1826	2.40429
Bcl2a1d	2.57853e-07	1.22354e-05	10.2252	16.1227	1.57676
Rraga	2.5904e-07	1.22672e-05	1.97519	89.1751	45.1475
Gpx3	2.60147e-07	1.22952e-05	2.4473	237.502	97.0467
Sema4g	2.62532e-07	1.23833e-05	-2.29784	69.1565	158.91
Gpr55	2.65208e-07	1.24847e-05	4.28171	8.1136	1.89495
Ighg1	2.68971e-07	1.26134e-05	1043.74	547.183	0.524254
Ighg2c	2.69003e-07	1.26134e-05	108.604	539.394	4.96663
Phlpp2	2.70624e-07	1.26645e-05	-3.25215	12.0935	39.33
Atcayos	2.7168e-07	1.26889e-05	-5.11186	3.57439	18.2718
Selenbp1	2.74028e-07	1.27735e-05	-8.45273	85.2402	720.512
C1qc	2.77483e-07	1.29092e-05	2.20062	168.742	76.6795
Cd22	2.8239e-07	1.31119e-05	18.1714	16.7159	0.919902
mt-Rnr1	2.8751e-07	1.33236e-05	-2.01129	794.383	1597.74
Ccl21d	2.90776e-07	1.34487e-05	5.06674	11.5145	2.27256
Phlda1	2.93992e-07	1.3571e-05	4.60125	315.837	68.6417
Trak1	3.05205e-07	1.40128e-05	-2.0196	117.208	236.712
Pim1	3.05782e-07	1.40128e-05	5.93771	114.024	19.2034
H2ac19	3.06034e-07	1.40128e-05	-2.27633	38.5521	87.7575
A130071D04Rik	3.06448e-07	1.40128e-05	6.87216	21.3358	3.10467
Gimap4	3.06511e-07	1.40128e-05	6.34929	32.8834	5.17906
Banf1	3.10707e-07	1.41774e-05	2.02113	170.662	84.4388
Mif	3.12444e-07	1.4206e-05	2.00323	427.695	213.503
Ppfia4	3.1294e-07	1.4206e-05	3.53733	12.8583	3.63503
Stc1	3.13127e-07	1.4206e-05	4.63545	23.6943	5.11154
Clmp	3.16243e-07	1.43201e-05	-2.22945	136.518	304.359
Igsf8	3.18767e-07	1.44048e-05	2.09011	62.2221	29.7697
Gpr171	3.19327e-07	1.44048e-05	10.3798	11.7943	1.13627
Card11	3.21521e-07	1.44764e-05	3.431	11.9027	3.46917
Vsig10	3.25377e-07	1.46223e-05	-2.75927	16.3172	45.0237
Mgat4a	3.28261e-07	1.46984e-05	-1.81506	112.281	203.797
Tstd1	3.28308e-07	1.46984e-05	-2.50212	125.292	313.495
Ccdc152	3.29978e-07	1.47454e-05	-3.12534	180.215	563.233
Snhg18	3.31025e-07	1.47644e-05	-2.12197	55.1689	117.067
Msc	3.32232e-07	1.47906e-05	7.77278	8.13135	1.04613
Tmem123	3.35278e-07	1.48982e-05	2.02505	90.0288	44.4575
Tspan14	3.38745e-07	1.50242e-05	2.33884	60.6251	25.921
Cd3d	3.48981e-07	1.54494e-05	7.95656	15.6877	1.97166
Ppp1r12a	3.50834e-07	1.54801e-05	-1.95597	184.785	361.433
Ffar2	3.50978e-07	1.54801e-05	3.92667	14.0575	3.58
Clec7a	3.54325e-07	1.55988e-05	7.13161	32.4747	4.55363
Aaas	3.55505e-07	1.56218e-05	2.49211	21.9554	8.80997
Fbxo25	3.58061e-07	1.57051e-05	-2.71522	19.6924	53.4692
Aagab	3.61932e-07	1.58457e-05	-1.8293	50.3539	92.1122
Olfml3	3.64606e-07	1.59334e-05	2.11716	31.7693	15.0056
Suclg1	3.67122e-07	1.60139e-05	-1.79822	156.982	282.288
Cpe	3.7e-07	1.61099e-05	-3.09595	48.0094	148.635
Aqp8	3.72212e-07	1.61766e-05	-9.57197	21.3692	204.545
Thrb	3.75142e-07	1.62721e-05	-2.73866	5.82342	15.9484
Cnpy3	3.75845e-07	1.62721e-05	1.67775	94.1683	56.1279
Ramp3	3.76463e-07	1.62721e-05	7.3214	38.2223	5.22063
Acsl4	3.8003e-07	1.63965e-05	1.90825	40.6006	21.2763
H2-Ab1	3.81123e-07	1.64138e-05	5.36286	998.599	186.206
Ppa1	3.83443e-07	1.64839e-05	-1.85771	151.903	282.191
Sirpb1c	3.86189e-07	1.6572e-05	13.84	10.0956	0.729455
Nfkbiz	3.88622e-07	1.66235e-05	2.07682	94.2225	45.3687
Ndrg2	3.88787e-07	1.66235e-05	-2.38249	141.338	336.737
Cers4	3.91676e-07	1.66961e-05	-1.85063	50.8666	94.1353
Hyou1	3.91891e-07	1.66961e-05	1.81969	93.7261	51.5065
Retnla	3.95545e-07	1.68216e-05	-12.8639	6.44546	82.9136
Gm48410	3.99752e-07	1.69702e-05	26257.1	2.62571	0.0001
Gsn	4.07736e-07	1.72782e-05	-3.25429	224.545	730.732
Arid5a	4.10801e-07	1.73772e-05	3.72444	21.81	5.8559
Ces2a	4.13437e-07	1.74576e-05	-5.28388	10.0504	53.1052
Wscd2	4.14382e-07	1.74665e-05	-4.09397	5.26173	21.5414
Cyth4	4.17021e-07	1.75316e-05	3.32613	34.2952	10.3108
Pmf1	4.174e-07	1.75316e-05	2.30065	32.9023	14.3013
Slc35e3	4.19984e-07	1.7609e-05	-3.05126	23.1302	70.5762
Olfr1388	4.29274e-07	1.79668e-05	4.68466	7.82552	1.67046
Dbt	4.36293e-07	1.82284e-05	-1.7324	21.1455	36.6323
Tm4sf20	4.3738e-07	1.82418e-05	-1.87318	161.929	303.323
Lama1	4.39437e-07	1.82955e-05	6.01457	10.0625	1.67302
Tgtp1	4.42773e-07	1.84022e-05	151.927	54.6995	0.360039
0610005C13Rik	4.50036e-07	1.86531e-05	-7.10903	2.32741	16.5456
Traf3ip3	4.51359e-07	1.86531e-05	6.654	8.13218	1.22215
Cisd3	4.52871e-07	1.86531e-05	-2.46836	57.3342	141.521
Foxp1	4.52942e-07	1.86531e-05	-1.63175	253.481	413.618
Fgfr3	4.53684e-07	1.86531e-05	-2.68416	11.92	31.9952
Slc16a3	4.54375e-07	1.86531e-05	4.34983	68.7596	15.8074
H2-Aa	4.5504e-07	1.86531e-05	5.62366	828.757	147.37
Ripk3	4.55087e-07	1.86531e-05	3.56607	38.135	10.6938
Uqcrb	4.5737e-07	1.87144e-05	-1.67942	188.691	316.891
Asprv1	4.6311e-07	1.89167e-05	239.293	53.2525	0.222541
Cryl1	4.67248e-07	1.9053e-05	-2.55814	22.1643	56.6995
Grn	4.738e-07	1.9287e-05	1.96053	483.004	246.365
Dmd	4.75578e-07	1.93263e-05	-2.13349	19.6221	41.8635
Bub3	4.76679e-07	1.93381e-05	1.77354	75.5055	42.5732
Ctps	4.89071e-07	1.9807e-05	2.22273	37.8677	17.0366
Ttc9	4.95099e-07	2.00097e-05	6.43335	8.21531	1.27699
Aox4	4.9576e-07	2.00097e-05	17846.4	1.78464	0.0001
Smap2	5.00927e-07	2.01586e-05	2.37747	72.1413	30.3437
Cldn6	5.01146e-07	2.01586e-05	12874.1	1.28741	0.0001
Tdh	5.0407e-07	2.0242e-05	4070.37	0.407037	0.0001
St6galnac6	5.07793e-07	2.03571e-05	-1.77142	226.559	401.33
Igfbp6	5.12278e-07	2.05023e-05	-2.78687	12.0138	33.481
Nt5c	5.14704e-07	2.05311e-05	-1.75949	99.4732	175.022
Wwp2	5.14724e-07	2.05311e-05	-1.84486	44.1621	81.4731
Ndufb9	5.22261e-07	2.07968e-05	-1.62097	148.555	240.803
Gas6	5.23639e-07	2.08169e-05	-2.23385	198.849	444.199
Gpr31c	5.25194e-07	2.08438e-05	16265.5	1.62655	0.0001
9330158H04Rik	5.2883e-07	2.09531e-05	-6.6223	2.09134	13.8495
Pttg1ip	5.29718e-07	2.09534e-05	-1.92164	165.231	317.514
Gbp6	5.37026e-07	2.11822e-05	14.1948	35.7422	2.51799
Pbld2	5.37284e-07	2.11822e-05	-5.74381	2.85052	16.3728
Tacc2	5.3868e-07	2.1202e-05	-1.7781	58.7492	104.462
Clca4c-ps	5.48586e-07	2.15562e-05	12761.6	1.27616	0.0001
Ier5l	5.55815e-07	2.18043e-05	3.94007	24.5164	6.22232
Parp11	5.71907e-07	2.23986e-05	2.50715	14.0362	5.59846
Cyba	5.74892e-07	2.24785e-05	2.58188	176.07	68.1947
Il24	5.99802e-07	2.34139e-05	7149.06	0.714906	0.0001
Ttc38	6.02752e-07	2.34905e-05	-1.92536	27.0719	52.1233
Aif1	6.0412e-07	2.35053e-05	3.70521	58.0209	15.6593
Nckap1l	6.18817e-07	2.40378e-05	2.98288	27.4296	9.19567
Plod3	6.20316e-07	2.40567e-05	1.88536	40.0015	21.2169
Galm	6.22646e-07	2.41078e-05	-3.11172	12.6992	39.5164
Plce1	6.28197e-07	2.42524e-05	-2.69665	28.0069	75.5248
Cd14	6.28423e-07	2.42524e-05	2.42588	105.159	43.3489
Rnf19b	6.30879e-07	2.43077e-05	2.32852	60.3034	25.8977
Osbpl6	6.34709e-07	2.44158e-05	-3.70529	5.56424	20.6171
Cldn8	6.39949e-07	2.45776e-05	-3.88403	20.9842	81.5033
Lpcat2	6.50289e-07	2.49344e-05	2.90016	23.8146	8.21147
Etfb	6.51795e-07	2.49519e-05	-1.47697	118.314	174.746
Ces1e	6.56496e-07	2.50915e-05	-8.82247	1.08465	9.56926
Ano10	6.63349e-07	2.53127e-05	-1.96615	23.0596	45.3387
Ppargc1b	6.72586e-07	2.5624e-05	-2.45619	20.5912	50.5759
Oit1	6.75616e-07	2.56983e-05	-2.33841	472.016	1103.77
Tfdp2	7.03627e-07	2.6721e-05	-1.86642	20.7153	38.6634
Sec11c	7.09954e-07	2.69182e-05	1.58041	176.008	111.369
Slc5a9	7.12224e-07	2.69613e-05	3.01748	12.8671	4.26418
Fam89a	7.15913e-07	2.70579e-05	18.6943	53.2395	2.8479
Hs3st1	7.17971e-07	2.70926e-05	3.01094	18.1424	6.0255
Rnaset2b	7.20817e-07	2.71569e-05	1.65171	157.486	95.3471
Car4	7.24412e-07	2.72491e-05	-19.9936	50.9662	1019
Mpst	7.29013e-07	2.73789e-05	-2.17949	20.5969	44.8907
Gsap	7.31024e-07	2.74111e-05	6.1743	8.24815	1.33588
Usp2	7.33223e-07	2.74473e-05	-2.5266	18.8087	47.5222
Cmtm7	7.34299e-07	2.74473e-05	3.14813	17.9788	5.71095
Ttc13	7.39848e-07	2.76059e-05	1.86878	33.5836	17.9709
AI854703	7.40863e-07	2.76059e-05	-7.84207	4.46134	34.9862
Reg3b	7.47825e-07	2.78159e-05	800598	80.0598	0.0001
Nexn	7.48841e-07	2.78159e-05	-2.52499	46.3203	116.958
AU020206	7.59012e-07	2.81498e-05	3.41952	54.8781	16.0485
Rhot2	7.7126e-07	2.85378e-05	-1.71058	38.9013	66.5436
Eci3	7.72227e-07	2.85378e-05	-7.06152	1.24586	8.79769
Tubb5	7.73076e-07	2.85378e-05	2.44947	465.075	189.867
Tspan1	7.80374e-07	2.87625e-05	-1.94376	567.3	1102.7
Cd84	7.85319e-07	2.89e-05	3.75049	15.5181	4.13761
Hspb7	8.04032e-07	2.95175e-05	-4.22605	2.93182	12.39
Cd52	8.04583e-07	2.95175e-05	5.84163	189.011	32.3559
Nrg1	8.06819e-07	2.95539e-05	4.49817	11.4207	2.53897
Itgam	8.28911e-07	3.03165e-05	3.12086	22.6863	7.26926
Runx2	8.32466e-07	3.03897e-05	8.13204	4.66537	0.573702
mt-Tv	8.33471e-07	3.03897e-05	-4.68045	5.02633	23.5255
Gal3st2c	8.44414e-07	3.07416e-05	-5.60497	1.77123	9.9277
B2m	8.48489e-07	3.08427e-05	4.33807	3645.19	840.28
Fcgr3	8.53163e-07	3.09652e-05	2.546	72.0491	28.2989
Snd1	8.59889e-07	3.11123e-05	1.61938	97.8774	60.4411
Lbp	8.60381e-07	3.11123e-05	2.927	38.3709	13.1093
Plekha5	8.61139e-07	3.11123e-05	-1.58441	38.3361	60.7402
Akr1c19	8.64622e-07	3.11907e-05	-3.37825	15.7997	53.3754
Slc7a5	8.69706e-07	3.13265e-05	5.19824	21.9774	4.22785
Fbxl22	8.7853e-07	3.15965e-05	-2.4495	43.3304	106.138
Mgat4c	8.89899e-07	3.19571e-05	3.76002	63.901	16.9949
Plk1	9.07038e-07	3.25234e-05	3.13241	57.4334	18.3352
Casq2	9.12809e-07	3.26493e-05	-5.88703	6.14425	36.1713
Myh14	9.13295e-07	3.26493e-05	-1.79132	185.306	331.942
B3gnt7	9.1664e-07	3.27196e-05	-3.07056	102.102	313.511
Tmem94	9.1975e-07	3.27559e-05	-1.89238	27.4207	51.8904
Nrros	9.20412e-07	3.27559e-05	3.39331	33.0931	9.75246
Ppp1r12c	9.29415e-07	3.30269e-05	-1.94715	64.5368	125.663
Sell	9.37768e-07	3.3274e-05	67.9174	13.7408	0.202316
Mpeg1	9.48025e-07	3.35878e-05	3.21545	52.953	16.4683
Pdlim3	9.65494e-07	3.40938e-05	-3.61546	57.6373	208.386
Esrra	9.66504e-07	3.40938e-05	-1.73119	53.24	92.1687
AC113595.1	9.66609e-07	3.40938e-05	5.442	13.0639	2.40057
5033404E19Rik	9.75821e-07	3.43677e-05	-4.19179	2.82393	11.8373
Ptp4a3	9.82916e-07	3.45664e-05	2.36861	47.5323	20.0676
Osmr	9.99287e-07	3.50489e-05	3.11902	21.6082	6.92789
Traf1	9.99585e-07	3.50489e-05	3.58804	21.1423	5.89244
Plekhs1	1.00151e-06	3.50645e-05	16.8571	14.3502	0.851281
Lpo	1.01165e-06	3.53674e-05	6.97937	10.9437	1.56801
H4c8	1.01523e-06	3.54405e-05	-3.53691	6.35432	22.4747
Selenon	1.01798e-06	3.54846e-05	2.47276	21.6957	8.77389
Tnxb	1.02063e-06	3.55247e-05	-2.87166	9.84806	28.2803
Ldlrap1	1.02897e-06	3.57525e-05	2.21767	84.892	38.2799
Hvcn1	1.03018e-06	3.57525e-05	5.53369	23.3011	4.21078
Kcnmb4os2	1.03922e-06	3.60136e-05	13328.6	1.33286	0.0001
Psapl1	1.04804e-06	3.62665e-05	455.285	13.3598	0.0293438
Mzb1	1.05075e-06	3.63073e-05	15.4855	92.364	5.96455
2310079G19Rik	1.05517e-06	3.63611e-05	-16.3513	1.92472	31.4716
Wnt10a	1.05536e-06	3.63611e-05	619.074	33.1861	0.0536061
Pdia6	1.07822e-06	3.70932e-05	1.96483	161.622	82.2572
Eif4e3	1.08069e-06	3.70932e-05	2.48387	37.7976	15.2172
Cdhr5	1.08129e-06	3.70932e-05	-1.87023	503.684	942.003
Muc3	1.08746e-06	3.72511e-05	-5.27569	439.41	2318.19
Cyp3a13	1.09115e-06	3.73238e-05	-4.19591	16.2068	68.0024
Adam17	1.10739e-06	3.77784e-05	1.77979	62.5782	35.1605
Nras	1.10762e-06	3.77784e-05	1.9474	94.333	48.4404
Skap2	1.11017e-06	3.78109e-05	1.88783	138.664	73.4513
Celsr1	1.11907e-06	3.80331e-05	2.47245	57.7641	23.3631
Ccni	1.11989e-06	3.80331e-05	-1.5535	162.274	252.092
Aldob	1.12296e-06	3.80828e-05	-4.65987	12.4238	57.8932
Gimap1	1.1265e-06	3.81484e-05	4.75208	35.8376	7.54145
4930513N20Rik	1.12927e-06	3.81878e-05	-2336.2	0.0001	0.23362
Nr1i2	1.14294e-06	3.85955e-05	-2.3283	44.7268	104.137
Baz1a	1.14525e-06	3.86184e-05	2.52774	117.122	46.3345
Serpinb2	1.15233e-06	3.88021e-05	18200	1.82	0.0001
Uqcrc1	1.16078e-06	3.90315e-05	-1.65316	170.101	281.204
Sprr2d	1.16303e-06	3.90519e-05	327479	32.7479	0.0001
Rorc	1.18576e-06	3.9759e-05	-4.25221	4.23966	18.0279
Muc6	1.20347e-06	4.02959e-05	162.544	18.569	0.11424
Cd8a	1.21691e-06	4.06885e-05	24532.4	2.45324	0.0001
Rinl	1.25174e-06	4.17944e-05	3.44727	9.0673	2.63029
Gm37969	1.26874e-06	4.23026e-05	-6.40867	3.59705	23.0523
Srpx2	1.27753e-06	4.25361e-05	2.20659	17.562	7.9589
Ptger3	1.2838e-06	4.2685e-05	-5.95671	2.10553	12.542
Cx3cr1	1.28953e-06	4.28157e-05	2.67132	50.6536	18.962
Sod3	1.32802e-06	4.4032e-05	2.80995	140.156	49.8785
Dock5	1.34004e-06	4.43687e-05	1.77137	24.1572	13.6376
Vill	1.35133e-06	4.46802e-05	4.53363	12.1932	2.68951
Vcl	1.35921e-06	4.48783e-05	-7.55479	7.4079	55.9651
Hck	1.37224e-06	4.5246e-05	5.84267	16.8812	2.8893
Col6a4	1.3795e-06	4.53931e-05	6.24508	10.7417	1.72002
Pilra	1.38052e-06	4.53931e-05	3.70338	17.3839	4.69405
Fmo2	1.39033e-06	4.56525e-05	-5.58024	12.6806	70.7609
Pmp22	1.4263e-06	4.6769e-05	-2.9054	171.084	497.066
Birc5	1.43374e-06	4.69482e-05	2.87181	73.0105	25.4232
Xbp1	1.4552e-06	4.75853e-05	2.05512	209.731	102.053
Gm10399	1.47051e-06	4.80197e-05	-2.91694	4.19452	12.2352
Ccnb1	1.47951e-06	4.82122e-05	3.13595	31.8453	10.1549
Fzr1	1.48046e-06	4.82122e-05	1.97739	59.4297	30.0546
Oas3	1.49961e-06	4.86614e-05	15.9893	13.8109	0.863754
Rbms1	1.50033e-06	4.86614e-05	1.66642	275.929	165.582
mt-Tn	1.50039e-06	4.86614e-05	-3.1456	5.77672	18.1712
Rpl9-ps6	1.50599e-06	4.87764e-05	-1.56741	821.938	1288.31
Psat1	1.50919e-06	4.88137e-05	3.74731	12.299	3.28209
Bfar	1.51527e-06	4.89436e-05	-1.67782	86.5715	145.251
Enah	1.52215e-06	4.90991e-05	-1.78357	62.396	111.288
Meg3	1.5244e-06	4.9105e-05	-1.96496	103.156	202.697
Prr9	1.54265e-06	4.96258e-05	34.0898	1.94891	0.0571699
Fcgr1	1.54867e-06	4.9752e-05	4.07941	15.8815	3.89309
Gsdmcl2	1.55862e-06	5.00043e-05	-3.37593	59.6869	201.499
Lmnb1	1.57498e-06	5.04609e-05	2.36213	131.647	55.7326
Tnfrsf4	1.58139e-06	5.0598e-05	8.42353	7.45095	0.88454
Fermt3	1.59456e-06	5.09508e-05	3.99699	44.9501	11.246
Styk1	1.63288e-06	5.21053e-05	-2.53902	16.6351	42.237
Sparcl1	1.63579e-06	5.2108e-05	-2.76132	382.867	1057.22
Stim1	1.63735e-06	5.2108e-05	-1.98377	48.6327	96.476
Itgal	1.64411e-06	5.22533e-05	8.62988	21.1319	2.44868
Ciapin1	1.67179e-06	5.30621e-05	2.07657	39.0273	18.7941
Eif4ebp3	1.67844e-06	5.3202e-05	-1.94855	38.9533	75.9025
Map4k1	1.68563e-06	5.33587e-05	6.27921	13.9083	2.21498
Sult1c2	1.73222e-06	5.47606e-05	-6.10625	5.68133	34.6916
Myo1b	1.73648e-06	5.48226e-05	3.12961	33.902	10.8327
Aqp4	1.74852e-06	5.5068e-05	6.37361	32.5467	5.10647
Ctsc	1.74889e-06	5.5068e-05	1.92184	210.406	109.482
D16Ertd472e	1.75171e-06	5.5084e-05	2.70345	24.8086	9.17667
Jak3	1.76109e-06	5.53058e-05	3.29545	16.5678	5.02747
S100a8	1.77265e-06	5.55953e-05	300.314	451.055	1.50194
Sulf2	1.77619e-06	5.56328e-05	1.73902	70.7579	40.6884
Trem1	1.79227e-06	5.60628e-05	142.952	8.37524	0.0585876
Abcf2	1.82273e-06	5.68901e-05	1.82542	36.4504	19.9682
Usp18	1.82351e-06	5.68901e-05	9.73002	14.8891	1.53022
Fgr	1.83845e-06	5.72812e-05	6.45151	13.0482	2.02251
Insl3	1.85341e-06	5.76715e-05	1.78259	33.8445	18.9862
Pdha1	1.86227e-06	5.78717e-05	-1.51494	96.6441	146.41
Ceacam18	1.87058e-06	5.8054e-05	-4.2168	3.00627	12.6768
Clybl	1.90871e-06	5.91062e-05	-1.93256	21.2577	41.0818
Pif1	1.90976e-06	5.91062e-05	3.54532	8.02217	2.26275
Arhgap25	1.91194e-06	5.91062e-05	4.54379	9.06868	1.99584
Cyp4f18	1.92615e-06	5.9468e-05	4.26585	16.3707	3.83761
Magi1	1.96317e-06	6.05324e-05	-2.0663	18.5524	38.335
Ccdc85c	1.97221e-06	6.07324e-05	-1.6234	34.2429	55.5899
Tspan15	1.976e-06	6.07401e-05	-1.80888	31.0111	56.0955
Tmsb4x	1.97757e-06	6.07401e-05	1.88897	2019.4	1069.05
Prkcd	1.99743e-06	6.12709e-05	-2.008	84.183	169.039
Cav1	2.00648e-06	6.1469e-05	-3.16817	51.9539	164.599
Frat2	2.01806e-06	6.17137e-05	-2.33279	11.0093	25.6824
Ms4a7	2.01965e-06	6.17137e-05	2.06688	19.4881	9.42873
Art2b	2.02544e-06	6.18111e-05	11812.2	1.18122	0.0001
Ndufa6	2.04552e-06	6.22592e-05	-1.61562	305.827	494.1
Hint2	2.04582e-06	6.22592e-05	-1.71982	39.7619	68.3833
Qdpr	2.04798e-06	6.22592e-05	-1.62709	51.6796	84.0872
Pcx	2.05365e-06	6.23053e-05	-2.33687	11.4385	26.7302
Nipal2	2.05474e-06	6.23053e-05	2.45184	46.7376	19.0623
Tmem63a	2.06282e-06	6.24706e-05	-1.54162	144.009	222.007
Iglc2	2.08068e-06	6.29314e-05	27.8859	198.928	7.13365
Arap3	2.1043e-06	6.3527e-05	2.24392	17.0373	7.59267
Cxcl9	2.10684e-06	6.3527e-05	257.051	70.6269	0.274758
Cers3	2.11057e-06	6.3527e-05	55.8916	4.90904	0.0878314
Sult1d1	2.11106e-06	6.3527e-05	-4.53449	12.5167	56.7566
Acod1	2.12922e-06	6.39924e-05	346.585	11.6212	0.0335305
Synm	2.17014e-06	6.51399e-05	-3.38288	102.56	346.949
Rrs1	2.17657e-06	6.52503e-05	2.37967	29.8829	12.5576
Lcp2	2.18384e-06	6.5386e-05	5.27607	11.2004	2.12286
Sinhcaf	2.18866e-06	6.54478e-05	2.35581	33.0206	14.0167
Casp8	2.19461e-06	6.55434e-05	2.26251	68.5077	30.2795
Naip1	2.20925e-06	6.58977e-05	-1.74745	51.3912	89.8035
Jaml	2.22963e-06	6.64222e-05	4.31705	56.0408	12.9813
Foxd2os	2.24513e-06	6.68004e-05	-4.68444	4.21049	19.7238
Scube1	2.29209e-06	6.81123e-05	3.3893	17.0706	5.0366
Slc44a1	2.2954e-06	6.81255e-05	-1.62381	141.278	229.408
Phgdh	2.31031e-06	6.84437e-05	3.27693	28.3657	8.65617
Tead2	2.31188e-06	6.84437e-05	8.37959	30.3703	3.62432
Uba7	2.32237e-06	6.86088e-05	2.44274	65.683	26.8891
Nenf	2.32323e-06	6.86088e-05	-1.79591	37.7345	67.7676
Adamts15	2.33746e-06	6.89434e-05	-2.39766	39.135	93.8324
Atp6v1f	2.34307e-06	6.89547e-05	1.65572	269.47	162.751
Clrn3	2.34597e-06	6.89547e-05	-2.11448	40.4728	85.5788
Sf1	2.34654e-06	6.89547e-05	1.78721	190.841	106.782
Dyrk2	2.39497e-06	7.02755e-05	-1.67367	109.484	183.239
Pcdh17	2.3974e-06	7.02755e-05	-4.97001	14.5777	72.4512
Akt1	2.40227e-06	7.03315e-05	1.62678	287.36	176.643
Colgalt1	2.47015e-06	7.21945e-05	1.78304	71.6704	40.1955
Calml4	2.47198e-06	7.21945e-05	-1.98723	65.0386	129.247
Coq8a	2.48149e-06	7.23835e-05	-2.86612	17.3371	49.6903
Pglyrp2	2.48826e-06	7.2492e-05	9534	0.9534	0.0001
Cdca8	2.53386e-06	7.373e-05	2.35192	28.9964	12.3288
Cdhr2	2.54276e-06	7.3841e-05	-2.33548	70.2058	163.964
Plcb3	2.54388e-06	7.3841e-05	-1.50353	42.8934	64.4914
Ttyh3	2.56727e-06	7.44289e-05	2.4641	61.08	24.7879
Cuedc1	2.57988e-06	7.47033e-05	-1.79838	23.3258	41.9487
Pgrmc1	2.59505e-06	7.49975e-05	-1.56887	28.6421	44.9357
Rasef	2.59635e-06	7.49975e-05	-2.1321	15.6438	33.3542
Evx1	2.64012e-06	7.61694e-05	14.9226	28.4479	1.90637
Nr5a2	2.65437e-06	7.64878e-05	-4.55655	2.96048	13.4896
Gm10282	2.6638e-06	7.66664e-05	2.04548	216.982	106.079
Krt6b	2.66989e-06	7.6749e-05	1.11702e+06	111.702	0.0001
Ces2c	2.67404e-06	7.67752e-05	-4.09583	50.921	208.564
Iglc3	2.6836e-06	7.69569e-05	41.2609	132.038	3.20007
Cdca4	2.6883e-06	7.69987e-05	2.21082	66.4317	30.0484
Trf	2.72256e-06	7.78227e-05	1.72725	128.539	74.4183
Cxcl13	2.72361e-06	7.78227e-05	5.76319	33.9932	5.89833
Endod1	2.73307e-06	7.7999e-05	-1.74688	137.838	240.787
Nr3c1	2.74284e-06	7.81841e-05	-1.86335	28.7888	53.6437
Lrrc8b	2.75433e-06	7.84176e-05	2.26673	25.0517	11.0519
Itga1	2.75832e-06	7.84372e-05	-1.55932	103.004	160.616
Zfp651	2.7965e-06	7.93433e-05	-2.1224	15.3814	32.6455
Dock2	2.79686e-06	7.93433e-05	4.49797	24.9601	5.5492
Smpd2	2.80098e-06	7.93655e-05	-1.90674	32.0157	61.0456
Lst1	2.80885e-06	7.94937e-05	4.16963	25.1432	6.03008
Snrnp25	2.81927e-06	7.96938e-05	-1.57431	27.8671	43.8713
Arhgef1	2.82883e-06	7.98509e-05	1.92695	90.3182	46.871
Itgax	2.8328e-06	7.98509e-05	4.15297	21.0245	5.06252
Oxct1	2.84024e-06	7.98509e-05	-1.55121	197.468	306.315
Sh3pxd2b	2.84168e-06	7.98509e-05	1.83652	63.17	34.3966
9130024F11Rik	2.84379e-06	7.98509e-05	-2.70801	16.5081	44.7041
Rhoh	2.84671e-06	7.98509e-05	6.20088	10.5521	1.70171
Ciita	2.84834e-06	7.98509e-05	6.82293	20.8752	3.05956
Ptpn22	2.85339e-06	7.98984e-05	6.95177	10.3301	1.48597
Igha	2.86164e-06	8.00351e-05	13.1127	22792.7	1738.22
Csrp2	2.89055e-06	8.07487e-05	-1.99732	189.182	377.856
Leng9	2.9036e-06	8.09237e-05	-1.87449	33.3062	62.4322
Glod5	2.90509e-06	8.09237e-05	-3.25036	8.9166	28.9821
Gstm2	2.90703e-06	8.09237e-05	-2.07163	43.5391	90.1968
Zfand5	2.91379e-06	8.10171e-05	1.77772	111.972	62.9864
Ccl8	2.93841e-06	8.16062e-05	3.46005	80.6413	23.3064
Cdc20	2.94847e-06	8.17899e-05	2.4056	60.2858	25.0606
Pik3cg	2.95588e-06	8.19e-05	4.64214	9.52392	2.05162
Scgb2b15	2.97274e-06	8.22713e-05	52.6045	8.73857	0.166118
Fign	3.00373e-06	8.30321e-05	-3.3756	2.90942	9.82104
Trpm4	3.03126e-06	8.36958e-05	-2.03023	33.5854	68.186
Wnt16	3.04869e-06	8.40794e-05	18553.8	1.85538	0.0001
Slfn4	3.08516e-06	8.49866e-05	4.16673	72.4279	17.3824
Sfrp1	3.09481e-06	8.51538e-05	3.25575	94.5989	29.056
Ggh	3.17268e-06	8.71603e-05	-3.03072	59.9617	181.727
Tnfrsf11a	3.17507e-06	8.71603e-05	-2.06878	39.1247	80.9404
Chkb	3.18111e-06	8.72255e-05	-1.7359	59.0629	102.527
Snx21	3.18615e-06	8.7263e-05	-1.93935	16.1894	31.3969
Acss1	3.20383e-06	8.75548e-05	-1.89639	30.8672	58.5361
Acadvl	3.20453e-06	8.75548e-05	-1.57936	52.7693	83.3417
Ctla2a	3.20785e-06	8.75548e-05	2.34779	30.4511	12.9701
Cd27	3.25084e-06	8.85731e-05	8.71754	5.00594	0.574238
Ctnnb1	3.25261e-06	8.85731e-05	2.72339	34.3261	12.6042
Chic2	3.2896e-06	8.9478e-05	2.23971	66.9476	29.8913
Gpr132	3.29537e-06	8.95324e-05	6.93228	8.91107	1.28545
Olr1	3.30284e-06	8.96329e-05	17018.5	1.70185	0.0001
Prkar2a	3.31455e-06	8.97497e-05	-1.50613	100.185	150.892
Kbtbd11	3.31469e-06	8.97497e-05	-2.48807	13.823	34.3927
Magi3	3.31904e-06	8.97652e-05	-1.91239	20.4302	39.0705
Slc25a45	3.34248e-06	9.02963e-05	2.88934	9.02077	3.12208
Gpr89	3.3545e-06	9.05181e-05	-2.04245	18.5522	37.8918
Pirb	3.36557e-06	9.0714e-05	3.22475	28.1168	8.71908
1110032F04Rik	3.39809e-06	9.14694e-05	12176.4	1.21764	0.0001
Ube2j1	3.40129e-06	9.14694e-05	1.47549	88.7518	60.1508
Phldb1	3.41426e-06	9.16711e-05	-1.90167	40.4344	76.893
Scarb2	3.4165e-06	9.16711e-05	1.62505	190.101	116.981
Cd300c2	3.4321e-06	9.19857e-05	3.92242	9.96079	2.53945
Dact3	3.51816e-06	9.41097e-05	-2.95799	10.9159	32.289
Emb	3.51926e-06	9.41097e-05	3.33299	24.1706	7.25192
Nudt19	3.54794e-06	9.477e-05	-1.6471	45.8595	75.5352
Tmem87b	3.55925e-06	9.49538e-05	-1.51263	49.178	74.3883
Bmp3	3.56281e-06	9.49538e-05	-3.51806	10.502	36.9468
Lrrk1	3.5762e-06	9.52039e-05	1.65907	82.6552	49.8202
Wdtc1	3.58707e-06	9.53336e-05	-1.65158	32.007	52.862
Hnrnpab	3.58909e-06	9.53336e-05	1.79712	333.267	185.445
Isoc2a	3.62167e-06	9.60915e-05	-1.78776	26.2938	47.007
Rbp2	3.63111e-06	9.62345e-05	-3.30969	3.99482	13.2216
Muc2	3.64759e-06	9.649e-05	2.00093	1057.79	528.647
Sh2d5	3.64887e-06	9.649e-05	9.56691	3.84813	0.402233
Cpne8	3.69683e-06	9.76224e-05	2.92198	14.9347	5.11117
Pcmtd1	3.6999e-06	9.76224e-05	-1.58225	62.0827	98.2302
Micos13	3.70814e-06	9.77313e-05	-1.63993	64.6231	105.978
Avpi1	3.73326e-06	9.82843e-05	2.44331	34.965	14.3105
Bcl2l11	3.73892e-06	9.83244e-05	2.26545	26.8378	11.8466
Cnst	3.77635e-06	9.91992e-05	-2.23816	11.4945	25.7266
Surf1	3.78874e-06	9.9412e-05	-1.58185	37.6101	59.4935
Isg15	3.79282e-06	9.9412e-05	6.83549	99.6153	14.5732
Pomp	3.89791e-06	0.000102054	1.64199	444.498	270.707
Arl6ip1	3.93036e-06	0.00010279	1.48848	123.885	83.2295
Pxn	3.93996e-06	0.000102928	1.86003	72.2691	38.8538
Tgif1	3.94551e-06	0.00010296	2.76569	50.2687	18.1758
Atp5c1	3.95572e-06	0.000103113	-1.48999	235.471	350.849
N4bp3	3.97893e-06	0.000103605	3.46623	17.3418	5.00307
Tent5a	3.98688e-06	0.000103698	-1.82719	149.838	273.783
Gm15472	4.00771e-06	0.000104126	16440.1	1.64401	0.0001
Lgr4	4.03595e-06	0.000104745	-1.87893	51.8612	97.4436
Ifi44	4.05748e-06	0.000105189	9.51359	22.6113	2.37673
Ms4a6d	4.07728e-06	0.000105587	3.21447	27.2052	8.46335
Ankrd50	4.13759e-06	0.000107033	1.78571	40.7144	22.8001
Adgrf1	4.1432e-06	0.000107061	8.50441	9.53492	1.12117
Kcnk5	4.15457e-06	0.000107235	-3.23457	17.0389	55.1136
Inpp5a	4.15895e-06	0.000107235	-1.98588	58.83	116.829
Il18	4.17061e-06	0.000107332	-1.9836	66.7532	132.412
Il1rn	4.17172e-06	0.000107332	1.93187	110.717	57.311
Aoc1	4.20124e-06	0.000107974	-2.71534	88.2034	239.502
Hsd11b2	4.21689e-06	0.000108259	-3.36919	71.3775	240.484
Galnt17	4.24216e-06	0.000108791	-5.93199	2.06228	12.2334
Csf2rb2	4.2569e-06	0.000109051	3.65663	19.6585	5.37612
Cbfb	4.29451e-06	0.000109896	1.6896	53.6752	31.768
AI662270	4.31455e-06	0.00011029	5.14458	47.5897	9.25046
C3ar1	4.35084e-06	0.000111066	2.30571	16.7229	7.25283
Cd79b	4.35424e-06	0.000111066	14.9871	23.8664	1.59246
Lratd1	4.40192e-06	0.000112162	6.65708	9.24828	1.38924
Tmprss11g	4.41037e-06	0.000112257	104069	10.4069	0.0001
Arhgdib	4.42423e-06	0.000112377	3.82494	47.2767	12.3601
Ccr5	4.42667e-06	0.000112377	4.59892	20.6358	4.48709
Galnt1	4.42926e-06	0.000112377	1.74578	128.427	73.564
Unc93b1	4.44393e-06	0.000112628	2.25206	93.544	41.537
Plek2	4.45275e-06	0.000112732	1.73002	52.5838	30.3949
Fgfr1	4.46748e-06	0.000112984	-1.75124	25.3165	44.3354
Ighg3	4.47449e-06	0.000113042	925.933	89.0793	0.0962049
Upk1a	4.48228e-06	0.000113118	-5.48313	1.40515	7.70463
Myl7	4.5093e-06	0.000113679	61.253	14.2876	0.233256
Runx3	4.54555e-06	0.000114449	7.25727	22.4946	3.09959
H2-Q1	4.54944e-06	0.000114449	-3.80904	3.2694	12.4533
Cox5a	4.5707e-06	0.000114862	-1.49139	367.76	548.472
Tle5	4.59772e-06	0.000115419	-1.58528	213.217	338.009
Rbm47	4.61077e-06	0.000115508	-1.462	148.85	217.619
Sfn	4.61098e-06	0.000115508	2.32433	439.629	189.142
Psenen	4.64372e-06	0.000116205	1.55078	72.1048	46.4959
Dock11	4.65544e-06	0.000116295	1.99589	16.3241	8.17884
Abca1	4.65771e-06	0.000116295	1.93377	34.7237	17.9565
Mrps35	4.66197e-06	0.000116295	-1.6781	31.1264	52.2333
Gm1123	4.73385e-06	0.000117964	-6.03712	3.94251	23.8014
Cfl1	4.76598e-06	0.000118575	1.56126	625.481	400.626
Ces1d	4.76835e-06	0.000118575	-3.77364	10.1376	38.2559
Ajuba	4.77645e-06	0.000118653	4.38162	22.7271	5.18692
C4b	4.79017e-06	0.000118842	2.54141	201.973	79.473
Mgll	4.79407e-06	0.000118842	-1.83044	61.8887	113.284
Sec61b	4.81038e-06	0.000119122	1.61928	211.636	130.698
Rasgrp1	4.83856e-06	0.000119695	6.37328	5.24674	0.823239
Aqp11	4.87185e-06	0.000120393	-3.19715	4.77034	15.2515
Neu1	4.92931e-06	0.000121687	-1.75232	62.0935	108.808
Snx8	4.95095e-06	0.000122094	1.66883	33.5804	20.1222
Fxyd5	5.00541e-06	0.00012331	2.2583	74.1693	32.843
Spata7	5.02075e-06	0.00012353	-2.26487	7.6519	17.3306
Gtpbp1	5.02475e-06	0.00012353	1.75519	87.9013	50.0807
Cytip	5.04527e-06	0.000123906	4.20076	38.1793	9.08866
Mid1	5.05569e-06	0.000124034	4.01247	8.84509	2.2044
Flnc	5.06701e-06	0.000124183	-2.54336	25.0073	63.6026
Palld	5.07296e-06	0.000124201	-2.12803	147.426	313.726
Igsf6	5.08455e-06	0.000124357	5.25057	15.6793	2.98621
Mmp12	5.09825e-06	0.000124564	16.1598	11.3441	0.701991
Iglv1	5.12442e-06	0.000125075	62.7754	38.0197	0.605647
Isca1	5.14123e-06	0.000125356	-1.66449	33.3038	55.4337
Sorbs2	5.1644e-06	0.00012579	-2.01844	44.4509	89.7214
Lypd10	5.16958e-06	0.00012579	2.99193	198.086	66.207
Dcaf12	5.26998e-06	0.000128065	1.6224	55.4487	34.1769
Ly6c2	5.27385e-06	0.000128065	13.4493	67.3392	5.00689
Gm43585	5.28171e-06	0.000128125	-7503.43	0.0001	0.750343
Nme7	5.29675e-06	0.000128314	-2.03365	409.375	832.525
Slc41a1	5.3003e-06	0.000128314	2.53825	33.0129	13.0061
Gipc2	5.39229e-06	0.000130408	-1.95549	68.7632	134.465
Krt19	5.39781e-06	0.000130409	-1.7547	1679.26	2946.59
Gm43042	5.41326e-06	0.000130626	11381.6	1.13816	0.0001
Il17ra	5.41781e-06	0.000130626	1.7204	39.6919	23.0713
Rtp4	5.43226e-06	0.000130842	3.74534	53.5338	14.2934
Lyz2	5.4485e-06	0.000130929	2.29755	534.085	232.458
Inhba	5.45233e-06	0.000130929	3.88594	38.5171	9.9119
Ginm1	5.45238e-06	0.000130929	-1.66832	36.7971	61.3893
Ccdc24	5.5027e-06	0.000132004	2.37831	41.3497	17.3862
Vsig1	5.514e-06	0.000132042	2.49105	15.6527	6.28358
Cd68	5.51539e-06	0.000132042	1.89546	33.8529	17.86
Ugp2	5.58474e-06	0.000133567	-1.69582	54.2538	92.0045
AI467606	5.63214e-06	0.000134491	2.93327	10.794	3.67986
Mcrip2	5.63817e-06	0.000134491	-2.22618	9.01587	20.071
Oasl2	5.64034e-06	0.000134491	5.62959	48.8669	8.68035
Prss23	5.79276e-06	0.000137987	-2.19379	23.7032	51.9997
Ccl21a	5.80783e-06	0.000138208	3.13346	206.927	66.038
Akr1e1	5.83294e-06	0.000138641	-1.89733	19.1311	36.2981
Reep3	5.83768e-06	0.000138641	-1.49215	83.7719	125
Apoc2	5.85645e-06	0.000138947	2.9131	8.69772	2.98572
Scgb2b17	5.90872e-06	0.000140048	18.5462	18.3976	0.991987
Socs2	5.95317e-06	0.000140961	-1.70777	51.8088	88.4778
Ggta1	6.01604e-06	0.000142308	3.51305	23.4588	6.67762
Thoc6	6.02977e-06	0.000142491	2.05484	20.8044	10.1245
Cd1d1	6.06473e-06	0.000143175	2.46274	8.51622	3.45802
Kcnk3	6.07725e-06	0.000143323	-3.48662	7.90743	27.5702
Adh1	6.08309e-06	0.000143323	-3.37086	399.676	1347.25
Btbd17	6.12699e-06	0.000144215	127.651	3.65528	0.0286349
Igsf9b	6.13819e-06	0.000144335	-2.02013	10.3053	20.818
Usf2	6.16627e-06	0.000144852	1.74059	223.319	128.301
Gm10177	6.18614e-06	0.000145124	1.51213	537.431	355.414
C1ra	6.19005e-06	0.000145124	2.22656	246.137	110.546
Ifi209	6.26529e-06	0.000146744	13.6616	9.56418	0.700078
Naprt	6.28473e-06	0.000147054	-2.02099	17.1442	34.6482
Gpr84	6.41362e-06	0.000149794	17092	1.7092	0.0001
Dbf4	6.41444e-06	0.000149794	2.14222	23.9757	11.192
Mcur1	6.42507e-06	0.000149895	-1.47661	58.7488	86.7488
Dip2c	6.43698e-06	0.000150026	-2.05553	11.2685	23.1629
Krt90	6.45628e-06	0.000150328	98.6734	13.2089	0.133865
Tnfrsf13b	6.48064e-06	0.000150748	5.79442	13.5937	2.34599
Dlx3	6.57413e-06	0.000152656	72.6354	10.4735	0.144192
Plekha6	6.57553e-06	0.000152656	-1.74938	88.174	154.249
Ern2	6.60173e-06	0.000153115	-2.08149	28.9036	60.1626
Mcpt2	6.62005e-06	0.000153368	334.034	11.2004	0.0335305
Def6	6.62554e-06	0.000153368	4.70741	10.3634	2.20151
Fam129a	6.64182e-06	0.000153595	-2.34999	63.056	148.181
Arhgap21	6.69043e-06	0.000154569	-1.66325	39.527	65.7432
Atp1a1	6.71949e-06	0.00015509	-2.00251	1596.05	3196.12
Mucl1	6.74466e-06	0.00015552	-87.0136	0.0266962	2.32293
Myo1f	6.80507e-06	0.000156535	3.83244	12.2451	3.19513
Clec4a3	6.81677e-06	0.000156535	3.66835	13.2137	3.60207
H2-DMa	6.81712e-06	0.000156535	3.93625	65.4279	16.6219
Sipa1	6.82324e-06	0.000156535	2.732	33.6287	12.3092
Nde1	6.82761e-06	0.000156535	1.75055	34.1737	19.5217
Fam126a	6.82819e-06	0.000156535	-1.72919	19.5236	33.76
Aspn	6.93673e-06	0.00015887	-3.04312	23.7192	72.1804
Pnpo	6.94534e-06	0.000158873	-2.10875	30.3739	64.0508
Dtna	6.95022e-06	0.000158873	-2.24321	20.7174	46.4734
Gm9926	6.9888e-06	0.000159601	-2.09056	19.5804	40.9338
Notch4	7.02724e-06	0.000160325	2.43545	9.48296	3.89371
Spib	7.03744e-06	0.000160404	20.095	17.8835	0.889948
Arhgap30	7.05456e-06	0.00016064	4.11095	33.4633	8.14004
Slc25a36	7.09338e-06	0.000161369	-2.18	28.0126	61.0676
Cnn3	7.19919e-06	0.00016362	2.31515	132.082	57.0509
Me2	7.2474e-06	0.000164445	-1.80874	28.9484	52.3601
Arfgef3	7.24934e-06	0.000164445	-2.04206	19.3195	39.4516
Lamtor2	7.3213e-06	0.000165919	-1.68936	29.8521	50.4308
Rnase1	7.35799e-06	0.000166592	86.8061	25.474	0.293459
Pcolce2	7.38236e-06	0.000166985	-4.73797	5.39527	25.5626
Bcl11a	7.4005e-06	0.000167046	1.99492	33.7029	16.8944
Dok3	7.40476e-06	0.000167046	4.98148	20.0082	4.01651
Trib2	7.40617e-06	0.000167046	2.25462	17.9996	7.98341
Hnf4a	7.51117e-06	0.000169254	-1.94555	197.286	383.829
Slc34a2	7.58315e-06	0.000170714	-2.73894	9.1895	25.1695
Grasp	7.59327e-06	0.00017078	2.10222	10.9391	5.2036
Gm15912	7.60335e-06	0.000170845	-7.92043	3.54227	28.0563
Ptges	7.62819e-06	0.000171191	1.88289	25.0833	13.3217
Slmap	7.63311e-06	0.000171191	-1.74578	68.401	119.413
Dusp22	7.65003e-06	0.000171408	2.17481	17.1257	7.87457
Fis1	7.66692e-06	0.000171625	1.573	121.249	77.0811
D830050J10Rik	7.69129e-06	0.000172009	-2.03292	9.71575	19.7513
Pigr	7.72837e-06	0.000172675	-1.98722	1071.91	2130.12
Rab11a	7.7444e-06	0.000172871	1.5655	118.158	75.4764
Tgm2	7.77877e-06	0.000173308	2.08719	253.794	121.596
Cnnm4	7.7811e-06	0.000173308	-2.29414	56.543	129.718
Rtn1	7.78585e-06	0.000173308	-2.63328	12.37	32.5738
Wfdc1	7.80169e-06	0.000173498	-3.72589	9.04471	33.6996
Ighe	7.82208e-06	0.000173789	40322.3	4.03223	0.0001
Slc30a2	7.86417e-06	0.000174459	132.053	30.4732	0.230765
Sp5	7.8669e-06	0.000174459	321.779	27.4608	0.0853407
H2-DMb1	7.89672e-06	0.000174957	4.73052	94.2667	19.9273
Slc11a1	7.93774e-06	0.000175702	2.99432	11.7476	3.92328
Mkrn2os	7.98468e-06	0.000176577	1.6485	58.6509	35.5783
Ltf	8.04062e-06	0.000177648	824.217	176.449	0.214081
Siglecg	8.05695e-06	0.000177844	13.6044	16.1032	1.18367
Tmem30b	8.12662e-06	0.000179215	-1.77637	44.2279	78.5649
Eva1b	8.17175e-06	0.000180044	2.03949	35.751	17.5294
Syne4	8.26634e-06	0.000181959	8.48512	9.5765	1.12862
Nr3c2	8.29689e-06	0.000182463	-3.24568	9.20123	29.8642
Zmynd15	8.37427e-06	0.000183994	4.04171	10.2321	2.53163
Laptm5	8.4048e-06	0.000184494	3.2597	126.31	38.7489
Gbp8	8.41758e-06	0.000184604	8.7062	12.2784	1.4103
Cflar	8.44943e-06	0.000185009	1.55375	50.0065	32.1844
Lama3	8.45161e-06	0.000185009	2.35566	45.2152	19.1943
Itm2c	8.47837e-06	0.000185128	1.73131	245.975	142.075
Acer1	8.47908e-06	0.000185128	-4.61244	4.63147	21.3624
Anxa8	8.48554e-06	0.000185128	2.15119	188.194	87.4838
Igfbp5	8.48819e-06	0.000185128	2.01756	260.094	128.915
Usp53	8.4965e-06	0.00018514	-2.0992	21.0537	44.1959
Lypd6b	8.52938e-06	0.000185686	8.0017	4.47908	0.559767
G530012D18Rik	8.57054e-06	0.000186144	3.67584	26.7417	7.27498
Plek	8.5825e-06	0.000186144	3.92508	16.7587	4.26965
Nos2	8.5833e-06	0.000186144	125.733	110.366	0.877777
Nt5c3	8.58771e-06	0.000186144	-1.80331	66.2692	119.504
Lin7c	8.58955e-06	0.000186144	-1.63393	75.3255	123.077
Tmem86a	8.59865e-06	0.000186171	2.39972	15.7445	6.56098
Chchd3	8.62233e-06	0.000186514	-1.64101	45.7368	75.0545
Lsm6	8.65059e-06	0.000186955	1.76609	113.502	64.2677
F13a1	8.68678e-06	0.000187449	-3.13015	14.1483	44.2864
Fmo5	8.68922e-06	0.000187449	-3.14868	6.83103	21.5087
Echs1	8.72585e-06	0.000188069	-1.64392	43.0059	70.6982
Txnrd1	8.74567e-06	0.000188212	1.78946	115.142	64.3448
Txndc9	8.74832e-06	0.000188212	1.52342	70.8307	46.4946
Guca2b	8.76518e-06	0.000188404	2.75237	17.278	6.27747
Bgn	8.7731e-06	0.000188404	1.68089	371.562	221.051
Rilpl2	8.83008e-06	0.000189456	2.34668	26.2844	11.2006
Tmtc2	8.94061e-06	0.000191561	-1.861	19.7516	36.7577
Fmnl3	8.94432e-06	0.000191561	2.5259	12.6254	4.99836
Calcb	8.97426e-06	0.00019203	52.5313	32.3987	0.616751
Itga3	9.01225e-06	0.000192669	1.80597	110.48	61.175
Ptpn1	9.05969e-06	0.00019351	2.17129	133.751	61.5997
Trbc1	9.07125e-06	0.000193582	8.12972	7.00097	0.861158
Cyp21a1	9.10023e-06	0.000194027	24786.6	2.47866	0.0001
Plin4	9.12841e-06	0.000194239	-3.50841	8.83315	30.9903
Ephx2	9.1285e-06	0.000194239	-2.40154	7.66035	18.3967
Mertk	9.13469e-06	0.000194239	-2.1353	23.765	50.7455
Gm37915	9.16552e-06	0.000194576	-7.17525	1.40001	10.0454
Ahnak	9.16692e-06	0.000194576	-1.52211	694.188	1056.63
Tle3	9.23416e-06	0.000195828	1.95554	54.8715	28.0595
Tbx1	9.2449e-06	0.000195881	3.59926	6.98418	1.94045
Epb41l4a	9.26324e-06	0.000195944	2.22074	16.6454	7.49545
Rftn1	9.26434e-06	0.000195944	2.57112	16.0763	6.25266
Pdxdc1	9.33467e-06	0.000197256	-1.64457	61.4082	100.99
Unc119	9.43316e-06	0.000199054	-1.9218	40.2751	77.4007
Spn	9.4365e-06	0.000199054	5.20299	14.2795	2.74447
Ceacam12	9.53854e-06	0.000201028	46.3492	13.5589	0.292538
Lims2	9.57316e-06	0.000201579	-2.8656	18.9099	54.1881
Sirpa	9.59241e-06	0.000201806	2.23684	73.9915	33.0787
Prkaa2	9.71816e-06	0.00020427	-2.43442	16.0376	39.0423
Spock2	9.73925e-06	0.000204533	37.9102	648.328	17.1017
Atp2a3	9.76238e-06	0.000204659	-1.76202	173.708	306.077
Ddi2	9.76249e-06	0.000204659	1.56944	74.6936	47.5925
Prex1	9.87237e-06	0.00020678	2.85406	22.7908	7.98539
Top2a	9.88847e-06	0.000206823	2.34788	105.952	45.1265
Stxbp2	9.89179e-06	0.000206823	1.60066	95.128	59.4306
Mapk13	9.93593e-06	0.000207563	-1.4936	124.266	185.604
Snhg3	9.96155e-06	0.00020771	1.93071	31.5037	16.3171
Dld	9.96532e-06	0.00020771	-1.56394	41.7559	65.3038
Uqcrc2	9.96919e-06	0.00020771	-1.43114	134.428	192.386
Eipr1	1.00012e-05	0.000208195	1.84041	28.3087	15.3818
R3hdml	1.00107e-05	0.00020821	169.192	35.36	0.208993
mt-Co1	1.00316e-05	0.000208331	-1.71249	871.737	1492.84
Scamp3	1.00358e-05	0.000208331	1.58024	122.392	77.4513
Papss1	1.00428e-05	0.000208331	-1.80199	105.634	190.352
Rtn2	1.00553e-05	0.000208409	-2.50382	4.38725	10.9849
Cox20	1.00788e-05	0.000208713	-1.6087	98.8565	159.03
Bche	1.00878e-05	0.000208719	-3.60346	4.26725	15.3769
Pde9a	1.01211e-05	0.000209022	2.07172	187.017	90.2711
Jchain	1.01313e-05	0.000209022	9.99659	1559.96	156.05
S1pr1	1.01346e-05	0.000209022	2.03954	20.5677	10.0845
Ppp1r16b	1.01377e-05	0.000209022	4.66443	14.1777	3.03953
Pnliprp2	1.01633e-05	0.00020937	69.8719	78.5035	1.12354
Nfkbid	1.01769e-05	0.000209468	6.05469	5.39474	0.891002
Tapbp	1.02426e-05	0.000210637	2.06122	460.837	223.574
Sulf1	1.04098e-05	0.000213892	2.36191	30.042	12.7194
Ubl5	1.04755e-05	0.000215056	1.45806	251.641	172.586
Cxcl10	1.05157e-05	0.000215695	37.7811	33.3313	0.882221
Fam189a2	1.06203e-05	0.000217651	-3.86183	5.09229	19.6656
Cspg4	1.06479e-05	0.000218029	-2.44855	14.0149	34.3164
Mdfi	1.0663e-05	0.000218151	5.56634	9.78792	1.75841
Rdx	1.08147e-05	0.000221064	-1.4039	64.3609	90.356
Set	1.08492e-05	0.000221579	1.86711	453.373	242.821
Ghitm	1.09314e-05	0.000223066	-1.39411	145.525	202.877
Celf4	1.09538e-05	0.000223331	-2.51016	8.86016	22.2404
Fcrl1	1.09631e-05	0.000223331	17.3225	6.46293	0.373095
Tent5c	1.1069e-05	0.00022521	2.67455	39.3981	14.7307
Atp6v1b2	1.10744e-05	0.00022521	1.58549	132.462	83.5465
Slc16a2	1.11084e-05	0.000225536	1.99426	13.615	6.82708
Rnf122	1.11093e-05	0.000225536	2.38881	27.5964	11.5524
Pard3b	1.11601e-05	0.000226372	-1.821	27.8162	50.6532
Adamts4	1.11705e-05	0.000226391	3.47647	14.364	4.13177
Rapsn	1.12337e-05	0.000227479	9.77008	1.74148	0.178246
Psme1	1.13408e-05	0.000229452	2.11399	200.538	94.8622
Ripor2	1.1356e-05	0.000229564	3.25846	15.3232	4.70257
Fndc1	1.13743e-05	0.000229738	-2.00139	13.4608	26.9404
Shank2	1.13924e-05	0.000229908	-3.16254	3.36242	10.6338
Znfx1	1.1449e-05	0.000230749	1.91544	29.924	15.6226
Ybx2	1.14669e-05	0.000230749	-3.3146	12.0308	39.8771
Bnip5	1.14724e-05	0.000230749	-2.64303	19.7731	52.2611
Spag7	1.14729e-05	0.000230749	2.11965	50.8074	23.9697
Cep85	1.15016e-05	0.00023094	2.24318	1025.1	456.983
Mmut	1.15018e-05	0.00023094	-1.78014	30.8306	54.8829
Gns	1.15628e-05	0.000231967	1.46844	129.471	88.1686
Hspa5	1.15784e-05	0.000232085	1.71334	847.392	494.584
Gm11655	1.15943e-05	0.000232209	-1.76122	18.1871	32.0314
Mmp3	1.16285e-05	0.000232579	15.7376	39.5482	2.51297
H2-Ob	1.16324e-05	0.000232579	16.5582	12.3241	0.744289
Fam129b	1.17172e-05	0.000234065	1.98039	99.2457	50.1141
Tpx2	1.17264e-05	0.000234065	2.60234	26.537	10.1974
Phf11a	1.17529e-05	0.000234397	13.9631	1.15857	0.0829736
Gngt2	1.18585e-05	0.000236305	2.27586	23.7182	10.4217
Gm8186	1.19094e-05	0.00023712	1.74352	31.3501	17.981
Hao2	1.19414e-05	0.00023756	-7.44887	12.3832	92.2409
Pde7a	1.19711e-05	0.000237951	-1.95491	55.897	109.274
Csrp1	1.2038e-05	0.000239047	-2.41203	980.077	2363.97
Tifab	1.20537e-05	0.000239047	3.05779	8.55885	2.79903
Milr1	1.20707e-05	0.000239047	3.03272	11.8823	3.91802
Gstt2	1.20774e-05	0.000239047	-1.69575	24.6499	41.8002
P2ry13	1.2092e-05	0.000239047	3.54164	11.5025	3.2478
Rhpn2	1.20946e-05	0.000239047	-1.82954	37.445	68.5069
Pycr1	1.20966e-05	0.000239047	14.3113	54.2013	3.78731
Ttll7	1.21318e-05	0.000239542	-2.49431	12.1996	30.4296
Gm17139	1.2179e-05	0.000240275	1.96797	20.2943	10.3123
Abcc4	1.22141e-05	0.000240769	2.42442	35.8262	14.7772
Lamp2	1.22875e-05	0.000241844	2.07342	159.039	76.7035
Bmp2	1.22975e-05	0.000241844	-2.23157	37.8444	84.4523
Ly6c1	1.23064e-05	0.000241844	3.10157	139.411	44.9487
Nudt4	1.23094e-05	0.000241844	-1.8405	239.879	441.499
Pccb	1.23267e-05	0.000241984	-1.87519	61.7443	115.783
Ccdc32	1.23665e-05	0.000242564	-1.8993	24.375	46.2953
Gata5	1.2504e-05	0.00024506	261.73	7.49461	0.0286349
Adamtsl5	1.25471e-05	0.000245702	-2.44863	4.3746	10.7118
Cdk5r1	1.26466e-05	0.000247297	2.86606	5.77434	2.01473
Prss56	1.26494e-05	0.000247297	144436	14.4436	0.0001
Csf1r	1.27882e-05	0.000249806	1.99278	274.414	137.704
Fahd1	1.28514e-05	0.000250729	-2.38732	15.3026	36.5323
Sh3d19	1.28565e-05	0.000250729	-1.72264	43.6388	75.174
Fgd3	1.29397e-05	0.000252144	3.73586	7.71142	2.06416
Tesc	1.29698e-05	0.000252523	10.4861	19.9547	1.90297
Rgs19	1.30821e-05	0.000254501	1.89135	14.6183	7.72906
Sprr2h	1.30963e-05	0.000254569	166.776	9.77098	0.0585876
Rpl36-ps2	1.31436e-05	0.00025528	-1.4874	66.9456	99.5751
Il2rb	1.31682e-05	0.000255549	8.00756	14.9829	1.8711
Pck1	1.31924e-05	0.00025581	-6.35231	10.1288	64.3412
Prkcz	1.32088e-05	0.000255919	-1.92125	23.5236	45.1947
Fkbp11	1.32829e-05	0.000257145	2.81317	14.9618	5.3185
Pcbp1	1.33068e-05	0.000257398	1.62381	213.304	131.36
Itga8	1.3336e-05	0.000257549	-5.02809	1.57464	7.91743
Rasgrp3	1.33363e-05	0.000257549	4.19805	13.196	3.14336
Galnt12	1.33707e-05	0.000258004	1.48148	58.8166	39.7014
Gna11	1.34214e-05	0.000258675	-1.6042	110.728	177.63
Cd163	1.34277e-05	0.000258675	-5.35413	4.09937	21.9486
Pla2g2d	1.34381e-05	0.000258675	3.36481	14.2492	4.23477
Scd1	1.34618e-05	0.000258793	1.95291	53.5087	27.3995
Ccdc25	1.3466e-05	0.000258793	2.13617	51.3738	24.0495
Zfp536	1.3635e-05	0.00026183	-2.83467	4.47181	12.6761
Fam43a	1.36753e-05	0.000262391	2.49195	23.476	9.42073
Trappc6a	1.38733e-05	0.000265826	-1.64442	45.8155	75.34
Myl9	1.38767e-05	0.000265826	-3.13329	414.454	1298.6
Fyb	1.39973e-05	0.000267922	2.93368	39.8758	13.5924
Icos	1.40347e-05	0.000268145	7.09963	12.271	1.7284
Ebpl	1.40358e-05	0.000268145	-1.6082	31.3316	50.3876
Mmp10	1.40429e-05	0.000268145	83.455	35.5788	0.426324
Cox7a2l	1.41018e-05	0.000269019	-1.41985	289.402	410.907
Tbc1d24	1.41113e-05	0.000269019	-2.51511	4.39882	11.0635
Clca3a1	1.41469e-05	0.000269482	3.305	8.4412	2.55407
Apcdd1	1.42228e-05	0.000270686	29.1764	158.024	5.41617
Sprr2k	1.42328e-05	0.000270686	16326.9	1.63269	0.0001
Klhl22	1.42517e-05	0.000270828	-1.63006	16.3808	26.7018
Mfsd1	1.42689e-05	0.000270937	1.65747	88.5341	53.4151
Ilk	1.43775e-05	0.000272783	-1.86154	47.9526	89.2657
Myb	1.43945e-05	0.000272887	-1.87326	49.9015	93.4786
Gcdh	1.4436e-05	0.000273284	-1.74328	10.0116	17.453
Inafm1	1.44384e-05	0.000273284	-1.79649	21.4016	38.4478
Agfg2	1.44555e-05	0.000273389	-2.45653	15.4251	37.8922
Rasgef1b	1.45442e-05	0.000274848	-1.9876	20.3445	40.4369
Tnks2	1.45577e-05	0.000274885	1.83651	89.9897	49.0003
Ppp1r11	1.47324e-05	0.000277963	1.51867	75.5871	49.7719
Krt84	1.47787e-05	0.000278466	17.0356	19.9751	1.17255
Pakap	1.47825e-05	0.000278466	-1.5522	68.7858	106.769
Ahnak2	1.48087e-05	0.000278738	-2.64707	51.1444	135.383
Egln3	1.48658e-05	0.000279593	1.77199	96.3127	54.3528
Dsc2	1.49414e-05	0.000280792	1.88309	74.2727	39.4419
Ccl5	1.49738e-05	0.000281179	20.3042	28.1054	1.38422
Fam167b	1.50407e-05	0.000282212	6.24689	4.25663	0.681399
Ikbkb	1.50831e-05	0.000282783	1.54697	90.0798	58.23
Suv39h1	1.51041e-05	0.000282955	2.21754	13.8959	6.26638
Rnf213	1.5169e-05	0.000283946	2.43977	44.9188	18.4111
Slc2a4	1.52031e-05	0.000284289	-2.96498	16.5255	48.9979
Slc6a8	1.52232e-05	0.000284289	-1.93998	125.994	244.427
Itgb7	1.52232e-05	0.000284289	4.46647	21.3081	4.77068
Dop1b	1.52403e-05	0.000284386	-1.79473	21.2081	38.0627
Cd2ap	1.53844e-05	0.000286822	-1.44583	126.967	183.574
Adck5	1.5395e-05	0.000286822	-2.08118	21.4208	44.5807
Trmt112	1.54221e-05	0.000287094	1.54796	130.31	84.1822
Psmc4	1.54337e-05	0.000287094	1.55097	103.586	66.7879
Prelid2	1.56605e-05	0.000291084	-2.02089	27.0489	54.6628
Klra2	1.57039e-05	0.000291662	10.8604	6.21197	0.571982
Tcf7	1.57365e-05	0.000292041	7.47576	5.55033	0.742444
Zc3hav1	1.57834e-05	0.000292683	1.62255	60.6202	37.3611
Slc39a6	1.58019e-05	0.000292797	2.10449	15.9514	7.57966
Plp2	1.58437e-05	0.000293343	-1.36634	196.135	267.986
Des	1.5904e-05	0.000294143	-3.09313	809.658	2504.37
Cftr	1.59116e-05	0.000294143	-2.67382	18.7307	50.0826
U90926	1.60187e-05	0.000295892	12761.9	1.27619	0.0001
Agpat4	1.60489e-05	0.000296219	-1.80852	58.7952	106.333
Slc22a23	1.60845e-05	0.000296646	-1.80161	28.833	51.9458
Polr2l	1.61048e-05	0.000296729	1.63248	153.532	94.0485
Ppia	1.6114e-05	0.000296729	1.58814	1317.93	829.859
Stfa2l1	1.6207e-05	0.000298211	82.0994	7.09451	0.0864137
Aplp1	1.62821e-05	0.000299361	2.3275	8.43671	3.62479
Lias	1.63743e-05	0.000300824	-1.44331	37.9269	54.7403
Nfil3	1.64349e-05	0.000301703	3.18543	12.4853	3.9195
Gfm2	1.65767e-05	0.000304073	-1.75988	19.6213	34.5313
H2az1	1.65934e-05	0.000304144	1.59765	485.148	303.664
Reps1	1.66703e-05	0.000305318	1.73906	16.3327	9.3917
Ikzf3	1.67039e-05	0.000305698	7.71346	4.63986	0.601528
Cd36	1.67181e-05	0.000305723	-3.47073	4.22086	14.6495
Kifc2	1.67988e-05	0.000306902	-2.87688	4.16791	11.9906
Ms4a6b	1.68084e-05	0.000306902	3.10753	21.4828	6.91313
Insr	1.68621e-05	0.000307645	-1.90213	20.9434	39.8372
Trafd1	1.70425e-05	0.000310699	2.3064	124.063	53.7906
Tarm1	1.7067e-05	0.000310908	107.844	3.0881	0.0286349
Cmbl	1.71074e-05	0.000311404	-3.04162	9.84415	29.9422
Gm45774	1.71269e-05	0.000311521	7.24143	2.67571	0.3695
Slc40a1	1.71564e-05	0.00031182	-2.37427	41.725	99.0666
Egfl7	1.7294e-05	0.000314079	2.17193	49.559	22.8179
Acot12	1.73656e-05	0.000315104	3112.88	0.311288	0.0001
Filip1	1.73769e-05	0.000315104	-2.43346	5.51166	13.4124
Bhlha15	1.73908e-05	0.000315115	6.04061	5.32279	0.881167
Ero1l	1.74878e-05	0.000316631	1.82916	64.4241	35.2206
Llcfc1	1.76451e-05	0.000319117	8888.14	0.888814	0.0001
Bach2	1.76519e-05	0.000319117	2.9912	10.6963	3.57592
Mptx1	1.78736e-05	0.00032288	-9.62313	63.5061	611.127
Krt23	1.78889e-05	0.000322909	9.18057	49.6626	5.40954
Mrpl14	1.79153e-05	0.000323141	-1.46231	64.9118	94.9209
Slc29a3	1.80459e-05	0.000324799	1.74587	36.798	21.0772
Ltb	1.80539e-05	0.000324799	8.27332	8.79868	1.0635
Klrg1	1.80571e-05	0.000324799	8.21929	3.38213	0.411488
Riox1	1.80642e-05	0.000324799	1.6777	26.8268	15.9903
Tmem106b	1.80755e-05	0.000324799	-1.53468	46.8432	71.8893
Rgs12	1.81864e-05	0.000326544	4.12054	20.9586	5.08637
Atp2b4	1.82283e-05	0.000326965	-2.69317	95.4263	256.999
Plekhg3	1.82498e-05	0.000326965	1.94834	60.5988	31.1028
Ccdc86	1.82643e-05	0.000326965	1.88897	23.7084	12.5509
AW112010	1.82697e-05	0.000326965	3.38048	196.73	58.196
Hoxa11os	1.82786e-05	0.000326965	-1.99389	69.0949	137.768
H2-Ke6	1.83347e-05	0.000327722	-1.64603	26.3026	43.2949
Lmod1	1.83642e-05	0.000328003	-3.03012	56.3231	170.666
Pitpnc1	1.83867e-05	0.000328147	1.93104	37.1788	19.2532
Gata5os	1.83998e-05	0.000328147	5919.53	0.591953	0.0001
Ano1	1.85498e-05	0.000330573	-1.79967	81.0885	145.933
Kcnb1	1.85767e-05	0.000330577	-3.02589	8.29943	25.1131
Tff1	1.85778e-05	0.000330577	9330.15	0.933015	0.0001
Psmb8	1.8614e-05	0.000330972	4.05587	248.114	61.174
Pkia	1.87403e-05	0.00033297	-2.17728	10.1713	22.1459
Ptp4a1	1.87953e-05	0.000333697	1.41777	182.779	128.92
Reep4	1.89079e-05	0.000335446	1.82718	70.621	38.6503
Scube2	1.90417e-05	0.000337569	-4.73836	3.22287	15.2711
Evl	1.90616e-05	0.000337669	2.07853	37.1902	17.8926
Mad2l1	1.9176e-05	0.000339323	1.92045	21.9345	11.4215
1700066B19Rik	1.91836e-05	0.000339323	2.30993	20.8812	9.03977
Mrvi1	1.92796e-05	0.000340769	-2.48684	34.9399	86.8898
Parm1	1.93234e-05	0.000341082	-1.42772	257.309	367.365
Tmprss11d	1.9326e-05	0.000341082	149875	14.9875	0.0001
Nsfl1c	1.93573e-05	0.000341381	1.65658	49.6172	29.9515
Vwa8	1.95301e-05	0.000344173	-2.04158	26.0113	53.1041
Irx4	1.95647e-05	0.000344527	7455.59	0.745559	0.0001
Skil	1.95797e-05	0.000344536	1.89373	62.0142	32.7472
Gas1	1.96089e-05	0.000344795	-2.48267	13.6463	33.8793
Tpm2	1.96715e-05	0.000345639	-3.04592	625.963	1906.63
Nectin4	1.97614e-05	0.000346963	4.71618	29.0722	6.16435
Gpam	1.98673e-05	0.000348566	-1.56599	22.6301	35.4385
Dcp1b	1.99157e-05	0.000349157	-1.94648	8.91844	17.3596
Farsa	1.99524e-05	0.000349541	1.78247	73.9168	41.4687
Il1f9	2.00507e-05	0.000350936	82.9464	7.0787	0.0853407
Selp	2.00702e-05	0.000350936	7.69407	13.2477	1.72181
Ndufb11	2.00763e-05	0.000350936	-1.43997	143.27	206.305
Gm15987	2.01009e-05	0.000351108	71.74	2.05427	0.0286349
Slamf8	2.01618e-05	0.000351913	7.42232	14.1451	1.90575
Slc5a8	2.02526e-05	0.000353238	-2.51738	55.0783	138.653
Epb41l2	2.03536e-05	0.000354741	2.16201	131.644	60.8898
Adam12	2.04387e-05	0.000355647	19.4903	9.12648	0.468257
Lsm7	2.04493e-05	0.000355647	1.63408	50.6728	31.01
Prxl2b	2.04505e-05	0.000355647	-2.05187	10.1448	20.8158
Rpn1	2.07654e-05	0.00036086	1.65858	231.466	139.556
Chsy1	2.08109e-05	0.000361002	2.19334	18.7595	8.55291
Hscb	2.08174e-05	0.000361002	-1.93213	8.83205	17.0646
Tgfbi	2.08191e-05	0.000361002	1.86544	127.336	68.2605
Dnmbp	2.09109e-05	0.000362329	-2.16791	36.2071	78.4939
Scgb1b20	2.09962e-05	0.000363541	6308.52	0.630853	0.0001
Gm2962	2.10164e-05	0.000363626	-2.10125	6.08885	12.7942
Prg2	2.10513e-05	0.000363965	7.78259	5.42469	0.697029
Pacsin2	2.10962e-05	0.000364477	-1.57381	54.4052	85.6236
Sh2d2a	2.11896e-05	0.000365825	24.0793	3.39501	0.140993
Scin	2.12171e-05	0.000366034	-3.7624	5.88195	22.1302
Ckb	2.15735e-05	0.000371876	-2.43829	220.279	537.105
Cxcr1	2.1587e-05	0.000371876	5345.98	0.534598	0.0001
AI506816	2.16421e-05	0.000372554	1.81841	163.16	89.7265
Dapp1	2.17029e-05	0.000373331	2.11298	20.6021	9.75027
Cttnbp2	2.17418e-05	0.000373729	-2.26214	8.24575	18.6531
H2-K1	2.18194e-05	0.000374636	2.63239	869.019	330.125
Gm16685	2.1826e-05	0.000374636	6.00914	5.18835	0.86341
Pbx3	2.19061e-05	0.000375739	-2.01618	41.3695	83.4083
Tlnrd1	2.20066e-05	0.00037719	2.25409	79.165	35.1205
Notumos	2.21686e-05	0.000379693	82028.3	8.20283	0.0001
Asap1	2.22046e-05	0.000380036	-1.58936	27.4671	43.6553
Casd1	2.22452e-05	0.000380271	-1.842	35.1403	64.7286
Pcp4	2.22503e-05	0.000380271	-4.1465	16.8658	69.934
Sdf2l1	2.22832e-05	0.00038056	2.04862	64.0035	31.2422
Cr2	2.24569e-05	0.00038325	4.8399	30.85	6.3741
Pgs1	2.24905e-05	0.000383548	1.99149	34.3689	17.2579
Ncf4	2.27344e-05	0.000387429	3.14961	13.324	4.23037
Mtap	2.27655e-05	0.000387682	1.97682	22.9708	11.6201
Stat1	2.28275e-05	0.000388459	5.7583	169.009	29.3504
Rab4a	2.295e-05	0.000390025	-2.87081	6.35377	18.2404
Cyp2d34	2.29523e-05	0.000390025	-2.1806	37.6096	82.0114
Ntan1	2.30725e-05	0.000391787	-1.47451	82.9144	122.258
Uqcr10	2.31405e-05	0.000392662	-1.4944	373.2	557.708
Abcg5	2.31585e-05	0.000392687	-2.58542	9.74883	25.2048
Ncoa4	2.32317e-05	0.000393648	-1.60735	41.3011	66.3853
Ifi205	2.33266e-05	0.000394882	10.4729	5.95534	0.568642
Peg3	2.33378e-05	0.000394882	-3.05884	2.37855	7.27561
Pkp1	2.34226e-05	0.000396035	2.50478	59.1565	23.6175
N4bp1	2.35009e-05	0.000397076	1.88518	57.1553	30.3181
Trpm2	2.35765e-05	0.000398071	5.14648	13.8092	2.68324
Sec61g	2.35949e-05	0.000398099	1.8308	41.8233	22.8443
Pip4k2b	2.3631e-05	0.000398426	1.58936	23.2613	14.6356
Akr1c12	2.36564e-05	0.00039857	-2.22856	27.2524	60.7336
S100a9	2.37152e-05	0.000399278	367.939	396.659	1.07806
Heatr1	2.38006e-05	0.000400432	2.46588	19.5884	7.94377
Rasgef1a	2.38298e-05	0.000400641	5.17901	4.55157	0.878849
Aifm2	2.38682e-05	0.000400812	-2.26941	20.9518	47.5482
Supt4a	2.38737e-05	0.000400812	1.47264	65.6025	44.5474
Psme3	2.3976e-05	0.000402033	1.71419	62.3667	36.3827
Rdh16	2.39803e-05	0.000402033	-1.89881	35.8478	68.0683
Nhp2	2.40849e-05	0.000403503	1.93752	50.4167	26.0212
Cpne2	2.42076e-05	0.000405273	2.06834	43.2621	20.9163
Stxbp6	2.43377e-05	0.000407164	-1.56864	22.0582	34.6014
Ndufb4	2.43748e-05	0.000407498	-1.67818	58.0217	97.3709
Chchd10	2.45235e-05	0.000409272	-1.58007	321.259	507.613
Uba1	2.45237e-05	0.000409272	1.5764	350.018	222.037
Snrpg	2.45325e-05	0.000409272	1.53	156.241	102.118
Folr2	2.45981e-05	0.000410078	-3.6293	2.53541	9.20178
Mfn2	2.46327e-05	0.000410366	-1.40181	39.4695	55.3287
Fst	2.46941e-05	0.000411102	3.63544	14.5505	4.00241
Hk1	2.47346e-05	0.000411487	-1.58541	90.0349	142.742
Krt4	2.49486e-05	0.000414758	4083.04	218.876	0.0536061
Lmo4	2.51374e-05	0.000417238	-1.51022	108.297	163.553
Thbs1	2.51582e-05	0.000417238	2.45171	24.4279	9.96361
Elmod3	2.51641e-05	0.000417238	-1.77176	9.01749	15.9768
Pnliprp1	2.5168e-05	0.000417238	40.6107	65.0598	1.60204
Sh3bgrl	2.54041e-05	0.000420859	-1.53633	54.7311	84.0849
Gm8369	2.54572e-05	0.000421444	36.1759	5.17436	0.143033
Ndn	2.54907e-05	0.000421705	-2.47858	6.98388	17.3101
Zzef1	2.55457e-05	0.000422322	-1.58135	43.8228	69.2992
Tap1	2.55806e-05	0.000422605	5.20393	127.287	24.4598
Abcb1a	2.56216e-05	0.000422988	-6.90721	41.1375	284.145
Atp2b1	2.57808e-05	0.00042532	-1.76766	190.968	337.567
Fzd2	2.58401e-05	0.000426004	-2.6979	25.0384	67.5509
Igtp	2.58793e-05	0.000426354	9.39074	76.5089	8.14727
Prss16	2.6089e-05	0.000429511	64.0299	4.28751	0.0669611
Id4	2.6244e-05	0.000431655	-4.20898	20.0614	84.4382
Lclat1	2.62586e-05	0.000431655	-1.79263	18.818	33.7337
Cyp2d22	2.62737e-05	0.000431655	-3.57502	6.86729	24.5507
Trim35	2.62953e-05	0.000431711	1.6696	40.8136	24.4452
Snx10	2.6432e-05	0.000433656	2.42964	25.6085	10.5401
Marco	2.69152e-05	0.000441104	43.5403	2.91551	0.0669611
Prkd2	2.69342e-05	0.000441104	1.74165	26.0014	14.9292
Cpn1	2.69416e-05	0.000441104	5.05934	9.26759	1.83178
Immt	2.72758e-05	0.000446268	-1.42908	87.3578	124.841
Tmem47	2.75788e-05	0.000450916	-2.19529	10.3591	22.7413
Gvin1	2.76736e-05	0.000452154	6.54027	21.1898	3.23989
Ifit3b	2.7866e-05	0.000454985	6.2363	11.4083	1.82934
Ctdspl	2.79009e-05	0.000455242	-1.92971	25.812	49.8095
Tmem117	2.7949e-05	0.000455714	-3.35916	4.10076	13.7751
Fgd4	2.82264e-05	0.000459922	-1.80164	14.115	25.4302
Tspan4	2.83223e-05	0.000461169	2.96545	19.6846	6.63798
Trappc1	2.84014e-05	0.000462141	1.5768	58.6927	37.2227
Idh3b	2.84672e-05	0.000462893	-1.4851	78.7341	116.928
Chp2	2.85231e-05	0.000463485	-4.09513	1.57582	6.4532
Cd248	2.85799e-05	0.000464091	-2.30845	16.4342	37.9377
Ppard	2.87012e-05	0.000465743	-1.65837	87.317	144.804
Ddx39	2.91384e-05	0.000472516	1.60619	64.671	40.2636
Ngb	2.9226e-05	0.000473612	-4.69129	4.44633	20.859
Klf9	2.94272e-05	0.000476548	-1.9673	105.63	207.806
Fam114a1	2.97049e-05	0.000480718	-1.65124	25.335	41.834
Ncf2	2.98563e-05	0.000482563	1.9055	33.268	17.459
5830411N06Rik	2.98595e-05	0.000482563	7.42119	1.08586	0.146319
Fpr1	2.99103e-05	0.000483055	34.3507	3.44852	0.100392
St8sia6	3.00151e-05	0.000484419	4.59047	6.4144	1.39733
Dad1	3.00571e-05	0.000484767	1.71751	262.601	152.896
Fzd5	3.01617e-05	0.000485856	-1.90506	19.4851	37.1204
Ncoa3	3.01655e-05	0.000485856	-1.54348	26.7226	41.2459
Itga7	3.02828e-05	0.000487416	-2.78314	16.7238	46.5447
AB124611	3.03048e-05	0.00048744	6.66492	9.47023	1.42091
Adamtsl1	3.05074e-05	0.000490204	-2.45538	11.0375	27.1014
Elovl5	3.0527e-05	0.000490204	1.46684	85.1765	58.068
Rab3b	3.05385e-05	0.000490204	-4.15896	3.08507	12.8307
Lurap1l	3.05794e-05	0.00049053	-1.9175	57.0717	109.435
Eif4a3	3.06797e-05	0.000491807	1.74219	156.219	89.6683
Gatd3a	3.07362e-05	0.00049238	-1.53255	53.3246	81.7227
Cst7	3.0761e-05	0.000492445	25.7417	2.75725	0.107112
Cish	3.08292e-05	0.000493064	1.78971	22.786	12.7317
Stx11	3.08505e-05	0.000493064	4.63471	13.677	2.95099
Gm48427	3.08691e-05	0.000493064	71.7901	3.84839	0.0536061
Dynap	3.08857e-05	0.000493064	8376.46	0.837646	0.0001
Myd88	3.09034e-05	0.000493064	1.835	48.8127	26.6009
Mfn1	3.1055e-05	0.000495151	-1.51613	35.6797	54.095
Slc6a4	3.11047e-05	0.000495484	-5.85062	2.26693	13.263
H1f10	3.11175e-05	0.000495484	7.33181	25.0184	3.41231
Spats2	3.12292e-05	0.000496929	2.40991	19.3635	8.03495
Rusc1	3.1371e-05	0.000498851	1.68271	22.6973	13.4885
Tnni1	3.14285e-05	0.000499432	-4.05532	25.2611	102.442
Itpripl1	3.1458e-05	0.000499566	2.71356	9.97157	3.67472
Slc9a2	3.16435e-05	0.000502177	-2.93721	28.6181	84.0573
Scamp4	3.16887e-05	0.000502559	1.66118	105.037	63.2308
Ykt6	3.18054e-05	0.000504073	1.47314	66.1101	44.8769
Klhl23	3.20125e-05	0.000507018	-2.50344	19.9316	49.8977
Mgst3	3.20552e-05	0.000507355	-2.19275	89.6111	196.495
Ube2l6	3.20767e-05	0.000507358	4.86865	19.0834	3.91965
Eif2b2	3.21175e-05	0.000507666	1.68151	70.7346	42.0661
0610010K14Rik	3.2183e-05	0.000508362	1.81607	53.6973	29.5679
Tgfb1i1	3.22631e-05	0.00050929	-1.9686	33.5144	65.9763
Phlda2	3.22892e-05	0.000509364	2.91488	15.5609	5.33843
mt-Tm	3.2596e-05	0.000513862	-2.63447	21.9282	57.7693
Tm2d2	3.26451e-05	0.000514296	-1.53956	41.6281	64.0887
Tifa	3.27315e-05	0.000515239	3.69272	66.987	18.1403
Prkab2	3.27483e-05	0.000515239	-1.62615	31.5495	51.3044
Gm4070	3.28422e-05	0.00051609	7.74512	25.0283	3.2315
Prr18	3.28458e-05	0.00051609	12.0143	19.3683	1.61211
Acpp	3.28791e-05	0.000516271	-2.43179	8.76033	21.3033
Car12	3.29853e-05	0.000517504	4.40733	10.6919	2.42593
Eif3h	3.30011e-05	0.000517504	-1.32515	215.393	285.427
Sema6b	3.3099e-05	0.000518697	2.84573	9.66878	3.39765
Nptn	3.3468e-05	0.000524134	-1.3824	97.0783	134.201
Slco5a1	3.36659e-05	0.000526885	14.1242	9.37952	0.664073
Gm44170	3.38427e-05	0.000529304	1.45423	412.179	283.435
Ppp1r18	3.39186e-05	0.000530143	1.89674	51.2394	27.0144
Ints4	3.40824e-05	0.000532353	1.80468	26.5	14.684
Dynll2	3.44171e-05	0.000537228	-1.41795	151.982	215.503
Psme4	3.4609e-05	0.000539869	1.4624	106.249	72.6539
Clstn1	3.46466e-05	0.0005401	-1.49727	85.5135	128.037
Bub1b	3.50343e-05	0.000545787	2.35776	22.1404	9.39046
Decr1	3.51162e-05	0.000546704	-1.6328	29.3482	47.9196
Hnrnpc	3.52661e-05	0.000548678	1.5651	189.463	121.055
Gbp9	3.5372e-05	0.000549967	4.72428	6.16713	1.30541
Hspa1a	3.54959e-05	0.000551328	-2.19494	12.8995	28.3136
Smim11	3.5506e-05	0.000551328	-1.47444	37.5299	55.3355
Ppm1g	3.55441e-05	0.00055156	1.52928	117.403	76.7699
Cpd	3.56222e-05	0.000552411	-1.58076	90.7128	143.395
Pecam1	3.56632e-05	0.000552686	1.92069	94.5284	49.2158
Gsta3	3.57436e-05	0.000553571	-1.74775	21.9284	38.3254
Cfb	3.58189e-05	0.000554377	1.92122	173.99	90.5625
Gm42598	3.59462e-05	0.000555725	-2962.08	0.0001	0.296208
Derl3	3.59528e-05	0.000555725	9.89598	14.3836	1.45348
Stx1a	3.62896e-05	0.000560567	5.62959	22.8491	4.05876
Alkbh7	3.64599e-05	0.000562832	-2.00721	13.1974	26.4899
Ncapd2	3.65776e-05	0.000564283	1.99665	49.0394	24.5608
Manf	3.67229e-05	0.000566156	2.05085	151.887	74.0605
Nlrp6	3.69712e-05	0.000569615	-2.56695	30.2968	77.7705
AI661453	3.70047e-05	0.000569762	1.89366	62.5563	33.0345
Themis3	3.74686e-05	0.000576531	-2.17135	15.1869	32.9762
Aldh3b2	3.78419e-05	0.000581898	3.40452	10.5317	3.09345
Tgfb1	3.79083e-05	0.000582542	2.35217	21.4771	9.13076
Il15	3.79444e-05	0.000582721	-2.38207	10.4527	24.8991
Slc39a1	3.80979e-05	0.000583416	1.5148	260.78	172.155
Gm10123	3.81007e-05	0.000583416	1.97348	40.0055	20.2715
Ap1s3	3.81021e-05	0.000583416	-2.0104	21.9402	44.1086
Sash3	3.81099e-05	0.000583416	5.45058	11.2388	2.06195
Tdrd3	3.81124e-05	0.000583416	-1.761	19.591	34.4997
Cox7b	3.82789e-05	0.000585314	-1.54321	314.656	485.581
Lpp	3.82856e-05	0.000585314	-1.53865	247.358	380.598
Ehd2	3.84389e-05	0.000587281	-1.65769	48.215	79.9256
Zadh2	3.87445e-05	0.000591569	-1.6895	34.1056	57.6216
Sh3bgrl2	3.88023e-05	0.000592071	1.61644	72.9402	45.124
Gjb5	3.91393e-05	0.00059683	-2.4442	4.86656	11.8949
Iigp1	3.925e-05	0.000598135	16.1667	206.04	12.7447
Mbnl1	3.9355e-05	0.000599351	-1.46731	130.239	191.101
Gstt1	3.94102e-05	0.000599807	-2.93846	11.3244	33.2764
Ms4a4b	3.95782e-05	0.00060137	8.70908	9.18956	1.05517
Map1b	3.95815e-05	0.00060137	-1.8496	48.996	90.623
Abcg2	3.95888e-05	0.00060137	-2.1076	14.6468	30.8695
Pde5a	3.97182e-05	0.000602836	-1.96965	45.4403	89.5013
Clec5a	3.9736e-05	0.000602836	5.06036	7.00016	1.38333
Ryr2	3.98204e-05	0.000603732	-4.19109	2.37416	9.95031
Qsox1	3.98728e-05	0.00060414	-1.42925	181.301	259.125
Desi1	3.99415e-05	0.000604796	1.44252	51.5015	35.7024
Tmem154	4.01845e-05	0.00060782	6.22976	6.71912	1.07855
Cox6b2	4.01924e-05	0.00060782	2.07265	22.5886	10.8984
Coq10a	4.03249e-05	0.000609343	-2.0365	8.58313	17.4796
mt-Tp	4.03443e-05	0.000609343	-2.49593	9.34154	23.3158
Gbp2	4.0501e-05	0.000611321	8.64422	118.718	13.7338
Tlr1	4.06192e-05	0.000612382	-1.98928	17.2787	34.3722
Snn	4.06228e-05	0.000612382	2.68785	14.9584	5.56518
Ms4a6c	4.06806e-05	0.000612864	3.96876	16.6029	4.1834
Nsmaf	4.09993e-05	0.000617091	1.57843	35.4291	22.4457
Ecm2	4.10131e-05	0.000617091	-2.01302	11.5775	23.3056
Txndc5	4.1182e-05	0.000618899	2.02557	113.593	56.0796
Taf10	4.11853e-05	0.000618899	1.36628	157.315	115.141
Fcrla	4.14274e-05	0.000622143	9.67692	9.04642	0.934845
Mt2	4.15267e-05	0.000623242	2.99446	542.879	181.294
Nadsyn1	4.1586e-05	0.000623737	-1.89557	11.585	21.9601
Slc43a2	4.17493e-05	0.000625463	2.00453	27.3284	13.6333
Nedd8	4.17841e-05	0.000625463	1.5573	237.287	152.37
H2bc4	4.18093e-05	0.000625463	-1.98767	135.184	268.702
Ppp1r14d	4.18168e-05	0.000625463	-2.01365	33.7356	67.9319
Slfn1	4.18326e-05	0.000625463	35.852	17.7402	0.494817
Syn2	4.23614e-05	0.000632971	-3.89069	5.49064	21.3624
Selenoh	4.24886e-05	0.000634474	1.92053	42.8921	22.3334
Trir	4.25298e-05	0.00063469	1.47274	135.744	92.171
Ifnar2	4.26029e-05	0.000635382	2.01226	37.2748	18.5239
Eef1a2	4.28987e-05	0.000639392	-2.95117	3.64724	10.7636
Bud31	4.31006e-05	0.000641999	1.59182	64.0578	40.2418
Kctd5	4.32919e-05	0.000644445	1.58904	50.5195	31.7924
Atox1	4.34199e-05	0.000645608	1.6625	137.751	82.8579
Aif1l	4.34329e-05	0.000645608	8.83691	13.5421	1.53245
Kctd17	4.34515e-05	0.000645608	-1.44034	49.7781	71.6975
Irgm2	4.35134e-05	0.000646124	5.01956	65.9749	13.1436
Ttr	4.36342e-05	0.000647513	-2.29732	31.6755	72.7687
Gm830	4.36763e-05	0.000647734	10.1972	13.9964	1.37258
Nap1l1	4.38579e-05	0.000650021	1.68009	124.943	74.3673
Ecpas	4.39777e-05	0.000651391	-1.47837	44.0277	65.0895
Rassf10	4.4006e-05	0.000651404	5.35137	10.6679	1.9935
Srd5a1	4.40774e-05	0.000652054	3.03623	20.0564	6.6057
Prr5l	4.42077e-05	0.000653575	7.09828	4.67964	0.659263
Nek3	4.42991e-05	0.00065452	-3.02962	2.76661	8.38177
Efnb1	4.44439e-05	0.000656251	-1.52885	70.0134	107.04
Med10	4.45543e-05	0.000656444	1.7749	34.0417	19.1795
Fam13a	4.45614e-05	0.000656444	-1.98479	6.50784	12.9167
Yipf1	4.45674e-05	0.000656444	-1.44148	92.6314	133.526
Aldh6a1	4.45674e-05	0.000656444	-2.36251	8.38838	19.8176
Inpp5d	4.46663e-05	0.000657494	3.0977	15.9768	5.15764
Mt3	4.48841e-05	0.000660291	34.8558	87.2975	2.50453
Rnf150	4.50666e-05	0.000662424	2.04192	18.5204	9.07006
Anks4b	4.50848e-05	0.000662424	-1.65098	37.4205	61.7806
Iglv3	4.53213e-05	0.000665487	8820.72	0.882072	0.0001
9330175E14Rik	4.55183e-05	0.000667967	9.39998	8.30777	0.883807
Gask1b	4.58324e-05	0.000672161	-2.72274	6.81514	18.5558
Mtus2	4.59561e-05	0.00067356	-2.56322	7.04477	18.0573
Srm	4.60393e-05	0.000674363	1.95856	42.4618	21.6801
Gmppb	4.64153e-05	0.000679389	1.88287	42.2723	22.4509
Fbxl3	4.64395e-05	0.000679389	-2.04392	25.4022	51.9201
Clic5	4.66335e-05	0.000681807	-2.19544	34.0741	74.8076
Gar1	4.67657e-05	0.000683319	1.8076	58.2632	32.2324
Rftn2	4.7052e-05	0.000687065	-2.42915	4.77986	11.611
Dkkl1	4.70799e-05	0.000687065	9.13916	2.97514	0.325538
Samd10	4.71936e-05	0.000688303	2.83933	22.9114	8.06928
Cd7	4.7659e-05	0.000694643	8.28485	5.67322	0.684771
Plet1	4.76868e-05	0.000694643	224.561	141.246	0.62899
Ccr1	4.77734e-05	0.000695479	2.63044	14.5466	5.53009
Acad11	4.7842e-05	0.000696052	-1.98995	21.8113	43.4034
Fam169b	4.80809e-05	0.000699099	22.106	3.06935	0.138847
Gdpd1	4.81523e-05	0.000699709	-1.66604	47.3659	78.9134
Angpt2	4.82602e-05	0.000700849	2.28333	10.5936	4.63954
Tm6sf2	4.83092e-05	0.000701132	-2.57035	6.85223	17.6126
Gm44432	4.83681e-05	0.000701559	-3.33196	3.09192	10.3021
Actg2	4.85238e-05	0.000703389	-2.60247	414.036	1077.51
G530011O06Rik	4.85739e-05	0.000703685	4.00932	22.2485	5.5492
Serpine1	4.86362e-05	0.000704159	3.8751	21.8068	5.62742
Muc4	4.86841e-05	0.000704424	2.8642	35.7642	12.4866
Ipmk	4.87805e-05	0.000705388	-2.15401	57.241	123.298
Ephb2	4.90659e-05	0.000709084	1.75529	56.3634	32.1105
S100g	4.91253e-05	0.000709511	-3.64802	18.0736	65.9328
Alox15	4.95804e-05	0.000715649	3.9588	7.2185	1.82341
Gm28959	4.96626e-05	0.000716401	-1.93015	21.387	41.2802
Ensa	4.9697e-05	0.000716463	-1.61147	24.529	39.5278
Ccl7	4.97319e-05	0.000716531	7.18224	26.6298	3.70773
Mylk	4.9778e-05	0.000716761	-2.83579	1159.61	3288.41
Mpz	4.98386e-05	0.0007172	-3.19883	4.24275	13.5718
Ruvbl2	4.99574e-05	0.000718473	1.61074	23.9967	14.8979
Mrpl42	5.01924e-05	0.000721417	-1.40425	63.1843	88.7267
Prorp	5.04286e-05	0.000724375	2.03546	11.0536	5.43049
Dync1li2	5.0579e-05	0.000726095	-1.42098	99.7865	141.795
Magoh	5.06924e-05	0.000727285	1.6506	93.5905	56.7009
Pcsk1n	5.07581e-05	0.000727788	-2.90393	9.27695	26.9396
Gm5547	5.09581e-05	0.000730215	6.01646	11.2673	1.87274
Akirin2	5.1214e-05	0.00073344	1.65033	37.9339	22.9857
Cldn12	5.13085e-05	0.000734351	-1.41526	34.0484	48.1875
Gbp4	5.17491e-05	0.000740212	9.99793	35.096	3.51033
Chd7	5.18322e-05	0.000740954	-1.40695	103.031	144.96
Srd5a3	5.21269e-05	0.00074472	1.77067	32.8717	18.5646
Ivns1abp	5.24011e-05	0.000748188	-1.41737	223.907	317.36
Camta2	5.24774e-05	0.000748826	-1.56015	43.9838	68.6213
Atp5l-ps1	5.25441e-05	0.000749329	5581.12	0.561219	0.000100557
Sqor	5.27155e-05	0.000751323	-1.71042	122.097	208.837
Ankmy1	5.33364e-05	0.000759716	3.57839	68.9066	19.2563
Plekhn1	5.40277e-05	0.000769102	1.93766	34.5878	17.8503
Muc20	5.45317e-05	0.000775812	26276	2.6276	0.0001
Stard10	5.45748e-05	0.000775961	-1.84221	432.545	796.838
Fus	5.48003e-05	0.000778701	1.67318	1030.56	615.931
Trim10	5.4846e-05	0.000778886	38.3453	7.31981	0.190892
Gpr65	5.53396e-05	0.000785426	4.82148	14.9433	3.09933
Ppl	5.57954e-05	0.000791422	3.29064	25.1304	7.63693
Steap1	5.59626e-05	0.00079332	3.36361	8.85621	2.63295
Zap70	5.61342e-05	0.00079528	111.625	6.26184	0.0560969
Sh2d3c	5.62108e-05	0.000795291	2.64895	16.0155	6.04597
Caskin2	5.62149e-05	0.000795291	-2.0524	11.6454	23.901
Med16	5.62354e-05	0.000795291	1.55382	23.9876	15.4379
Rnase6	5.62925e-05	0.000795626	5.05235	10.5299	2.08415
Gbp7	5.63932e-05	0.000796574	4.61956	50.3312	10.8952
Clic6	5.65421e-05	0.000798204	-1.77538	34.2286	60.7687
Phf5a	5.66555e-05	0.000799329	1.48106	140.338	94.7552
Snrk	5.68484e-05	0.000801128	-1.52621	51.5175	78.6264
Ghdc	5.68503e-05	0.000801128	-1.84146	8.84257	16.2832
Fkbp9	5.70422e-05	0.000802509	-1.87353	44.4954	83.3633
Hdac7	5.70456e-05	0.000802509	1.51325	86.9349	57.4489
Supt6	5.70496e-05	0.000802509	1.56679	77.3546	49.3713
Igfbp7	5.71979e-05	0.000803645	1.59064	566.574	356.194
Clec4d	5.7198e-05	0.000803645	25.7629	14.3444	0.556783
Fat2	5.73096e-05	0.000804737	10122	1.0122	0.0001
Acap1	5.77389e-05	0.000810287	26.7238	5.59024	0.209186
Rnh1	5.78135e-05	0.000810856	1.77425	204.836	115.449
Atxn10	5.81036e-05	0.000814445	1.9866	40.603	20.4385
Rnasel	5.82966e-05	0.000816668	-1.8949	43.3152	82.0782
Sgo2a	5.84493e-05	0.000817771	3.38622	4.47953	1.32287
Pllp	5.85039e-05	0.000817771	-2.206	155.13	342.218
Bmp1	5.85088e-05	0.000817771	1.50414	33.6066	22.3428
Aoc3	5.8513e-05	0.000817771	-2.7828	17.0919	47.5635
Scamp5	5.86447e-05	0.000818044	-1.73712	18.9875	32.9836
Grhl1	5.86516e-05	0.000818044	9.73237	9.27944	0.953461
Ints3	5.86807e-05	0.000818044	1.523	27.2194	17.8722
Slc12a9	5.87171e-05	0.000818044	1.63898	26.6656	16.2697
Sirpb1b	5.87602e-05	0.000818044	76.7291	2.25718	0.0294176
Ndufb5	5.87686e-05	0.000818044	-1.38731	156.015	216.441
Gsdmc3	5.87734e-05	0.000818044	-4.94932	64.4029	318.75
Add3	5.89423e-05	0.000819915	-1.79868	75.5872	135.957
Dusp23	5.90239e-05	0.00082057	-1.9185	8.48436	16.2772
Tgtp2	5.93343e-05	0.000824337	10.4429	65.7738	6.29844
Il7	5.93777e-05	0.000824337	2.05034	18.8755	9.20604
Trp53	5.93988e-05	0.000824337	2.24468	14.4429	6.43427
Mbnl2	5.94902e-05	0.000825123	-1.69975	141.455	240.439
Hint1	5.97214e-05	0.000827847	-1.58187	513.175	811.778
Nnt	5.99335e-05	0.000830303	-1.60748	25.7111	41.3301
Vdac3	5.99685e-05	0.000830303	-1.47551	106.938	157.788
Cox6c	6.01053e-05	0.000831713	-1.48289	639.653	948.533
Ndufa9	6.0154e-05	0.000831902	-1.41973	64.4896	91.5578
Uvssa	6.02084e-05	0.000831952	-1.39863	20.9653	29.3228
Ccnb2	6.02275e-05	0.000831952	2.393	30.7064	12.8318
Il16	6.07047e-05	0.000838057	3.00747	17.2559	5.73768
Gm14137	6.09588e-05	0.000841075	4.26026	7.85388	1.84352
4933439K11Rik	6.11626e-05	0.000843399	-7.01001	0.839928	5.88791
Gpc3	6.12659e-05	0.000844332	-2.92429	4.22797	12.3638
Galnt6	6.13483e-05	0.000844733	-1.7658	34.5401	60.9908
Klk1	6.1366e-05	0.000844733	-3.20462	146.27	468.74
Mphosph6	6.14155e-05	0.000844925	1.74289	29.037	16.6603
C330018D20Rik	6.16461e-05	0.000847607	-2.04099	5.77251	11.7816
Metap2	6.17049e-05	0.000847925	1.84936	245.206	132.59
Bank1	6.19206e-05	0.000850398	5.99599	11.3817	1.89821
Lect2	6.21453e-05	0.000852991	20280.3	2.02803	0.0001
Smim6	6.22413e-05	0.000853816	-1.72817	73.9804	127.851
Gm21762	6.23757e-05	0.000855166	15363	1.5363	0.0001
Arhgap27	6.25127e-05	0.00085655	-1.74371	35.0885	61.1843
Esd	6.26749e-05	0.000858277	-1.3947	160.06	223.235
Cald1	6.33831e-05	0.000867477	-1.80136	796.449	1434.69
Tmem252	6.34851e-05	0.000868373	-2.5802	62.8704	162.218
Spred1	6.35378e-05	0.000868593	1.49836	31.058	20.728
Agfg1	6.37089e-05	0.000870432	1.65059	55.8254	33.8215
Calr	6.40489e-05	0.000874575	1.50277	767.011	510.397
Polr2g	6.41091e-05	0.000874894	1.49765	36.1274	24.1227
Them4	6.41935e-05	0.000875544	-1.86919	12.7014	23.7413
Txndc11	6.46803e-05	0.000881677	1.53157	60.5401	39.5282
Armc9	6.47763e-05	0.00088248	-2.27963	7.77823	17.7315
Scn2b	6.50778e-05	0.000886079	13.4415	26.729	1.98854
Itgb8	6.5251e-05	0.000887929	5.33926	5.0245	0.941049
Gimap9	6.52983e-05	0.000888065	2.62039	14.7287	5.62081
Myo1g	6.54077e-05	0.000888534	4.14764	11.3331	2.73241
Nlrp12	6.54387e-05	0.000888534	59.851	1.60718	0.026853
Azin1	6.54449e-05	0.000888534	-1.86748	55.4814	103.611
Rmnd5a	6.55727e-05	0.00088976	-1.5907	47.2682	75.1897
Fads1	6.57061e-05	0.00089061	1.70806	45.0693	26.3862
Apex1	6.57103e-05	0.00089061	3.22853	20.9208	6.47996
Eif3e	6.58246e-05	0.000891652	-1.37826	139.149	191.783
Napsa	6.61343e-05	0.000895336	4.83519	25.3517	5.24316
Ebp	6.63739e-05	0.000898069	-1.37399	162.162	222.808
Cmtr1	6.64503e-05	0.000898591	1.53669	59.7828	38.9037
Dtx3l	6.65373e-05	0.000899039	2.66683	118.734	44.5224
Rnpep	6.6559e-05	0.000899039	1.80041	133.621	74.2167
Gnao1	6.66127e-05	0.000899063	-2.79279	17.4395	48.7049
6330562C20Rik	6.66582e-05	0.000899063	4.1864	3.82015	0.912514
Ocel1	6.66743e-05	0.000899063	-1.71698	26.2099	45.0019
Ngef	6.67236e-05	0.000899217	-1.91686	13.2633	25.4238
Fcgr2b	6.68701e-05	0.000900681	2.34165	29.2525	12.4922
Spopl	6.71052e-05	0.000903337	-1.71196	14.8345	25.396
Golim4	6.72736e-05	0.00090509	-1.52424	25.4708	38.8237
Thnsl2	6.75127e-05	0.000907794	-2.12075	11.2863	23.9354
Lrrc31	6.75999e-05	0.000907952	-2.51041	10.0409	25.2068
Sort1	6.76009e-05	0.000907952	-1.60743	98.4505	158.253
Prkacb	6.77104e-05	0.000908691	-1.55934	56.2259	87.6752
Tle4	6.77323e-05	0.000908691	-1.4449	43.9442	63.495
Dpf2	6.78414e-05	0.00090964	1.7216	54.8353	31.8513
Sgf29	6.79176e-05	0.000910149	-1.69355	21.4388	36.3077
Adam33	6.80129e-05	0.000910913	-2.71584	21.0025	57.0393
Cxcl2	6.87063e-05	0.000919681	187.441	104.803	0.559124
Igfbp2	6.88052e-05	0.000920488	-4.45165	8.90538	39.6437
CT868690.1	6.88828e-05	0.000921007	7.82175	12.3586	1.58003
Cyp2c68	6.90222e-05	0.000921736	-5.0226	17.1627	86.2015
Uqcrh	6.90239e-05	0.000921736	-1.31576	440.398	579.456
Haao	6.90536e-05	0.000921736	7.75798	6.33651	0.816773
Hsd17b2	6.91139e-05	0.000922023	-1.86731	44.7299	83.5247
Nppc	6.95781e-05	0.000927695	7.12624	7.2492	1.01725
Farsb	6.99697e-05	0.000932394	1.79246	78.1337	43.5901
mt-Co3	7.00403e-05	0.000932811	-1.65524	5825.77	9643.03
Cyp2d12	7.0122e-05	0.000933377	-3.47239	6.17807	21.4526
Pyurf	7.03459e-05	0.000935833	-1.52957	27.7101	42.3846
Tespa1	7.05826e-05	0.000938456	3.29847	5.03906	1.5277
Acot13	7.0742e-05	0.00094005	-1.44809	73.5056	106.443
Etfbkmt	7.07837e-05	0.000940079	-2.14732	5.17437	11.111
Mtmr6	7.14193e-05	0.000947991	-1.49592	46.4295	69.4547
Lmbrd1	7.15109e-05	0.000948677	-1.52148	47.0045	71.5164
Thbs4	7.16177e-05	0.000949563	-3.50014	53.5618	187.474
Ckm	7.17923e-05	0.000951348	-3.75147	14.5291	54.5055
Ebi3	7.18538e-05	0.000951633	3.17016	7.22045	2.27763
Ccl22	7.20146e-05	0.000953231	10.1806	5.07515	0.49851
Slc18a1	7.20965e-05	0.000953784	8.70826	12.8439	1.47491
Znrf1	7.22196e-05	0.000954882	1.75497	60.0208	34.2004
Siglece	7.29077e-05	0.000963383	8.02171	3.1949	0.398282
H2-Q10	7.29436e-05	0.000963383	2.93146	10.1151	3.45052
Scnn1a	7.31865e-05	0.000966054	-1.91716	29.1466	55.8787
Camk1d	7.35377e-05	0.000970151	-1.66884	33.3363	55.6327
Slc22a18	7.35945e-05	0.000970362	-1.65068	33.0149	54.4971
Mef2d	7.36845e-05	0.00097101	1.64988	36.1168	21.8905
E430014B02Rik	7.38428e-05	0.000972557	22.2099	2.64598	0.119135
Bcl2a1a	7.43691e-05	0.000978805	5.60373	9.06995	1.61856
Hadha	7.43996e-05	0.000978805	-1.47687	149.144	220.266
Hsd17b12	7.46594e-05	0.00098168	1.44402	88.0975	61.0086
Sema4c	7.52244e-05	0.000988562	2.12094	33.018	15.5676
Galnt15	7.55342e-05	0.000991557	-3.24925	5.85731	19.0319
Rasd2	7.55357e-05	0.000991557	-3.66769	2.17949	7.99367
Uck2	7.56546e-05	0.00099257	1.67546	51.0095	30.4451
Mcee	7.60188e-05	0.000996798	-1.66733	45.8889	76.5122
Sectm1a	7.61091e-05	0.000997431	4.529	14.1344	3.12086
Plxnb1	7.61897e-05	0.000997938	4.19933	38.3369	9.12927
Urah	7.66508e-05	0.00100343	2.73275	28.5955	10.464
Clptm1l	7.68596e-05	0.0010056	1.43898	88.4148	61.4428
Zfp831	7.7089e-05	0.00100805	12.5266	2.34713	0.187371
Ptp4a2	7.71435e-05	0.00100821	-1.34396	506.362	680.529
Rhoj	7.72365e-05	0.00100887	1.67634	79.3968	47.3633
Map2k1	7.73597e-05	0.00100992	-1.57319	44.4942	69.9976
Dhrs3	7.74231e-05	0.0010102	1.52195	58.9275	38.7184
Scimp	7.74803e-05	0.00101039	12.2543	2.80708	0.229069
Notum	7.77784e-05	0.00101292	401.318	90.7571	0.226148
Psap	7.78141e-05	0.00101292	1.44159	952.392	660.654
Adrb1	7.78329e-05	0.00101292	-3.44773	2.55983	8.82561
Alyref	7.78447e-05	0.00101292	1.68685	85.8796	50.9111
Acsl3	7.80448e-05	0.00101497	-1.95886	87.162	170.738
Cnn1	7.81629e-05	0.00101595	-2.45922	492.877	1212.09
Kat6a	7.86568e-05	0.00102181	1.42484	37.3998	26.2484
Usp5	7.87626e-05	0.00102262	1.54188	46.0523	29.8676
Cfdp1	7.88629e-05	0.00102337	1.56857	38.6317	24.6286
Crim1	7.94779e-05	0.00103078	-1.6419	23.2394	38.1567
Gata6	7.95782e-05	0.00103152	-1.70076	36.6241	62.2888
Kazn	7.98427e-05	0.00103439	2.00141	16.0767	8.0327
Nubp1	7.98973e-05	0.00103453	1.58101	51.9617	32.8662
C130026I21Rik	8.09243e-05	0.00104726	6.39617	4.20253	0.657039
Tiam1	8.10859e-05	0.00104878	2.41938	18.6805	7.7212
Aoah	8.19256e-05	0.00105853	3.40589	5.76336	1.69217
Psca	8.19361e-05	0.00105853	1356.07	90.8037	0.0669611
Itm2b	8.19737e-05	0.00105853	-1.45123	627.968	911.326
Arl5a	8.2326e-05	0.00106251	1.57828	65.3893	41.4306
Etv6	8.26582e-05	0.00106621	1.78351	87.7421	49.1963
Letm1	8.30765e-05	0.00107047	-1.3913	82.7807	115.173
Mecr	8.30975e-05	0.00107047	-1.61224	34.1016	54.9801
Gm48751	8.3123e-05	0.00107047	4190.27	0.419027	0.0001
Cstdc4	8.32738e-05	0.00107183	100.334	6.04852	0.0602836
Cep63	8.34197e-05	0.00107262	-1.66543	20.1565	33.5693
Lgr5	8.34257e-05	0.00107262	8.97182	39.2428	4.374
Sdr42e1	8.41928e-05	0.0010818	-1.71788	16.3219	28.0391
Gm11946	8.42305e-05	0.0010818	-4.03378	2.57715	10.3957
Vipr1	8.43492e-05	0.00108274	-1.73077	51.5827	89.2776
Lrrc19	8.45788e-05	0.001085	-1.87374	22.4826	42.1265
Prr15l	8.46168e-05	0.001085	-2.15381	79.576	171.391
Ppp2r1b	8.46753e-05	0.00108517	1.64023	27.035	16.4824
B230118H07Rik	8.49494e-05	0.00108809	-1.93832	18.0776	35.0403
Fads2	8.53481e-05	0.00109261	-1.54798	210.752	326.239
Grb14	8.54366e-05	0.00109316	-4.29274	4.61217	19.7988
Tmem190	8.59757e-05	0.00109946	46.4743	1.33079	0.0286349
Tubal3	8.62152e-05	0.00110193	-3.90031	2.96378	11.5597
Isg20	8.63107e-05	0.00110242	2.01647	70.4164	34.9207
Pdcd1lg2	8.63727e-05	0.00110242	28.487	1.6286	0.0571699
Gsdmc4	8.63923e-05	0.00110242	-2.77642	226.391	628.555
Cpz	8.65417e-05	0.00110373	5.36377	3.35613	0.625704
Efemp1	8.66366e-05	0.00110435	-2.82613	13.9846	39.5222
Asns	8.6899e-05	0.0011071	1.77716	31.0745	17.4855
Il17rc	8.69795e-05	0.00110753	-1.77418	44.4883	78.9303
Erbin	8.74518e-05	0.00111295	-1.64399	25.7166	42.278
Trappc10	8.76865e-05	0.00111504	-1.49732	36.1461	54.1223
Med27	8.77635e-05	0.00111504	1.85373	21.4922	11.594
Eps8l1	8.7797e-05	0.00111504	2.16562	12.3265	5.69192
Creld2	8.7804e-05	0.00111504	2.28845	34.0645	14.8854
Anp32b	8.78637e-05	0.00111521	1.39325	236.831	169.985
Cox7a1	8.7985e-05	0.00111564	-2.346	29.4521	69.0945
Defa34	8.79917e-05	0.00111564	48680.2	4.86802	0.0001
Lman2	8.82767e-05	0.00111866	1.35319	220.897	163.242
Ndufs7	8.87511e-05	0.00112407	-1.47391	89.1665	131.424
Msn	8.88717e-05	0.001125	1.75217	130.164	74.2871
Prss27	8.89519e-05	0.00112541	156.084	58.8981	0.377348
Bmyc	8.90315e-05	0.00112546	1.66765	19.9486	11.9621
Rgs14	8.90629e-05	0.00112546	4.14045	10.0115	2.41798
Pea15a	8.90973e-05	0.00112546	1.54092	111.352	72.2635
Dnajc10	8.9728e-05	0.00113282	1.42706	88.2021	61.8066
Hadh	8.98198e-05	0.00113301	-2.00022	134.224	268.478
a	8.98762e-05	0.00113301	10.5214	7.35	0.698577
H1f2	8.98857e-05	0.00113301	-2.23146	141.36	315.438
Mmp2	9.00686e-05	0.00113471	1.80304	107.593	59.6731
Mapre2	9.021e-05	0.00113589	-1.72593	42.3577	73.1063
Mthfd2	9.02945e-05	0.00113635	2.59651	13.8366	5.32893
Mlkl	9.07677e-05	0.0011417	2.52916	14.9568	5.91376
Chmp4c	9.09881e-05	0.00114387	-1.53062	44.0279	67.3898
mt-Co2	9.12502e-05	0.00114656	-1.70908	3757.2	6421.33
Pdgfd	9.14447e-05	0.0011484	-2.54251	5.66082	14.3927
Ms4a4c	9.16018e-05	0.00114976	9.17185	8.20758	0.894867
Cds1	9.18058e-05	0.00115148	-1.55441	106.934	166.219
Ccdc88b	9.18443e-05	0.00115148	6.13918	14.7411	2.40115
Ahcy	9.19029e-05	0.00115148	-1.54045	74.0698	114.101
Fzd10	9.19719e-05	0.00115148	29.6773	5.83531	0.196625
Psen1	9.19805e-05	0.00115148	-1.38053	58.6889	81.0216
Wdfy4	9.20623e-05	0.00115189	3.31084	27.0819	8.17976
Cerk	9.22335e-05	0.00115343	1.64101	44.9322	27.3808
Tgfbr2	9.25315e-05	0.00115655	1.46801	84.9984	57.9006
Lsm4	9.26922e-05	0.00115795	1.59135	113.173	71.1176
Mrgpra2a	9.30035e-05	0.00116122	12269	1.2269	0.0001
Prkca	9.32468e-05	0.00116365	-1.65471	24.6521	40.792
Gm48271	9.32967e-05	0.00116366	1933.15	0.193315	0.0001
Trabd2b	9.40711e-05	0.00117271	-1.91232	7.44848	14.2439
Timp4	9.42885e-05	0.0011748	-2.46923	5.75245	14.2041
Sh3bgr	9.4976e-05	0.00118275	-2.25504	19.5113	43.9987
Zfp775	9.50373e-05	0.00118289	-2.17429	8.70949	18.9369
Tbc1d1	9.52774e-05	0.00118526	1.59796	35.3793	22.1403
Rbx1	9.53887e-05	0.00118602	1.40276	108.138	77.0896
Podnl1	9.54397e-05	0.00118604	5.76424	5.84103	1.01332
H2-Q4	9.5645e-05	0.00118797	3.88486	9.81517	2.52652
Adcy5	9.60078e-05	0.00119185	-2.64602	19.5234	51.6593
Fanca	9.62182e-05	0.00119384	2.06959	12.296	5.9413
Mthfd1l	9.63044e-05	0.00119428	1.88421	26.7488	14.1963
Slc16a5	9.63557e-05	0.0011943	-3.12067	5.7928	18.0774
Clic3	9.65786e-05	0.00119644	69.5143	4.07268	0.0585876
Gpr68	9.69204e-05	0.00120005	21.8108	4.40056	0.20176
Cfp	9.77631e-05	0.0012093	2.10744	38.7499	18.3872
Hap1	9.77999e-05	0.0012093	2.28024	8.71628	3.82254
Hmmr	9.78202e-05	0.0012093	1.93984	13.4746	6.94625
Foxo3	9.8469e-05	0.00121669	-1.55583	46.9528	73.0506
Postn	9.8557e-05	0.00121714	-2.4404	73.8963	180.337
Sap30l	9.91775e-05	0.00122417	-1.43747	49.1422	70.6405
Pcdhb4	9.94233e-05	0.00122656	9.6645	1.39957	0.144815
Mex3a	9.96024e-05	0.00122814	8.59197	49.105	5.71522
Acbd5	9.98027e-05	0.00122997	-1.58881	33.9443	53.9311
1110032A03Rik	9.99852e-05	0.00123158	-1.78054	21.2828	37.8948
Csrnp1	0.000100315	0.001235	2.43529	16.0222	6.57918
Zdhhc7	0.000100643	0.0012384	-1.48418	22.3563	33.1807
Etfrf1	0.000100796	0.00123964	-1.75972	14.5003	25.5165
Adgra3	0.000100964	0.00124106	-1.52542	41.1042	62.7011
Pla2g4c	0.000101201	0.00124334	15.3394	1.64304	0.107112
Apol9b	0.000101477	0.00124609	11.1803	6.21372	0.555772
Shroom3	0.000101593	0.00124644	-1.55986	55.8601	87.1341
Ethe1	0.00010164	0.00124644	-2.06634	127.54	263.541
Mpc2	0.000101664	0.00124644	-1.52397	89.3555	136.175
Art3	0.000102094	0.00125047	-3.25704	10.2033	33.2325
Zfp462	0.000102098	0.00125047	-3.09475	2.35548	7.28963
Stip1	0.000102186	0.00125091	1.6543	90.1093	54.4698
Krt16	0.000102321	0.00125192	141.469	11.3683	0.0803591
Cavin2	0.000102702	0.00125593	-2.10187	46.8124	98.3935
Cdc25b	0.000104026	0.00127147	1.88594	36.9608	19.5981
Pamr1	0.000104759	0.00127978	-1.98158	10.4049	20.6181
Gpd1l	0.000104942	0.00128135	-1.48944	48.624	72.4228
Treml4	0.000105026	0.00128172	35.4966	1.90284	0.0536061
Fmnl2	0.000105117	0.00128217	2.43383	13.0593	5.36575
Cxcl3	0.000105383	0.00128476	123.432	12.3915	0.100392
Ugt1a8	0.000105999	0.0012916	-2.56244	44.9878	115.278
Slc44a3	0.000106113	0.00129232	-1.83347	23.018	42.2027
C2cd4b	0.000106882	0.00130083	3.67625	12.7839	3.47744
Lrrc51	0.000106921	0.00130083	-4.64128	1.59619	7.40836
Cdkn2a	0.000108529	0.00131973	80.6998	15.4084	0.190935
Qpct	0.000108684	0.00132093	-5.02109	1.63958	8.23246
Mcub	0.000108965	0.00132367	2.44981	10.2473	4.18289
Idh3a	0.000109053	0.00132407	-1.52172	83.6214	127.248
Gm29201	0.000109394	0.00132748	-3722.81	0.0001	0.372281
Osbpl1a	0.000109446	0.00132748	-1.95218	6.92784	13.5244
6720464F23Rik	0.000109738	0.0013298	-1.75177	15.9194	27.8871
Fam110a	0.000109749	0.0013298	1.88726	33.108	17.5429
Nr4a2	0.000110091	0.00133327	3.22383	27.614	8.5656
Rab3a	0.000110444	0.00133686	-1.72474	12.1415	20.941
Ugt1a10	0.000110522	0.00133712	-2.56235	30.9933	79.4157
Idi2	0.000111242	0.00134514	25684.2	2.56842	0.0001
Capns1	0.000111417	0.00134658	1.44345	452.554	313.522
Bspry	0.000111662	0.00134845	-1.49699	100.035	149.751
Tcf7l2	0.000111729	0.00134845	-1.49278	123.149	183.835
Mlxipl	0.000111742	0.00134845	-2.11495	7.92283	16.7564
Ywhae	0.000111865	0.00134914	1.49581	628.94	420.468
Upk3a	0.000111913	0.00134914	12837.4	1.28374	0.0001
F5	0.000112889	0.00136022	3.66748	7.09953	1.93581
Lifr	0.000113381	0.00136546	-1.72695	13.3861	23.1171
Egfl8	0.000113463	0.00136557	-2.62574	5.07688	13.3306
Rpl23a	0.000113505	0.00136557	-1.30096	570.938	742.77
Ccr10	0.000114143	0.00137254	4.75826	9.40732	1.97705
Gpaa1	0.000114629	0.00137769	1.62137	70.6071	43.5477
Angptl7	0.000114799	0.00137903	-3.03138	5.15413	15.6241
Fastk	0.000115672	0.00138882	-1.45506	50.9842	74.1851
Igdcc4	0.000115984	0.0013912	-2.40025	3.21384	7.71401
Iglc1	0.000116064	0.0013912	11.9837	720.536	60.1265
Ubxn4	0.000116071	0.0013912	1.38586	124.372	89.7432
Phpt1	0.000116104	0.0013912	1.9997	76.3298	38.1707
Atp5j	0.000116288	0.00139239	-1.35258	231.03	312.485
Hdac5	0.00011632	0.00139239	-1.80381	38.9535	70.2648
Cyp2d10	0.000116489	0.0013937	-2.27906	12.8181	29.2131
Ptpro	0.000116579	0.00139408	4.0191	10.9494	2.72434
Ywhag	0.00011688	0.00139698	1.60512	121.845	75.9101
Nt5dc2	0.000117544	0.00140421	2.62716	10.0013	3.8069
Itga6	0.000118215	0.00141081	1.75306	222.879	127.137
Ctsl	0.000118215	0.00141081	-1.37661	149.966	206.443
Ptpre	0.000118393	0.00141208	2.51604	51.0385	20.2852
Kxd1	0.00011844	0.00141208	-1.49712	27.1601	40.662
Gm12606	0.000118606	0.00141335	3659.91	0.365991	0.0001
Mvd	0.000118964	0.00141689	1.87496	70.7121	37.7138
Chst11	0.000119564	0.00142321	2.14186	16.1398	7.53539
Slc20a1	0.000119614	0.00142321	-2.53517	59.7762	151.543
[truncated: 5,870 more rows]
