# Supplementary material for: IL-1R signaling drives enteric glia-macrophage interactions in colorectal cancer
Source: Nat Commun. 2024 Jul 19;15:6079. doi: 10.1038/s41467-024-50438-2 (PMC11271635; doi:10.1038/s41467-024-50438-2)
Supplement: Supplementary file 8 — Source Data [file 41467_2024_50438_MOESM8_ESM.xlsx]

## Sheet: Fig. 1c
Tumor volume mm^3
Vehicle	DT
13.1984	6.9602
34.9915	9.65962
15.1904	22.4296
18.2651	14.9576
24.4942	15.6485
77.3394	10.2824
11.5274	9.13791
74.9811	24.9045
13.2643	10.8055
23.6666	9.21819
21.3162	6.81877
46.6096	8.26256
16.1148
Mann Whitney test
P value	0,0019
Two-tailed

## Sheet: Fig. 1d
Absolute numbers/mg of tumor
TAMs			Monocytes			Eosinophils			Neutrophils
Vehicle	DT		Vehicle	DT		Vehicle	DT		Vehicle	DT
13655.5	2819.74		2817.4	950.464		50.7639	20.141		225.899	494.893
2967.13	2439.75		1314.01	660.252		42.3876	24.6146		360.294	264.245
9284.41	17027.9		2650.28	3254.11		118.165	67.3263		300.477	474.09
17405.6	7426.73		5554.29	1205.01		552.2	99.8059		665.224	192.273
4187.02	699.276		2598.2	123.122		26.1689	16.381		1515.92	35.7564
15191.9	18516.2		10172.7	5812.01		161.329	77.1506		4225.94	1861.9
10200.1	4983.84		2845.46	1232.42		217.866	19.1074		930.882	272.28
39972.1	2169.92		8853.47	919.024		1183.38	21.601		2691.1	405.509
11136.6	6063.56		4246.74	905.063		273.217	26.8299		1051.29	423.913
35720.8	7349.58		14403.5	5986.35		189.304	103.724		1432.12	681.615
4558.99	3539.72		836.373	757.231		20.1132	98.5745		293.317	1003.67
34300.8	11428.6		14489.1	8581.17		640.675	409.556		6475.74	2547.05
24013.7			6172.79			135.5			2694.95
Mann Whitney test			Mann Whitney test			Mann Whitney test			Mann Whitney test
P value	0,0220		P value	0,0220		P value	0,0188		P value	0,0976
Two-tailed			Two-tailed			Two-tailed			Two-tailed

## Sheet: Fig. 1f
Tumor volume mm^3
MC38	MC38 + EGCs
956.742	204.238
28.9161	216.041
239.51	1763.19
619.498	1009.24
77.5661	398.141
0.00021	585.757
1215.78	813.315
413.997	634.564
0.843696	1761.89
16.6253	113.152
25.846
244.44
98.0369
Mann Whitney test
P value	0,0303
Two-tailed

## Sheet: Fig. 1g
Absolute numbers/mg tumor
TAM			Monocytes			Eosinophils			Neutrophils
MC38	MC38 + EGCs		MC38	MC38 + EGCs		MC38	MC38 + EGCs		MC38	MC38 + EGCs
15319.2	21577.4		2294.07	1796.84		3.52112	2.55704		4740.56	568.232
4959.89	10277		10357.4	1145.63		17.9918	4.38034		9287.64	272.929
10637.4	10270.6		5220.42	1613.4		6.93744	11.4118		3434.03	299.068
9621.25	8885.56		1088.15	762.52		2.34537	5.35654		378.088	847.594
6887.07	10990.9		1321.95	2165.43		3.92886	3.45627		152.532	5051.12
43.8218	24321.5		17.5063	2198.29		1.7394	3.29276		21.0412	505.139
7120.88	31187.8		1738.96	2434.74		4.27864	4.99701		2374.64	718.827
9247.53	13096.1		1635.54	1219.47		3.6011	1.08692		1149.6	625.643
341.75	25852		110.185	3338.51		2.00336	25.6808		34.175	1455.25
18653.3	39002		2963.15	9019.3		3.83753	36.5647		77.722	880.261
14844.2			4013.98			3.55957			666.472
Mann Whitney test			Mann Whitney test			Mann Whitney test			Mann Whitney test
P value	0,0127		P value	>0,9999		P value	0,3867		P value	0,8633
Two-tailed			Two-tailed			Two-tailed			Two-tailed

## Sheet: Fig. 2
Data related to figure 2
Fig 2b	bulk RNA-seq data generated for this study will arebe deposited in the Gene Expression Omnibus (GEO) database and will be made publicly available
Fig 2c	Supplementary Table 1
Fig 2d	Supplementary Table 1 and 2
Fig 2e	Supplementary Table 2

## Sheet: Fig. 3a-c, e-f
Data related to figure 3a-c and e-f
ScRNA-seq and bulk RNA-seq data generated for this study will arebe deposited in the Gene Expression Omnibus (GEO) database and will be made publicly available

## Sheet: Fig. 3d
Absolute numbers/mg tumor
SPP1+ TAMs			C1Q+ TAMs
MC38	MC38 + EGCs		MC38	MC38 + EGCs
11051.1	12670		1608.13	5336.77
2582.06	6132.48		987.115	2008.22
7168.69	8735.94		1514.67	1137.25
5164.12	7341.61		2191.68	148.093
2334.21	6734.82		2248.7	2282.36
3.47881	11693		22.7806	6304.89
5164.93	17854.7		1002.42	8011.44
6201.29	10020.9		1396.2	1834.51
46.254	18832.6		62.1631	3449.79
4954.78	30064.3		6752.1	5268.03
8532.86			4311.87
Mann Whitney test			Mann Whitney test
P value	0,0011		P value	0,0986
Two-tailed			Two-tailed

## Sheet: Fig. 3h
% of monocytes
		SPP1+ TAMs						C1Q+ TAMs
		H-CM			TME-CM			H-CM			TME-CM
IgG		0.49	0.53	0.32	5.86	2.69	1.76	14.7	24.1	18.8	40.7	18.5	42.2
EGCs + IgG		1.31	1.05	0.33	65.1	69.6	57.6	77.6	81.7	76.9	12	9.74	15.6
EGCs + anti-IL-6		0.97	0.54	0.51	50.5	50.6	47.5	74	74.9	70.6	24.7	23.2	22.1
two-way ANOVA with correction for multiple comparisons
Tukey's multiple comparisons test
									Adjusted P Value
IgG:H-CM SPP1+ TAMs vs. EGCs + IgG:H-CM SPP1+ TAMs									>0,9999
EGCs + IgG:H-CM SPP1+ TAMs vs. EGCs + anti-IL-6:H-CM SPP1+ TAMs									>0,9999
IgG:TME-CM SPP1+ TAMs vs. EGCs + IgG:TME-CM SPP1+ TAMs									<0,0001
EGCs + IgG:TME-CM SPP1+ TAMs vs. EGCs + anti-IL-6:TME-CM SPP1+ TAMs									0,0332
EGCs + IgG:H-CM SPP1+ TAMs vs. EGCs + IgG:TME-CM SPP1+ TAMs									<0,0001
IgG:H-CM C1Q+ TAMs vs. EGCs + IgG:H-CM C1Q+ TAMs									<0,0001
EGCs + IgG:H-CM C1Q+ TAMs vs. EGCs + anti-IL-6:H-CM C1Q+ TAMs									0,9405
IgG:TME-CM C1Q+ TAMs vs. EGCs + IgG:TME-CM C1Q+ TAMs									0,0005
EGCs + IgG:TME-CM C1Q+ TAMs vs. EGCs + anti-IL-6:TME-CM C1Q+ TAMs									0,2267
EGCs + IgG:H-CM C1Q+ TAMs vs. EGCs + IgG:TME-CM C1Q+ TAMs									<0,0001

## Sheet: Fig. 3i
IL-6pg/ml
	H			TME
CM	0	0	0	22.4211	139.79	353.474
EGCs-CM	0	104	0	496.895	542.421	763.737
two-way ANOVA with correction for multiple comparisons
Bonferroni multiple comparisons test
					Adjusted P Value
CM:H vs. CM:TME	-171,9	-496,2 to 152,4	No	ns	0,6148
CM:TME vs. EGCs-CM:TME	-429,1	-753,5 to -104,8	Yes	*	0,0105
EGCs-CM:H vs. EGCs-CM:TME	-566,4	-890,7 to -242,0	Yes	**	0,0018

## Sheet: Fig. 3k
Tumor volume mm^3
	SOX10CreERT2IL-6wt/wt	SOX10CreERT2IL-6fl/fl
	88.9059	44.8057
	28.553	5.87338
	79.0518	20.5464
	6.55738	18.6236
	155.899	42.0926
	105.257	16.1321
	25.3823	23.7026
	36.9254	25.3222
	9.15107	11.6478
	140.028	5.86163
Unpaired t test
P value	0,0176
Two-tailed

[truncated: 53 more sheets: Fig. 3l, Fig. 4a-b, Fig. 4c, Fig. 4e, Fig. 4g, Fig. 4h, Fig. 5b, Fig. 5d, Fig. 5f, Fig. 5g, Fig. 6b, Fig. 6c, Fig. 6d, Fig. 6f, Fig. 6g, Fig. 6i, Fig. 6j, Fig. 7c, Fig. 7d, Fig. 7e …]
